# Supplementary material for: PhosSA: Fast and accurate phosphorylation site assignment algorithm for mass spectrometry data
Source: Proteome Sci. 2013 Nov 7;11(Suppl 1):S14. doi: 10.1186/1477-5956-11-S1-S14 (PMC3909108; doi:10.1186/1477-5956-11-S1-S14)
Supplement: Additional file 11 — Analysis File of Ascore and PhosSA. Excel file is included that does a head-to-head comparison of Ascore and PhosSA using our previously published large-scale data set. (Analysis.xls) [file 1477-5956-11-S1-S14-S11.xls]

## Sheet: ascore
		Scans	ascore_peak	peptide_score	peptide_sequence	ascore_1	ascore_2	ascore_3	ascore_4
Markus_040909_05	2221	Markus_040909_05.2221	6	122.53	GVQAGNS*DTEGGQPGR	5.88
Markus_040909_05	2225	Markus_040909_05.2225	7	72.74	GVQAGNS*DTEGGQPGR@	14.23
Markus_040909_05	2234	Markus_040909_05.2234	6	129.7	GVQAGNS*DTEGGQPGR	15.5
Markus_040909_18	2267	Markus_040909_18.2267	6	31.9	LSM^EDSKS*PPPKAEEK	3.47
Markus_040909_06	2318	Markus_040909_06.2318	3	28.38	QTPQAPQS*PR@	39.63
Markus_040909_15	2320	Markus_040909_15.2320	5	53.46	LKQPS*TPTR	0
Markus_040909_15	2328	Markus_040909_15.2328	5	71.2	LK#QPST*PTR@	0
Markus_040909_05	2333	Markus_040909_05.2333	6	51.17	QTPQAPQS*PR@	52.41
Markus_040909_05	2341	Markus_040909_05.2341	1	69.67	TEGT*PPPPGQPAK	28.52
Markus_040909_05	2345	Markus_040909_05.2345	8	47.38	QTPQAPQS*PR	51.11
Markus_040909_06	2346	Markus_040909_06.2346	3	68.87	QTPQAPQS*PR	53.29
Markus_040909_06	2350	Markus_040909_06.2350	10	54.56	QTPQAPQS*PR@	60.94
Markus_040909_05	2353	Markus_040909_05.2353	9	59.23	QTPQAPQS*PR@	39.55
Markus_040909_15	2363	Markus_040909_15.2363	10	52.66	LKQPS*TPTR	6.47
Markus_040909_07	2384	Markus_040909_07.2384	7	99.53	ESLKEEDES*DDDNM^	48.5
Markus_040909_07	2387	Markus_040909_07.2387	6	159.93	ESLK#EEDES*DDDNM^	116.25
Markus_040909_07	2397	Markus_040909_07.2397	4	106.58	ESLK#EEDES*DDDNM^	68.83
Markus_040909_05	2400	Markus_040909_05.2400	1	55.78	TAS*PPPPPK	30.7
Markus_040909_07	2401	Markus_040909_07.2401	8	117.35	ESLKEEDES*DDDNM^	86.33
Markus_040909_05	2404	Markus_040909_05.2404	5	68.88	YGM^GTS*VER@	24.44
Markus_040909_04	2412	Markus_040909_04.2412	3	66.36	AM^S*TTSVTSSQPGK#	28.87
Markus_040909_07	2412	Markus_040909_07.2412	5	73.76	ESLKEEDES*DDDNM^	49.44
Markus_040909_04	2418	Markus_040909_04.2418	7	137.74	AM^S*TTSVTSSQPGK	21.51
Markus_040909_05	2418	Markus_040909_05.2418	7	118.87	STSAPQM^SPGS*SDNQSSSPQPAQQK	3.87
Markus_040909_12	2422	Markus_040909_12.2422	2	56.3	AGGAS*PAASSTTQPPAQHR@	26.2
Markus_040909_05	2424	Markus_040909_05.2424	1	73.03	TAS*PPPPPK	30.7
Markus_040909_04	2426	Markus_040909_04.2426	2	106.92	AM^ST*TSVTSSQPGK#	13.24
Markus_040909_05	2429	Markus_040909_05.2429	4	86.17	TAS*PPPPPK#	33.76
Markus_040909_04	2436	Markus_040909_04.2436	5	79.71	S*PPATGSAYGSSQK#	32.46
Markus_040909_05	2436	Markus_040909_05.2436	3	72.28	S*PPATGSAYGSSQK	46.24
Markus_040909_11	2454	Markus_040909_11.2454	2	80.83	ATAPQTQHVS*PM^R@	46.68
Markus_040909_11	2457	Markus_040909_11.2457	10	68.72	ATAPQTQHVS*PM^R	41.72
Markus_040909_12	2457	Markus_040909_12.2457	4	79.27	ANESS*PK#PAGPPPER@	7.48
Markus_040909_07	2465	Markus_040909_07.2465	5	141.21	ESLKEEDES*DDDNM^	107.16
Markus_040909_07	2470	Markus_040909_07.2470	4	152.93	ESLK#EEDES*DDDNM^	120.04
Markus_040909_07	2476	Markus_040909_07.2476	4	143.51	ESLKEEDES*DDDNM^	102.65
Markus_040909_12	2480	Markus_040909_12.2480	8	43.82	ATAPQTQHVS*PM^R@	44.78
Markus_040909_07	2481	Markus_040909_07.2481	3	152.62	ESLK#EEDES*DDDNM^	97.63
Markus_040909_07	2485	Markus_040909_07.2485	6	151.54	ESLKEEDES*DDDNM^	99.09
Markus_040909_05	2487	Markus_040909_05.2487	1	56.04	TAS*PPPPPK	30.7
Markus_040909_05	2495	Markus_040909_05.2495	3	151.37	M^ETVSNASSSSNPSS*PGR	11.51
Markus_040909_05	2498	Markus_040909_05.2498	5	149.13	M^ETVSNASSSSNPSS*PGR@	24.44
Markus_040909_08	2498	Markus_040909_08.2498	3	55.46	RGGGSGGGDES*EGEEVDED	39.63
Markus_040909_05	2503	Markus_040909_05.2503	8	70.95	AEDGAAPSPSSET*PK#	4.79
Markus_040909_17	2503	Markus_040909_17.2503	2	60.85	R@YS*PS*PPPK#	32.4	35.82
Markus_040909_17	2505	Markus_040909_17.2505	3	43.68	RYS*PS*PPPK	32.4	46.24
Markus_040909_08	2510	Markus_040909_08.2510	8	50.18	R@GGGSGGGDES*EGEEVDED	14.96
Markus_040909_05	2515	Markus_040909_05.2515	2	68.63	TES*PSESCPVK#	24.75
Markus_040909_05	2525	Markus_040909_05.2525	0	122.3	NM^APGAGCS*PGEPR@
Markus_040909_05	2529	Markus_040909_05.2529	0	113.69	NM^APGAGCS*PGEPR
Markus_040909_05	2533	Markus_040909_05.2533	1	84.15	TES*PSESCPVK	33.68
Markus_040909_05	2535	Markus_040909_05.2535	10	81.41	AGSS*PTQGAQNEAPR	0.06
Markus_040909_05	2536	Markus_040909_05.2536	0	107.12	NM^APGAGCS*PGEPR
Markus_040909_07	2553	Markus_040909_07.2553	1	92.3	ESLKEEDES*DDDNM^	63.42
Markus_040909_07	2554	Markus_040909_07.2554	4	99.83	ESLK#EEDES*DDDNM^	102.65
Markus_040909_07	2557	Markus_040909_07.2557	9	132.11	ESLK#EEDES*DDDNM^	82.07
Markus_040909_05	2559	Markus_040909_05.2559	10	110.01	AGSS*PTQGAQNEAPR@	0.06
Markus_040909_07	2563	Markus_040909_07.2563	8	121.94	ESLKEEDES*DDDNM^	60.54
Markus_040909_05	2570	Markus_040909_05.2570	10	97.56	AGSS*PTQGAQNEAPR	0.06
Markus_040909_05	2572	Markus_040909_05.2572	1	77.77	TSS*LPESSPSK#	38.42
Markus_040909_05	2573	Markus_040909_05.2573	4	78.34	APQTSS*PPPVR@	26.38
Markus_040909_05	2576	Markus_040909_05.2576	3	91.44	APQTS*SPPPVR	17.36
Markus_040909_06	2577	Markus_040909_06.2577	2	65.14	APQTS*SPPPVR	19.16
Markus_040909_05	2578	Markus_040909_05.2578	6	96.53	TSS*LPESSPSK#	36.65
Markus_040909_05	2581	Markus_040909_05.2581	2	105.55	APQTS*SPPPVR	19.16
Markus_040909_06	2584	Markus_040909_06.2584	5	53.09	APQTSS*PPPVR@	24.44
Markus_040909_05	2588	Markus_040909_05.2588	8	84.37	APQTSS*PPPVR@	20.35
Markus_040909_11	2588	Markus_040909_11.2588	3	47.82	GTGDCS*DEEVDGKADGADAK	23.13
Markus_040909_06	2589	Markus_040909_06.2589	5	66.09	APQTSS*PPPVR	15.1
Markus_040909_17	2589	Markus_040909_17.2589	3	41.59	R@YS*PS*PPPK#	19.33	30.66
Markus_040909_11	2591	Markus_040909_11.2591	5	47.57	GTGDCS*DEEVDGKADGADAK	16.79
Markus_040909_17	2591	Markus_040909_17.2591	4	49.62	RYS*PS*PPPK	32.4	58.33
Markus_040909_05	2594	Markus_040909_05.2594	5	49.23	GTPSQS*PVVGR@	17.01
Markus_040909_05	2599	Markus_040909_05.2599	2	78.48	APQTS*SPPPVR	19.16
Markus_040909_17	2599	Markus_040909_17.2599	3	57.15	YR@S*PYSGPK#	21.3
Markus_040909_17	2601	Markus_040909_17.2601	2	72.19	Y*RSPYSGPK	24.75
Markus_040909_05	2603	Markus_040909_05.2603	1	94.73	VSNGS*PSLER@	13.27
Markus_040909_06	2604	Markus_040909_06.2604	1	63.31	APQTSS*PPPVR@	16.22
Markus_040909_05	2605	Markus_040909_05.2605	5	63.09	GTPSQS*PVVGR@	30.83
Markus_040909_12	2608	Markus_040909_12.2608	3	62.16	GTGDCS*DEEVDGKADGADAK	26.66
Markus_040909_05	2609	Markus_040909_05.2609	3	99.29	APQTSS*PPPVR@	28.87
Markus_040909_12	2611	Markus_040909_12.2611	5	50.59	GTGDCS*DEEVDGK#ADGADAK#	27.12
Markus_040909_12	2620	Markus_040909_12.2620	2	59.8	GTGDCS*DEEVDGKADGADAK	33.2
Markus_040909_06	2643	Markus_040909_06.2643	5	69.66	LGASNS*PGQPNSVK#	48.87
Markus_040909_05	2644	Markus_040909_05.2644	5	91.84	LGASNS*PGQPNSVK#	48.87
Markus_040909_05	2646	Markus_040909_05.2646	3	94.91	LGASNS*PGQPNSVK	57.75
Markus_040909_06	2648	Markus_040909_06.2648	4	56.96	LGASNS*PGQPNSVK	33.7
Markus_040909_05	2650	Markus_040909_05.2650	9	136.32	LGASNS*PGQPNSVK#	38.66
Markus_040909_05	2652	Markus_040909_05.2652	3	109.65	LGASNS*PGQPNSVK	57.75
Markus_040909_06	2653	Markus_040909_06.2653	4	61.11	LGASNS*PGQPNSVK	33.7
Markus_040909_06	2655	Markus_040909_06.2655	9	62.93	LGASNS*PGQPNSVK#	23.34
Markus_040909_05	2656	Markus_040909_05.2656	4	93.91	APQTSS*PPPVR@	26.38
Markus_040909_05	2657	Markus_040909_05.2657	3	70.7	LGASNS*PGQPNSVK	21.3
Markus_040909_05	2659	Markus_040909_05.2659	2	77.66	LGASNS*PGQPNSVK#	42.65
Markus_040909_05	2661	Markus_040909_05.2661	2	101.29	APQTS*SPPPVR	19.16
Markus_040909_05	2662	Markus_040909_05.2662	1	47.91	SPSSS*SLPER@	16.22
Markus_040909_06	2663	Markus_040909_06.2663	3	58.58	APQTSS*PPPVR	17.36
Markus_040909_05	2666	Markus_040909_05.2666	2	105.89	APQTS*SPPPVR	19.16
Markus_040909_07	2667	Markus_040909_07.2667	7	88.42	APQTS*SPPPVR	21.51
Markus_040909_07	2668	Markus_040909_07.2668	3	86.53	LGASNS*PGQPNSVK#	37.41
Markus_040909_05	2674	Markus_040909_05.2674	2	43.11	SPSSS*SLPER	13.24
Markus_040909_08	2674	Markus_040909_08.2674	3	34.35	LGASNS*PGQPNSVK#	21.3
Markus_040909_06	2676	Markus_040909_06.2676	3	41.34	APQTSS*PPPVR@	11.51
Markus_040909_07	2679	Markus_040909_07.2679	3	45.37	LGASNS*PGQPNSVK	8.65
Markus_040909_17	2683	Markus_040909_17.2683	5	94.93	Y*RSPYSGPK	24.24
Markus_040909_17	2686	Markus_040909_17.2686	3	73.39	YR@S*PYSGPK#	21.3
Markus_040909_07	2687	Markus_040909_07.2687	1	78.38	S*FTSGPGAR@	33.68
Markus_040909_13	2692	Markus_040909_13.2692	0	139.87	EK#EIS*DDEAEEEK#
Markus_040909_05	2696	Markus_040909_05.2696	1	86.53	S*FTSGPGAR@	33.68
Markus_040909_11	2697	Markus_040909_11.2697	9	112.6	SNS*PVSEK#PDPTPAK#	0.01
Markus_040909_05	2700	Markus_040909_05.2700	5	143.79	VSGAGLS*PSR@	30.83
Markus_040909_11	2700	Markus_040909_11.2700	1	68.11	SNS*PVSEK#PDPTPAK#	24.15
Markus_040909_11	2702	Markus_040909_11.2702	9	104.72	SNS*PVSEKPDPTPAK	0.01
Markus_040909_05	2703	Markus_040909_05.2703	6	137.09	VSGAGLS*PSR	28.5
Markus_040909_15	2704	Markus_040909_15.2704	1	66.83	GK#YS*PTVQTR@	13.27
Markus_040909_12	2706	Markus_040909_12.2706	8	89.48	IEDVGS*DEEDDSGKDK	71.14
Markus_040909_11	2707	Markus_040909_11.2707	1	58.51	SNS*PVSEKPDPTPAK	24.15
Markus_040909_13	2709	Markus_040909_13.2709	0	54.57	S*NAEELAR@
Markus_040909_12	2710	Markus_040909_12.2710	4	86.99	IEDVGS*DEEDDSGK#DK#	79.31
Markus_040909_11	2713	Markus_040909_11.2713	9	89.84	SNS*PVSEK#PDPTPAK#	0.01
Markus_040909_12	2713	Markus_040909_12.2713	7	148.6	IEDVGS*DEEDDSGKDK	102.16
Markus_040909_12	2715	Markus_040909_12.2715	7	99.86	IEDVGS*DEEDDSGK#DK#	60.46
Markus_040909_12	2717	Markus_040909_12.2717	6	151.69	IEDVGS*DEEDDSGKDK	134.84
Markus_040909_01	2721	Markus_040909_01.2721	0	60.07	APS*PAPAVS*PK
Markus_040909_07	2722	Markus_040909_07.2722	2	57.5	EGTGHTLSAS*PT	24.75
Markus_040909_12	2727	Markus_040909_12.2727	6	118.6	IEDVGS*DEEDDSGKDK	96.66
Markus_040909_05	2728	Markus_040909_05.2728	4	75.32	LGASNS*PGQPNSVK	33.7
Markus_040909_02	2729	Markus_040909_02.2729	0	49.62	APS*PAPAVS*PK
Markus_040909_05	2732	Markus_040909_05.2732	9	82.45	LGASNS*PGQPNSVK#	23.34
Markus_040909_14	2733	Markus_040909_14.2733	5	94.86	K#GS*PTPAYPER@	30.83
Markus_040909_01	2734	Markus_040909_01.2734	0	61.56	APS*PAPAVS*PK#
Markus_040909_14	2735	Markus_040909_14.2735	3	96.53	KGS*PTPAYPER	37.41
Markus_040909_02	2737	Markus_040909_02.2737	0	70.71	APS*PAPAVS*PK#
Markus_040909_05	2738	Markus_040909_05.2738	6	81	LGASNS*PGQPNSVK	39.83
Markus_040909_06	2738	Markus_040909_06.2738	1	99.2	S*FTSGPGAR	33.68
Markus_040909_01	2738	Markus_040909_01.2738	0	45.08	APS*PAPAVS*PK
Markus_040909_05	2740	Markus_040909_05.2740	4	79.26	LGASNS*PGQPNSVK#	52.75
Markus_040909_14	2743	Markus_040909_14.2743	1	84.31	KGS*PTPAYPER	30.7
Markus_040909_05	2744	Markus_040909_05.2744	1	79.98	APQTS*SPPPVR	22.2
Markus_040909_08	2744	Markus_040909_08.2744	2	57.69	EGTGHTLSAS*PT	24.75
Markus_040909_05	2748	Markus_040909_05.2748	2	76.46	APQTSS*PPPVR@	32.4
Markus_040909_13	2749	Markus_040909_13.2749	0	51.75	S*NAEELAR@
Markus_040909_05	2750	Markus_040909_05.2750	8	109.13	SSPNVANQPPS*PGGK	92.22
Markus_040909_14	2751	Markus_040909_14.2751	5	93.3	KGSPT*PAYPER	4.08
Markus_040909_06	2752	Markus_040909_06.2752	1	87.01	S*FTSGPGAR	33.68
Markus_040909_13	2753	Markus_040909_13.2753	2	147.17	TASR@PEDTPDSPS*GPSSPK#	14.89
Markus_040909_06	2754	Markus_040909_06.2754	1	78.4	S*FTSGPGAR@	33.68
Markus_040909_14	2757	Markus_040909_14.2757	1	109.03	KGS*PTPAYPER	30.7
Markus_040909_13	2758	Markus_040909_13.2758	0	48.04	AKPLS*PEAQPK
Markus_040909_04	2760	Markus_040909_04.2760	9	56.74	T*ASAGTVSDAEAR	0.01
Markus_040909_05	2760	Markus_040909_05.2760	9	54.32	EPAISSQNS*PEAR@	24.65
Markus_040909_05	2761	Markus_040909_05.2761	6	98.26	SSPNVANQPPS*PGGK	102.04
Markus_040909_07	2762	Markus_040909_07.2762	1	86.91	S*FTSGPGAR@	33.68
Markus_040909_15	2763	Markus_040909_15.2763	4	50.49	RGFS*DSGGGPPAK	33.7
Markus_040909_15	2770	Markus_040909_15.2770	1	59.29	KGS*PTPAYPER	30.7
Markus_040909_17	2770	Markus_040909_17.2770	2	82.06	K#GS*PTPAYPER@	42.65
Markus_040909_05	2772	Markus_040909_05.2772	1	95.81	S*FTSGPGAR	33.68
Markus_040909_15	2773	Markus_040909_15.2773	1	79.73	K#GS*PTPAYPER@	30.7
Markus_040909_17	2773	Markus_040909_17.2773	1	56.79	KGS*PTPAYPER	30.7
Markus_040909_15	2776	Markus_040909_15.2776	4	131.38	R@GFS*DSGGGPPAK#	26.22
Markus_040909_01	2781	Markus_040909_01.2781	0	38.18	APS*PAPAVS*PK#
Markus_040909_05	2783	Markus_040909_05.2783	2	69.62	EPAISSQNS*PEAR	35.82
Markus_040909_15	2784	Markus_040909_15.2784	2	88.61	RGFS*DSGGGPPAK	42.65
Markus_040909_04	2785	Markus_040909_04.2785	5	61.13	LGS*SPTSSCNPTPTK#	0
Markus_040909_04	2786	Markus_040909_04.2786	5	56.28	LGS*SPTSSCNPTPTK	0
Markus_040909_12	2789	Markus_040909_12.2789	5	94.79	IEDVGS*DEEDDSGK#DK#	87.26
Markus_040909_14	2790	Markus_040909_14.2790	7	49.09	R@PVT*PPSQTPAR@	20.11
Markus_040909_15	2790	Markus_040909_15.2790	1	57.77	KGS*PTPAYPER	30.7
Markus_040909_05	2791	Markus_040909_05.2791	7	59.78	AAPQSPS*VPK#	14.23
Markus_040909_17	2793	Markus_040909_17.2793	2	101.7	S*RPLNAVSQDGK	98.96
Markus_040909_01	2806	Markus_040909_01.2806	0	58.29	APS*PAPAVS*PK
Markus_040909_05	2806	Markus_040909_05.2806	1	68.95	ATVTPS*PVK#	51.64
Markus_040909_07	2809	Markus_040909_07.2809	3	61.33	EGTGHTLSAS*PT	8.65
Markus_040909_01	2810	Markus_040909_01.2810	9	167.45	AADPPAENSS*APEAEQGGAE	19.33
Markus_040909_01	2814	Markus_040909_01.2814	9	102.93	AADPPAENSS*APEAEQGGAE	19.33
Markus_040909_05	2814	Markus_040909_05.2814	3	179.71	GDVTAEEAAGAS*PAK#	181.62
Markus_040909_14	2816	Markus_040909_14.2816	1	100.51	K#GS*PTPAYPER@	30.7
Markus_040909_04	2817	Markus_040909_04.2817	3	91.17	IEDVGS*DEEDDSGK	39.63
Markus_040909_14	2818	Markus_040909_14.2818	1	88.73	KGS*PTPAYPER	30.7
Markus_040909_02	2819	Markus_040909_02.2819	2	76.99	TS*PSSS*PASLSR@	0	32.4
Markus_040909_04	2822	Markus_040909_04.2822	4	154.43	IEDVGS*DEEDDSGK#	95.84
Markus_040909_02	2826	Markus_040909_02.2826	0	73.1	APS*PAPAVS*PK#
Markus_040909_14	2828	Markus_040909_14.2828	1	95.62	KGS*PTPAYPER	30.7
Markus_040909_05	2832	Markus_040909_05.2832	5	149.91	IEDVGS*DEEDDSGK	68.94
Markus_040909_02	2835	Markus_040909_02.2835	3	85.49	TS*PSSS*PASLSR	0	28.87
Markus_040909_07	2838	Markus_040909_07.2838	2	95.56	KVM^DS*DEDDADY	95.37
Markus_040909_02	2840	Markus_040909_02.2840	3	81.27	T*SPSSS*PASLSR@	0	17.53
Markus_040909_05	2841	Markus_040909_05.2841	2	74.53	S*FTSGPGAR@	27.69
Markus_040909_13	2842	Markus_040909_13.2842	5	50.55	S*RPLNAVSQDGK	52.01
Markus_040909_05	2850	Markus_040909_05.2850	0	82.55	VPAPPGS*PCR
Markus_040909_06	2851	Markus_040909_06.2851	0	50.41	VPAPPGS*PCR
Markus_040909_05	2852	Markus_040909_05.2852	0	79.34	VPAPPGS*PCR@
Markus_040909_15	2854	Markus_040909_15.2854	5	73.95	TRLS*PPR	19.16
Markus_040909_05	2857	Markus_040909_05.2857	0	93.65	VPAPPGS*PCR
Markus_040909_06	2857	Markus_040909_06.2857	0	83.54	VPAPPGS*PCR@
Markus_040909_04	2858	Markus_040909_04.2858	1	98.43	TAS*EGSEAETPEAPK#	14.49
Markus_040909_01	2859	Markus_040909_01.2859	4	65.31	T*SPSSS*PASLSR@	0	15.18
Markus_040909_07	2860	Markus_040909_07.2860	1	103.76	KVM^DS*DEDDADY	99.42
Markus_040909_06	2862	Markus_040909_06.2862	0	73.15	VPAPPGS*PCR
Markus_040909_05	2863	Markus_040909_05.2863	10	102.37	AIAEPES*PGESR@	43.75
Markus_040909_05	2865	Markus_040909_05.2865	0	72.44	VPAPPGS*PCR@
Markus_040909_05	2868	Markus_040909_05.2868	7	121.76	AIAEPES*PGESR	63.63
Markus_040909_04	2870	Markus_040909_04.2870	1	40.13	EGS*QGELTPANSQSR	37.11
Markus_040909_04	2872	Markus_040909_04.2872	1	93.13	TPSS*EEISPTK#	16.22
Markus_040909_05	2872	Markus_040909_05.2872	3	86.47	AIAEPES*PGESR	39.8
Markus_040909_05	2875	Markus_040909_05.2875	0	94.15	VPAPPGS*PCR
Markus_040909_15	2876	Markus_040909_15.2876	4	127.64	S*RPLNAVSQDGK	81.94
Markus_040909_05	2877	Markus_040909_05.2877	5	48.09	WQS*PVTK#	19.16
Markus_040909_05	2878	Markus_040909_05.2878	2	81.56	VSS*FSM^PSSSR	32.4
Markus_040909_12	2885	Markus_040909_12.2885	4	75.12	T*ETQEK#NPLPSK#	8.63
Markus_040909_12	2894	Markus_040909_12.2894	2	70.94	TET*QEKNPLPSK	18.34
Markus_040909_04	2901	Markus_040909_04.2901	3	118.62	TPS*SEEISPTK	28.87
Markus_040909_12	2901	Markus_040909_12.2901	2	78.76	TET*QEKNPLPSK	18.34
Markus_040909_05	2902	Markus_040909_05.2902	9	62.66	AIAEPES*PGESR	21.77
Markus_040909_15	2905	Markus_040909_15.2905	3	92.54	S*RPLNAVSQDGK	69.55
Markus_040909_04	2910	Markus_040909_04.2910	10	109.1	TPS*SEEISPTK#	11.95
Markus_040909_10	2914	Markus_040909_10.2914	0	34.46	K#Y*K#S*MKLEK#
Markus_040909_17	2922	Markus_040909_17.2922	2	40.32	R@YPSSISSS*PQK#	13.24
Markus_040909_11	2928	Markus_040909_11.2928	10	82.73	AKPAAQSEEETATS*PAAS*PTPQSAER	36.83	0
Markus_040909_04	2931	Markus_040909_04.2931	8	102.7	STSAPQMSPGS*SDNQSSSPQPAQQK	3.37
Markus_040909_04	2934	Markus_040909_04.2934	2	62.11	STSAPQMSPGSSDNQSS*SPQPAQQK#	6.7
Markus_040909_05	2934	Markus_040909_05.2934	6	92.69	FCPS*PSTSSEGTR	11.94
Markus_040909_11	2934	Markus_040909_11.2934	2	119.92	AKPAAQSEEETATS*PAAS*PTPQSAER	42.65	20.17
Markus_040909_18	2935	Markus_040909_18.2935	1	58.88	LSMEDSK#S*PPPK#AEEK#	10.36
Markus_040909_05	2936	Markus_040909_05.2936	0	54.56	VPAPPGS*PCR
Markus_040909_06	2936	Markus_040909_06.2936	3	87.93	AAQSPQQHSSGDPTEEES*PV	78.31
Markus_040909_11	2936	Markus_040909_11.2936	2	80.84	AK#PAAQSEEETATS*PAAS*PTPQSAER@	42.65	7.53
Markus_040909_06	2942	Markus_040909_06.2942	4	100.95	AAQSPQQHSSGDPTEEES*PV	65.5
Markus_040909_18	2942	Markus_040909_18.2942	6	28.5	LSMEDSKS*PPPKAEEK	3.47
Markus_040909_11	2945	Markus_040909_11.2945	4	107.87	YVES*DDEK#PTDENVNEK#	27.16
Markus_040909_01	2947	Markus_040909_01.2947	3	117.59	AGEAPTENPAPATEQSS*AE	11.51
Markus_040909_04	2956	Markus_040909_04.2956	1	61.63	TPS*SEEISPTK#	16.22
Markus_040909_05	2958	Markus_040909_05.2958	4	31	SPSIS*FS*RR	8.65	12.74
Markus_040909_12	2959	Markus_040909_12.2959	4	116.57	IDS*PGLK#PASQQK#	99.62
Markus_040909_17	2961	Markus_040909_17.2961	4	46.33	RLS*PSAS*PPR	24.75	18.88
Markus_040909_14	2962	Markus_040909_14.2962	3	92.03	S*RPLNAVSQDGK	65.34
Markus_040909_17	2965	Markus_040909_17.2965	4	26.94	R@LS*PSAS*PPR@	18.88	4.79
Markus_040909_11	2968	Markus_040909_11.2968	2	83.85	ATAPQTQHVS*PMR@	46.68
Markus_040909_11	2970	Markus_040909_11.2970	2	112.84	ATAPQTQHVS*PMR	82.9
Markus_040909_11	2972	Markus_040909_11.2972	2	85.63	ATAPQTQHVS*PMR@	46.68
Markus_040909_04	2978	Markus_040909_04.2978	3	106.93	T*SPDPTPVSTAPSK	14.44
Markus_040909_04	2982	Markus_040909_04.2982	5	106.89	TS*PDPTPVSTAPSK#	0
Markus_040909_11	2982	Markus_040909_11.2982	3	89.04	ATAPQTQHVS*PMR	39.8
Markus_040909_04	2985	Markus_040909_04.2985	5	88.74	T*SPDPTPVSTAPSK	0
Markus_040909_05	2985	Markus_040909_05.2985	6	90.85	APQS*PTLAPAK#	28.5
Markus_040909_06	2985	Markus_040909_06.2985	7	85.09	APQS*PTLAPAK#	26.53
Markus_040909_14	2988	Markus_040909_14.2988	1	63.36	K#LS*SAMSAAK#	16.22
Markus_040909_15	2989	Markus_040909_15.2989	2	68.41	R@LPSSPAS*PSPK#	14.42
Markus_040909_05	2990	Markus_040909_05.2990	10	86.35	APQS*PTLAPAK	22.01
Markus_040909_05	2992	Markus_040909_05.2992	1	88	TGPPPIS*PSK#	13.27
Markus_040909_05	2997	Markus_040909_05.2997	6	92.81	APQS*PTLAPAK	15.5
Markus_040909_14	2997	Markus_040909_14.2997	10	65.39	KLS*SAMSAAK	18.42
Markus_040909_15	2998	Markus_040909_15.2998	10	73.98	R@LPSSPAS*PSPK#	10.65
Markus_040909_11	3001	Markus_040909_11.3001	2	76.03	ATAPQTQHVS*PMR@	46.68
Markus_040909_12	3001	Markus_040909_12.3001	3	122.27	ATAPQTQHVS*PMR	66.47
Markus_040909_11	3002	Markus_040909_11.3002	5	51.97	RLS*PSAS*PPR	10.33	17.01
Markus_040909_05	3003	Markus_040909_05.3003	4	100.87	VIYSQPS*TR@	26.38
Markus_040909_05	3004	Markus_040909_05.3004	2	93.63	VIYSQPS*TR	13.24
Markus_040909_06	3004	Markus_040909_06.3004	5	50.63	APQS*PTLAPAK#	10.42
Markus_040909_09	3007	Markus_040909_09.3007	5	54.35	R@LS*PSAS*PPR@	30.83	18.88
Markus_040909_05	3009	Markus_040909_05.3009	5	99.92	APQS*PTLAPAK#	30.83
Markus_040909_05	3010	Markus_040909_05.3010	10	102.45	VIYSQPS*TR	18.42
Markus_040909_17	3010	Markus_040909_17.3010	6	47.66	RLS*PSAS*PPR	28.5	17.01
Markus_040909_14	3012	Markus_040909_14.3012	5	73.7	K#LS*SAMSAAK#	24.44
Markus_040909_15	3016	Markus_040909_15.3016	1	61.22	K#GS*PTSGFPNR@	13.27
Markus_040909_05	3021	Markus_040909_05.3021	2	108.58	VIYSQPS*TR@	13.24
Markus_040909_18	3023	Markus_040909_18.3023	8	24.69	R@LS*PS*ASPPR@	7.57	4.79
Markus_040909_05	3029	Markus_040909_05.3029	3	56.68	SIS*SPSMNR	28.87
Markus_040909_15	3030	Markus_040909_15.3030	5	81.3	KGS*PTSGFPNR	24.24
Markus_040909_17	3030	Markus_040909_17.3030	0	79.79	R@AGDVLEDS*PK#
Markus_040909_18	3031	Markus_040909_18.3031	1	100.08	TADGR@VS*PAGGTLDDK#PK#	14.77
Markus_040909_14	3033	Markus_040909_14.3033	4	138.28	NR@EPPPPGS*PPASPGPQSPSTK#	79.44
Markus_040909_18	3033	Markus_040909_18.3033	6	96.84	TADGRVS*PAGGTLDDKPK	22.19
Markus_040909_04	3034	Markus_040909_04.3034	1	51.3	VS*PSPSQESLSSSK#	14.49
Markus_040909_06	3035	Markus_040909_06.3035	2	77.09	LNT*SDFQK	32.4
Markus_040909_05	3036	Markus_040909_05.3036	4	88.36	LNT*SDFQK	26.38
Markus_040909_09	3036	Markus_040909_09.3036	8	41.12	RLS*PSAS*PPR	14.42	13.15
Markus_040909_05	3040	Markus_040909_05.3040	3	72.4	LSS*SEGENR@	28.87
Markus_040909_11	3041	Markus_040909_11.3041	3	114.16	ASAVS*PEK#APMTSK#	17.53
Markus_040909_15	3042	Markus_040909_15.3042	2	109.62	NFIGNSNHGSQS*PR@	42.65
Markus_040909_11	3043	Markus_040909_11.3043	1	82.48	ASAVS*PEKAPMTSK	11.56
Markus_040909_14	3045	Markus_040909_14.3045	6	95.02	VGGS*SVDLHR	22.85
Markus_040909_05	3046	Markus_040909_05.3046	2	93.91	SGAQASSTPLS*PTR	24.75
Markus_040909_18	3047	Markus_040909_18.3047	6	88.45	TADGRVS*PAGGTLDDKPK	22.19
Markus_040909_14	3048	Markus_040909_14.3048	7	87.87	NR@EPPPPGS*PPASPGPQSPSTK#	33.66
Markus_040909_17	3048	Markus_040909_17.3048	0	96.67	RAGDVLEDS*PK
Markus_040909_12	3053	Markus_040909_12.3053	5	113.51	S*REDLSAQPVQTK	66.73
Markus_040909_17	3054	Markus_040909_17.3054	5	72.75	SES*PKEPEQLR	0
Markus_040909_14	3055	Markus_040909_14.3055	5	89.04	VGGS*SVDLHR@	24.44
Markus_040909_04	3057	Markus_040909_04.3057	5	200.62	SAS*SDTSEELNSQDSPK#	0
Markus_040909_14	3057	Markus_040909_14.3057	3	124.88	VGGS*SVDLHR	28.87
Markus_040909_04	3059	Markus_040909_04.3059	5	183.8	SAS*SDTSEELNSQDSPK	0
Markus_040909_05	3059	Markus_040909_05.3059	2	93.54	LNT*SDFQK	32.4
Markus_040909_14	3059	Markus_040909_14.3059	2	67.74	SHS*PLPAPPSK	27.69
Markus_040909_05	3062	Markus_040909_05.3062	6	82.79	APQS*PTLAPAK#	28.5
Markus_040909_04	3064	Markus_040909_04.3064	2	32.3	S*VR@FSDDS*GPDKAPSK#	13.38	13.64
Markus_040909_05	3066	Markus_040909_05.3066	8	66.13	GAYVPSS*PTR	7.38
Markus_040909_13	3068	Markus_040909_13.3068	5	83.73	SES*PK#EPEQLR@	19.84
Markus_040909_13	3070	Markus_040909_13.3070	6	57.34	SES*PKEPEQLR	6.97
Markus_040909_05	3072	Markus_040909_05.3072	2	88.33	LDS*PTLSR@	24.75
Markus_040909_15	3072	Markus_040909_15.3072	1	106.7	R@LPSSPASPS*PK#	30.7
Markus_040909_14	3073	Markus_040909_14.3073	2	63.33	SHS*PLPAPPSK#	27.69
Markus_040909_04	3074	Markus_040909_04.3074	5	90.43	SAS*SDTSEELNSQDSPK	0
Markus_040909_13	3074	Markus_040909_13.3074	9	88.89	S*ESPK#EPEQLR@	18.84
Markus_040909_13	3075	Markus_040909_13.3075	5	75.87	SES*PKEPEQLR	19.84
Markus_040909_13	3077	Markus_040909_13.3077	1	94.63	SES*PKEPEQLR	24.15
Markus_040909_05	3078	Markus_040909_05.3078	2	86.45	LDS*PTLSR	24.75
Markus_040909_04	3079	Markus_040909_04.3079	3	134.57	AMS*TTSVTSSQPGK#	11.51
Markus_040909_14	3080	Markus_040909_14.3080	0	82.72	IES*PK#LER@
Markus_040909_04	3081	Markus_040909_04.3081	5	86.28	SAS*SDTSEELNSQDSPK#	5.16
Markus_040909_13	3081	Markus_040909_13.3081	1	108.87	SES*PKEPEQLR	24.15
Markus_040909_06	3082	Markus_040909_06.3082	5	134.69	S*ASSDTSEELNSQDSPK	0
Markus_040909_05	3084	Markus_040909_05.3084	0	164.64	AGDVLEDS*PK
Markus_040909_04	3085	Markus_040909_04.3085	2	122.56	AMS*TTSVTSSQPGK	13.24
Markus_040909_06	3086	Markus_040909_06.3086	3	102.28	ASVSDLS*PR	86.62
Markus_040909_13	3086	Markus_040909_13.3086	6	59.7	SES*PKEPEQLR	6.97
Markus_040909_14	3086	Markus_040909_14.3086	1	78.35	R@VPS*PTPVPK#	13.27
Markus_040909_04	3087	Markus_040909_04.3087	5	114.36	AMS*TTSVTSSQPGK#	24.44
Markus_040909_14	3088	Markus_040909_14.3088	1	44.43	RVPS*PTPVPK	13.27
Markus_040909_05	3089	Markus_040909_05.3089	7	131.37	LVSESSDVVS*K	83.09
Markus_040909_06	3090	Markus_040909_06.3090	0	162.14	AGDVLEDS*PK
Markus_040909_13	3090	Markus_040909_13.3090	3	79.18	S*REDLSAQPVQTK	51.71
Markus_040909_04	3091	Markus_040909_04.3091	5	76.59	SASS*DTSEELNSQDSPK	0
Markus_040909_05	3092	Markus_040909_05.3092	4	138.75	ASVSDLS*PR	79.13
Markus_040909_06	3092	Markus_040909_06.3092	2	113.96	ASVSDLS*PR@	73.3
Markus_040909_14	3092	Markus_040909_14.3092	0	49.94	IES*PKLER
Markus_040909_13	3093	Markus_040909_13.3093	1	113.38	SES*PKEPEQLR	40.34
Markus_040909_15	3094	Markus_040909_15.3094	2	80.82	SHS*PLPAPPSK	27.69
Markus_040909_04	3095	Markus_040909_04.3095	4	100.78	AMS*TTSVTSSQPGK	26.38
Markus_040909_13	3095	Markus_040909_13.3095	2	72.38	SHS*PLPAPPSK	27.69
Markus_040909_13	3097	Markus_040909_13.3097	2	77.3	SHS*PLPAPPSK#	27.69
Markus_040909_04	3098	Markus_040909_04.3098	4	82.05	SASSDT*SEELNSQDSPK#	7.48
Markus_040909_06	3098	Markus_040909_06.3098	3	122.09	ASVSDLS*PR	86.62
Markus_040909_15	3098	Markus_040909_15.3098	3	114.11	K#GS*PTSGFPNR@	37.41
Markus_040909_05	3099	Markus_040909_05.3099	3	138.89	ASVSDLS*PR@	86.62
Markus_040909_14	3099	Markus_040909_14.3099	3	68.53	RVPSPT*PVPK	12.65
Markus_040909_15	3101	Markus_040909_15.3101	2	60.37	SHS*PLPAPPSK#	27.69
Markus_040909_04	3102	Markus_040909_04.3102	1	147.37	SM^S*ADEDLQEPSR@	33.68
Markus_040909_05	3102	Markus_040909_05.3102	6	134.58	LVSESSDVVS*K#	91.41
Markus_040909_05	3104	Markus_040909_05.3104	3	149.45	ASVSDLS*PR	86.62
Markus_040909_14	3104	Markus_040909_14.3104	5	80.47	R@VPS*PTPVPK#	24.24
Markus_040909_05	3105	Markus_040909_05.3105	5	132.49	LVSESSDVVS*K	76.73
Markus_040909_06	3106	Markus_040909_06.3106	5	86.9	LVSESSDVVS*K#	44.28
Markus_040909_06	3107	Markus_040909_06.3107	5	92.71	LVSESSDVVS*K	40.2
Markus_040909_07	3107	Markus_040909_07.3107	0	94.14	AGDVLEDS*PK#
Markus_040909_04	3110	Markus_040909_04.3110	3	131.71	GPSEAPQEAEAEEGATS*DGEK#	28.87
Markus_040909_05	3110	Markus_040909_05.3110	4	153.62	LVSESSDVVS*K#	105.5
Markus_040909_04	3111	Markus_040909_04.3111	1	132.15	GPSEAPQEAEAEEGATS*DGEK	16.22
Markus_040909_05	3112	Markus_040909_05.3112	0	172.58	AGDVLEDS*PK
Markus_040909_05	3115	Markus_040909_05.3115	4	131.07	ASVSDLS*PR	79.13
Markus_040909_15	3115	Markus_040909_15.3115	2	66.44	KGS*PTSGFPNR	24.75
Markus_040909_14	3117	Markus_040909_14.3117	4	139.43	KSS*FSNSADDIK	26.38
Markus_040909_05	3118	Markus_040909_05.3118	8	47.12	ITASSS*FR@	7.38
Markus_040909_04	3119	Markus_040909_04.3119	9	121.56	GPSEAPQEAEAEEGATS*DGEK	19.33
Markus_040909_06	3119	Markus_040909_06.3119	6	110.56	ASVSDLS*PR	68.56
Markus_040909_05	3120	Markus_040909_05.3120	3	150.82	ASVSDLS*PR@	86.62
Markus_040909_13	3120	Markus_040909_13.3120	1	75.73	SHS*PLPAPPSK#	33.68
Markus_040909_15	3121	Markus_040909_15.3121	2	64.98	RSS*LAIEDGK	32.4
Markus_040909_11	3128	Markus_040909_11.3128	7	40.62	EVEDK#ES*EGEEEDEDEDLSK#	68.83
Markus_040909_14	3130	Markus_040909_14.3130	5	142.81	KSS*FSNSADDIK	24.44
Markus_040909_05	3131	Markus_040909_05.3131	2	55.88	AAS*PTLPR@	42.65
Markus_040909_13	3131	Markus_040909_13.3131	5	83.71	R@VPS*PTPVPK#	13.82
Markus_040909_17	3131	Markus_040909_17.3131	3	115.96	KSS*FSNSADDIK	28.87
Markus_040909_11	3133	Markus_040909_11.3133	5	102.54	EVEDKES*EGEEEDEDEDLSK	109.77
Markus_040909_14	3133	Markus_040909_14.3133	5	135.63	K#SS*FSNSADDIK#	24.44
Markus_040909_13	3134	Markus_040909_13.3134	3	77.39	RVPSPT*PVPK	12.65
Markus_040909_11	3136	Markus_040909_11.3136	7	75.96	EVEDK#ES*EGEEEDEDEDLSK#	84.88
Markus_040909_01	3137	Markus_040909_01.3137	3	72.62	TGTGS*PFAGNS*PAR	10.33	61.72
Markus_040909_02	3137	Markus_040909_02.3137	1	98.3	ENPPS*PPTS*PAAPQPR@	11.56	9.34
Markus_040909_17	3137	Markus_040909_17.3137	3	104.43	KSS*FSNSADDIK	11.51
Markus_040909_02	3138	Markus_040909_02.3138	6	41.03	TGTGS*PFAGNS*PAR@	8.65	41.93
Markus_040909_04	3139	Markus_040909_04.3139	5	204.38	SAS*SDTSEELNSQDSPK	0
Markus_040909_02	3140	Markus_040909_02.3140	3	67.18	ENPPS*PPT*SPAAPQPR	15.03	0
Markus_040909_13	3140	Markus_040909_13.3140	3	75.74	RVPSPT*PVPK	12.65
Markus_040909_14	3140	Markus_040909_14.3140	5	111.84	KSS*FSNSADDIK	24.44
Markus_040909_04	3141	Markus_040909_04.3141	5	180.97	SAS*SDTSEELNSQDSPK#	0
Markus_040909_04	3143	Markus_040909_04.3143	3	217.01	SAS*SDTSEELNSQDSPK	11.51
Markus_040909_07	3143	Markus_040909_07.3143	3	96.77	ASVSDLS*PR	86.62
Markus_040909_02	3144	Markus_040909_02.3144	3	73.32	ENPPS*PPT*SPAAPQPR	15.03	0
Markus_040909_05	3145	Markus_040909_05.3145	6	61.96	AAS*PTLPR	22.62
Markus_040909_13	3145	Markus_040909_13.3145	5	124.38	R@VPS*PTPVPK#	31.86
Markus_040909_01	3146	Markus_040909_01.3146	1	81.73	ENPPS*PPT*SPAAPQPR@	24.15	0
Markus_040909_04	3146	Markus_040909_04.3146	6	14.44	S*VR@FSDDS*GPDKAPSK#	11.94	8.08
Markus_040909_14	3146	Markus_040909_14.3146	4	81.59	VGGS*SVDLHR	26.38
Markus_040909_01	3148	Markus_040909_01.3148	10	52.95	ENPPS*PPT*SPAAPQPR	41.72	0
Markus_040909_13	3148	Markus_040909_13.3148	2	72.33	SHS*PLPAPPSK	27.69
Markus_040909_15	3148	Markus_040909_15.3148	3	89.78	R@YS*PPIQR@	28.87
Markus_040909_01	3150	Markus_040909_01.3150	7	78.76	ENPPS*PPT*SPAAPQPR	13.22	0
Markus_040909_02	3150	Markus_040909_02.3150	10	80.31	ENPPS*PPT*SPAAPQPR@	27.99	0
Markus_040909_04	3150	Markus_040909_04.3150	5	177.44	SAS*SDTSEELNSQDSPK	0
Markus_040909_07	3150	Markus_040909_07.3150	3	126.55	ASVSDLS*PR@	86.62
Markus_040909_05	3153	Markus_040909_05.3153	7	50.05	ITASSS*FR	13.58
Markus_040909_15	3153	Markus_040909_15.3153	6	132.13	KSS*FSNSADDIK	22.85
Markus_040909_13	3154	Markus_040909_13.3154	5	88.87	SES*PKEPEQLR	7.71
Markus_040909_04	3156	Markus_040909_04.3156	2	149.51	AES*PETSAVESTQSTPQK	35.82
Markus_040909_13	3156	Markus_040909_13.3156	8	103	SES*PK#EPEQLR@	30.53
Markus_040909_15	3156	Markus_040909_15.3156	3	71.84	RYS*PPIQR	28.87
Markus_040909_11	3157	Markus_040909_11.3157	0	55.89	DLVQPDKPAS*PK
Markus_040909_04	3159	Markus_040909_04.3159	2	139.71	AES*PETSAVESTQSTPQK	35.82
Markus_040909_05	3160	Markus_040909_05.3160	1	85.76	TAQVPS*PPR	92.21
Markus_040909_13	3160	Markus_040909_13.3160	1	82.91	SES*PKEPEQLR	24.15
Markus_040909_14	3160	Markus_040909_14.3160	3	133.89	K#SS*FSNSADDIK#	28.87
Markus_040909_15	3161	Markus_040909_15.3161	3	135.39	KSS*FSNSADDIK	28.87
Markus_040909_18	3161	Markus_040909_18.3161	2	67.85	APTAALS*PEPQDSK#EDVK#K#	16.71
Markus_040909_01	3162	Markus_040909_01.3162	3	83.08	ENPPS*PPT*SPAAPQPR@	20.47	0
Markus_040909_02	3162	Markus_040909_02.3162	1	58.84	ENPPS*PPT*SPAAPQPR	10.36	7.38
Markus_040909_04	3162	Markus_040909_04.3162	4	196.06	AES*PETSAVESTQSTPQK#	58.33
Markus_040909_02	3164	Markus_040909_02.3164	5	98.19	ENPPSPPT*S*PAAPQPR@	12.2	25.1
Markus_040909_13	3164	Markus_040909_13.3164	1	99.22	SES*PK#EPEQLR@	24.15
Markus_040909_17	3164	Markus_040909_17.3164	3	84.64	RYS*PPIQR	28.87
Markus_040909_18	3164	Markus_040909_18.3164	9	79.13	APTAALS*PEPQDSKEDVKK	38.61
Markus_040909_11	3165	Markus_040909_11.3165	0	61.54	DLVQPDK#PAS*PK#
Markus_040909_05	3166	Markus_040909_05.3166	2	90.16	TAQVPS*PPR@	74.33
Markus_040909_15	3167	Markus_040909_15.3167	3	147.58	K#SS*FSNSADDIK#	28.87
Markus_040909_18	3168	Markus_040909_18.3168	10	76.61	APTAALS*PEPQDSKEDVKK	44.11
Markus_040909_06	3170	Markus_040909_06.3170	4	136.38	ASVSDLS*PR	79.13
Markus_040909_05	3171	Markus_040909_05.3171	8	113.44	ALPTCTSAS*PPQK#	24.84
Markus_040909_05	3176	Markus_040909_05.3176	3	148.85	ASVSDLS*PR	86.62
Markus_040909_06	3176	Markus_040909_06.3176	3	125.18	ASVSDLS*PR@	86.62
Markus_040909_06	3177	Markus_040909_06.3177	5	64.9	SSGS*PYGGGYGSGGGSGGYGSR@	0
Markus_040909_04	3179	Markus_040909_04.3179	7	124	AES*PETSAVESTQSTPQK	31.87
Markus_040909_13	3179	Markus_040909_13.3179	2	82.74	SHS*PLPAPPSK	27.69
Markus_040909_14	3179	Markus_040909_14.3179	8	74.26	R@NSSS*PVSPASVPGQR@	24.84
Markus_040909_17	3179	Markus_040909_17.3179	2	77.49	R@YS*PPIQR@	32.4
Markus_040909_04	3181	Markus_040909_04.3181	3	129.56	AES*PETSAVESTQSTPQK#	46.24
Markus_040909_05	3181	Markus_040909_05.3181	3	149.04	ASVSDLS*PR@	86.62
Markus_040909_06	3181	Markus_040909_06.3181	5	121.47	SSGS*PYGGGYGSGGGSGGYGSR	0
Markus_040909_13	3181	Markus_040909_13.3181	2	76.87	SHS*PLPAPPSK#	27.69
Markus_040909_06	3183	Markus_040909_06.3183	1	86.38	SSGS*PYGGGYGSGGGSGGYGSR@	30.7
Markus_040909_05	3184	Markus_040909_05.3184	3	110.98	ALPTCTSAS*PPQK	28.76
Markus_040909_07	3184	Markus_040909_07.3184	5	102.62	ESLK#EEDES*DDDNM	75.79
Markus_040909_06	3185	Markus_040909_06.3185	3	115.2	SSGSPY*GGGYGSGGGSGGYGSR	37.41
Markus_040909_05	3187	Markus_040909_05.3187	3	128.38	ASVSDLS*PR	86.62
Markus_040909_04	3188	Markus_040909_04.3188	9	70.68	TLS*SPTGTETNPPK#	14.88
Markus_040909_07	3188	Markus_040909_07.3188	4	75.02	ESLKEEDES*DDDNM	55.23
Markus_040909_05	3189	Markus_040909_05.3189	6	118.99	ALPTCTSAS*PPQK#	28.5
Markus_040909_06	3189	Markus_040909_06.3189	3	91.55	RGS*LPTEASCTT	30.66
Markus_040909_07	3190	Markus_040909_07.3190	4	79.38	ESLK#EEDES*DDDNM	55.23
Markus_040909_03	3191	Markus_040909_03.3191	1	48.62	ENPPS*PPT*SPAAPQPR	10.36	6.9
Markus_040909_05	3191	Markus_040909_05.3191	2	85.8	LVSESS*DVVSK#	13.24
Markus_040909_15	3192	Markus_040909_15.3192	0	75.98	RFS*M^EDLNK
Markus_040909_04	3193	Markus_040909_04.3193	3	69.46	TLS*SPTGTETNPPK	11.51
Markus_040909_05	3193	Markus_040909_05.3193	4	107.96	ALPTCTSAS*PPQK	26.22
Markus_040909_04	3195	Markus_040909_04.3195	2	121.12	TLS*SPTGTETNPPK#	27.69
Markus_040909_05	3198	Markus_040909_05.3198	1	94.79	TAQVPS*PPR	92.21
Markus_040909_06	3198	Markus_040909_06.3198	3	102.57	SSGSPY*GGGYGSGGGSGGYGSR	16.11
Markus_040909_05	3201	Markus_040909_05.3201	3	86.27	LVSESS*DVVSK	11.51
Markus_040909_06	3201	Markus_040909_06.3201	5	72.22	SGT*PPR@PGSVTNM^QADECTAT*PQR@	7.93	13.38
Markus_040909_14	3203	Markus_040909_14.3203	6	111.6	KSS*FSNSADDIK	22.85
Markus_040909_05	3204	Markus_040909_05.3204	4	146.5	SSGSPY*GGGYGSGGGSGGYGSR	14.82
Markus_040909_01	3205	Markus_040909_01.3205	5	86.8	ENPPS*PPTS*PAAPQPR	5.16	10.33
Markus_040909_15	3206	Markus_040909_15.3206	0	86.73	RFS*M^EDLNK
Markus_040909_05	3210	Markus_040909_05.3210	1	125.83	SSGSPY*GGGYGSGGGSGGYGSR	13.27
Markus_040909_13	3211	Markus_040909_13.3211	2	72.72	R@VPS*PTPVPK#	24.75
Markus_040909_01	3212	Markus_040909_01.3212	1	65.63	ENPPS*PPT*SPAAPQPR	10.36	0
Markus_040909_05	3212	Markus_040909_05.3212	9	146.08	SS*GSPYGGGYGSGGGSGGYGSR@	0.01
Markus_040909_02	3214	Markus_040909_02.3214	3	65.09	ENPPS*PPTS*PAAPQPR	6.73	21.3
Markus_040909_05	3215	Markus_040909_05.3215	1	110.56	TAQVPS*PPR@	113.8
Markus_040909_05	3216	Markus_040909_05.3216	8	99.36	SGVAVPTS*PK	20.35
Markus_040909_13	3216	Markus_040909_13.3216	5	76.5	RVPSPT*PVPK	10.42
Markus_040909_15	3216	Markus_040909_15.3216	2	109.13	RYS*PPIQR	32.4
Markus_040909_05	3217	Markus_040909_05.3217	4	195.43	APTAALS*PEPQDSK	105.5
Markus_040909_01	3218	Markus_040909_01.3218	6	65.5	ENPPS*PPTS*PAAPQPR	9.57	15.5
Markus_040909_17	3218	Markus_040909_17.3218	3	92.16	HVTLPSS*PR	11.51
Markus_040909_02	3222	Markus_040909_02.3222	1	94.84	ENPPS*PPTS*PAAPQPR@	26.79	6.47
Markus_040909_17	3222	Markus_040909_17.3222	3	83.25	HVTLPS*SPR@	11.51
Markus_040909_02	3223	Markus_040909_02.3223	4	111.83	ENPPS*PPT*SPAAPQPR	22.87	0
Markus_040909_01	3227	Markus_040909_01.3227	1	82.35	ENPPS*PPT*SPAAPQPR@	24.15	0
Markus_040909_02	3228	Markus_040909_02.3228	6	100.28	ENPPS*PPT*SPAAPQPR	28.28	0
Markus_040909_05	3228	Markus_040909_05.3228	3	181.21	APTAALS*PEPQDSK#	84.62
Markus_040909_05	3230	Markus_040909_05.3230	3	152.27	APTAALS*PEPQDSK	92.17
Markus_040909_01	3231	Markus_040909_01.3231	8	87.65	ENPPS*PPT*SPAAPQPR	23.64	0
Markus_040909_04	3231	Markus_040909_04.3231	3	61.88	TLS*SPTGTETNPPK	9.82
Markus_040909_02	3232	Markus_040909_02.3232	3	36.83	SKET*PEPSSVSPS*RR@	0	37.41
Markus_040909_15	3235	Markus_040909_15.3235	4	86.78	R@YS*PPIQR@	26.38
Markus_040909_02	3237	Markus_040909_02.3237	6	90.23	ENPPS*PPTS*PAAPQPR	20.8	18.88
Markus_040909_05	3238	Markus_040909_05.3238	5	104.56	SGVAVPTS*PK#	24.44
Markus_040909_02	3239	Markus_040909_02.3239	10	79.23	ENPPS*PPTS*PAAPQPR@	15.65	11.36
Markus_040909_06	3239	Markus_040909_06.3239	0	78.56	M^LQAIS*PK
Markus_040909_08	3239	Markus_040909_08.3239	2	43.01	TQAAGPSS*PPRPPT*PK	4.35	8.39
Markus_040909_15	3239	Markus_040909_15.3239	3	65.67	RYS*PPIQR	28.87
Markus_040909_01	3240	Markus_040909_01.3240	3	73.58	EQTAS*APAT*PLVSK#	21.3	44.12
Markus_040909_05	3241	Markus_040909_05.3241	0	90.92	M^LQAIS*PK
Markus_040909_18	3241	Markus_040909_18.3241	5	81.61	APTAALS*PEPQDSK#EDVK#K#	39.17
Markus_040909_17	3244	Markus_040909_17.3244	5	80.55	HVTLPS*SPR	0
Markus_040909_02	3245	Markus_040909_02.3245	8	69.82	ENPPS*PPT*SPAAPQPR	34.49	0
Markus_040909_06	3245	Markus_040909_06.3245	2	83.72	TAQVPS*PPR	92.87
Markus_040909_18	3246	Markus_040909_18.3246	1	83.66	APTAALS*PEPQDSKEDVKK	50.58
Markus_040909_15	3248	Markus_040909_15.3248	3	90.94	KSS*FSNSADDIK	11.51
Markus_040909_04	3249	Markus_040909_04.3249	5	58.17	AAQSPQQHS*SGDPTEEESPV	9.34
Markus_040909_18	3250	Markus_040909_18.3250	1	101.63	APTAALS*PEPQDSKEDVKK	37.4
Markus_040909_05	3251	Markus_040909_05.3251	2	75.54	TAQVPS*PPR@	92.87
Markus_040909_01	3252	Markus_040909_01.3252	6	102.82	EQTAS*APAT*PLVSK#	18.03	54.64
Markus_040909_04	3252	Markus_040909_04.3252	4	91.43	EAS*ENETDIEDPR@	34.98
Markus_040909_06	3253	Markus_040909_06.3253	1	58.41	TAQVPS*PPR@	92.21
Markus_040909_02	3254	Markus_040909_02.3254	6	102.45	EQTAS*APAT*PLVSK#	30.83	71.24
Markus_040909_05	3254	Markus_040909_05.3254	4	91.96	QAS*PTEVVER@	33.7
Markus_040909_05	3256	Markus_040909_05.3256	3	92.36	QAS*PTEVVER	37.41
Markus_040909_02	3258	Markus_040909_02.3258	7	100.37	EQTAS*APAT*PLVSK#	33.7	63.63
Markus_040909_01	3260	Markus_040909_01.3260	0	44.96	LDQPVS*APPS*PR@
Markus_040909_04	3264	Markus_040909_04.3264	2	73.78	AAQS*PQQHSSGDPTEEESPV	14.89
Markus_040909_04	3271	Markus_040909_04.3271	1	108.59	TLS*SPTGTETNPPK#	14.49
Markus_040909_08	3271	Markus_040909_08.3271	1	21.82	TQAAGPSS*PPR@PPT*PK#	11.51	19.24
Markus_040909_14	3271	Markus_040909_14.3271	0	99.42	R@GS*PVPPVPER@
Markus_040909_05	3276	Markus_040909_05.3276	2	88.69	TAQVPS*PPR	92.87
Markus_040909_14	3276	Markus_040909_14.3276	0	99.23	RGS*PVPPVPER
Markus_040909_04	3277	Markus_040909_04.3277	10	84.08	TLS*SPTGTETNPPK#	18.42
Markus_040909_04	3279	Markus_040909_04.3279	9	109.19	TLS*SPTGTETNPPK	14.88
Markus_040909_05	3280	Markus_040909_05.3280	1	108.46	TPT*PEPAEVETR@	14.49
Markus_040909_14	3281	Markus_040909_14.3281	0	79.8	RGS*PVPPVPER
Markus_040909_01	3282	Markus_040909_01.3282	0	74.29	LDQPVS*APPS*PR
Markus_040909_05	3284	Markus_040909_05.3284	1	70.88	TAQVPS*PPR	72.25
Markus_040909_05	3290	Markus_040909_05.3290	0	145.73	DVQDAIAQS*PEK#
Markus_040909_05	3295	Markus_040909_05.3295	5	102.1	SSGS*PYGGGYGSGGGSGGYGSR@	0
Markus_040909_05	3299	Markus_040909_05.3299	1	126.23	SSGS*PYGGGYGSGGGSGGYGSR	17.43
Markus_040909_05	3303	Markus_040909_05.3303	3	134.22	IYQY*IQSR	57.75
Markus_040909_02	3304	Markus_040909_02.3304	2	84.61	ENPPS*PPT*SPAAPQPR@	10.81	0
Markus_040909_02	3305	Markus_040909_02.3305	5	62.02	ENPPS*PPT*SPAAPQPR	11.01	0
Markus_040909_05	3305	Markus_040909_05.3305	2	87.82	TAQVPS*PPR@	92.87
Markus_040909_18	3305	Markus_040909_18.3305	0	61.83	APKPEPVPEPKEPS*PEK
Markus_040909_05	3306	Markus_040909_05.3306	3	123.39	AVYQGPGSS*PVKS	28.87
Markus_040909_05	3307	Markus_040909_05.3307	4	140.04	IYQY*IQSR@	52.75
Markus_040909_01	3309	Markus_040909_01.3309	5	50.97	VGSLT*PPSS*PK#	13.38	9.34
Markus_040909_11	3313	Markus_040909_11.3313	9	112.53	TEEVLSPDGSPSK#S*PSK#	18.99
Markus_040909_06	3316	Markus_040909_06.3316	1	87.74	NSSS*PVSPASVPGQR@	16.22
Markus_040909_18	3316	Markus_040909_18.3316	0	100.28	APKPEPVPEPKEPS*PEK
Markus_040909_05	3317	Markus_040909_05.3317	4	122.09	AVYQGPGSS*PVK#S	26.38
Markus_040909_02	3318	Markus_040909_02.3318	8	59.19	ENPPS*PPT*SPAAPQPR	23.64	0
Markus_040909_05	3318	Markus_040909_05.3318	1	135.06	NSSS*PVSPASVPGQR@	16.22
Markus_040909_05	3319	Markus_040909_05.3319	1	124.55	NSSS*PVSPASVPGQR	16.22
Markus_040909_07	3319	Markus_040909_07.3319	10	45.09	K#QTS*VDSGIVQ	18.42
Markus_040909_06	3320	Markus_040909_06.3320	3	100.35	AVYQGPGSS*PVK#S	28.87
Markus_040909_15	3321	Markus_040909_15.3321	5	121.28	HGS*DPAFGPSPR@	102.62
Markus_040909_05	3322	Markus_040909_05.3322	4	95.91	AVYQGPGSS*PVKS	26.38
Markus_040909_05	3323	Markus_040909_05.3323	3	123.12	AVYQGPGSS*PVK#S	28.87
Markus_040909_15	3323	Markus_040909_15.3323	0	37.89	R@GS*PVPPVPER@
Markus_040909_07	3324	Markus_040909_07.3324	5	61.25	KQTS*VDSGIVQ	0
Markus_040909_05	3326	Markus_040909_05.3326	3	136.48	IYQY*IQSR	57.75
Markus_040909_06	3326	Markus_040909_06.3326	2	89.99	NSSS*PVSPASVPGQR	13.24
Markus_040909_02	3327	Markus_040909_02.3327	6	66.26	VGSLT*PPSS*PK	17.57	9.34
Markus_040909_18	3328	Markus_040909_18.3328	0	77.94	APKPEPVPEPKEPS*PEK
Markus_040909_05	3329	Markus_040909_05.3329	4	94.54	AVYQGPGSS*PVKS	26.38
Markus_040909_06	3329	Markus_040909_06.3329	7	96.03	AVYQGPGSS*PVKS	21.51
Markus_040909_07	3329	Markus_040909_07.3329	8	71.79	K#QT*SVDSGIVQ	7.38
Markus_040909_05	3330	Markus_040909_05.3330	4	74.96	NSSS*PVSPASVPGQR	10.28
Markus_040909_02	3331	Markus_040909_02.3331	6	76.9	VGSLT*PPSS*PK#	21.99	0
Markus_040909_02	3333	Markus_040909_02.3333	9	71.52	ENPPS*PPT*SPAAPQPR@	15.01	0
Markus_040909_05	3333	Markus_040909_05.3333	3	118.48	AVYQGPGSS*PVK#S	28.87
Markus_040909_06	3334	Markus_040909_06.3334	2	98.97	AVYQGPGSS*PVK#S	32.4
Markus_040909_11	3334	Markus_040909_11.3334	1	116.51	LGT*GGGGSPDK#SPSAQELK#	9.44
Markus_040909_02	3336	Markus_040909_02.3336	1	47.39	VGSLT*PPSS*PK	11.56	6.47
Markus_040909_07	3336	Markus_040909_07.3336	2	70.51	KQTS*VDSGIVQ	32.4
Markus_040909_11	3336	Markus_040909_11.3336	3	89.18	LGT*GGGGSPDKSPSAQELK	5.13
Markus_040909_05	3337	Markus_040909_05.3337	2	89.59	TAQVPS*PPR@	92.87
Markus_040909_13	3337	Markus_040909_13.3337	1	82.72	RDS*APVDPSSPHSYG	50.22
Markus_040909_02	3339	Markus_040909_02.3339	2	117.11	VIEPPAAS*CPSS*PR	19.16	32.4
Markus_040909_04	3339	Markus_040909_04.3339	4	96.89	LQEEGGS*EEEEAGNPSEDGM^QSGPTQAPPR@	94.42
Markus_040909_18	3340	Markus_040909_18.3340	0	109.29	APKPEPVPEPKEPS*PEK
Markus_040909_02	3341	Markus_040909_02.3341	4	83.81	VIEPPAAS*CPS*SPR@	44.11	0
Markus_040909_05	3342	Markus_040909_05.3342	3	136.61	GGVTGS*PEASISGSK	57.75
Markus_040909_02	3344	Markus_040909_02.3344	5	97.25	VIEPPAAS*CPSS*PR	37.54	13.24
Markus_040909_01	3345	Markus_040909_01.3345	4	77.38	VIEPPAAS*CPSS*PR	21.11	13.24
Markus_040909_11	3345	Markus_040909_11.3345	10	82.26	LGTGGGGS*PDKSPSAQELK	9.64
Markus_040909_14	3346	Markus_040909_14.3346	2	96.58	R@GS*PTTGLMEQK#	14.42
Markus_040909_01	3347	Markus_040909_01.3347	8	104.2	VIEPPAAS*CPSS*PR@	40.04	16.22
Markus_040909_02	3348	Markus_040909_02.3348	4	86.24	VIEPPAAS*CPSS*PR@	35.41	19.33
Markus_040909_04	3349	Markus_040909_04.3349	2	92.36	AGS*FTGPSDSETAPAR@	27.69
Markus_040909_06	3349	Markus_040909_06.3349	6	96.78	GGVTGS*PEASISGSK#	36.99
Markus_040909_04	3352	Markus_040909_04.3352	6	101.66	AGS*FTGPSDSETAPAR	34.28
Markus_040909_05	3352	Markus_040909_05.3352	2	137.19	GGVTGS*PEASISGSK#	42.65
Markus_040909_14	3353	Markus_040909_14.3353	2	114.62	RGS*PTTGLMEQK	24.75
Markus_040909_05	3354	Markus_040909_05.3354	7	117.97	GGVTGS*PEASISGSK	43.03
Markus_040909_04	3357	Markus_040909_04.3357	2	118.62	AGS*FTGPSDSETAPAR	27.69
Markus_040909_11	3358	Markus_040909_11.3358	2	114.95	LGT*GGGGSPDK#SPSAQELK#	6.66
Markus_040909_14	3358	Markus_040909_14.3358	0	95.14	R@GS*PVPPVPER@
Markus_040909_05	3361	Markus_040909_05.3361	3	109.18	GASPAAET*PPLQR	99.25
Markus_040909_14	3361	Markus_040909_14.3361	0	78.31	RGS*PVPPVPER
Markus_040909_04	3362	Markus_040909_04.3362	1	68.45	TIS*NPEVVM^K	30.7
Markus_040909_18	3362	Markus_040909_18.3362	1	51.1	EVIEAS*DK#EGLSPAK#R@	19.39
Markus_040909_14	3364	Markus_040909_14.3364	1	113.2	RGS*PTTGLMEQK	30.7
Markus_040909_05	3366	Markus_040909_05.3366	0	79.1	GLAVAPAS*PGK#
Markus_040909_01	3367	Markus_040909_01.3367	9	131.85	VIEPPAAS*CPSS*PR	27.69	38.42
Markus_040909_05	3369	Markus_040909_05.3369	2	123.46	AQAPAS*PYNDYEGR@	24.75
Markus_040909_05	3373	Markus_040909_05.3373	4	135.7	AQAPAS*PYNDYEGR@	18.88
Markus_040909_04	3374	Markus_040909_04.3374	0	58.65	S*PGPPPPVGVK#
Markus_040909_15	3375	Markus_040909_15.3375	1	85.52	VRPASSAASVYAGAGGS*GSR	24.15
Markus_040909_02	3376	Markus_040909_02.3376	5	105.83	VIEPPAAS*CPSS*PR	24.24	28.87
Markus_040909_04	3376	Markus_040909_04.3376	1	69.95	TIS*NPEVVM^K#	30.7
Markus_040909_15	3381	Markus_040909_15.3381	3	92.79	VR@PASSAASVYAGAGGS*GSR@	26.42
Markus_040909_03	3383	Markus_040909_03.3383	4	78.32	VIEPPAAS*CPSS*PR	17.08	26.38
Markus_040909_02	3384	Markus_040909_02.3384	5	124.28	VIEPPAAS*CPSS*PR@	68.23	26.38
Markus_040909_05	3387	Markus_040909_05.3387	1	86.5	TIS*NPEVVM^K#	30.7
Markus_040909_04	3388	Markus_040909_04.3388	10	93.57	EEVAS*EPEEAASPTTPK	89.04
Markus_040909_18	3389	Markus_040909_18.3389	0	98.89	APKPEPVPEPKEPS*PEK
Markus_040909_04	3390	Markus_040909_04.3390	7	106.08	EEVAS*EPEEAASPTTPK#	77.45
Markus_040909_05	3390	Markus_040909_05.3390	5	75.64	AVYQGPGSS*PVKS	24.44
Markus_040909_14	3391	Markus_040909_14.3391	10	115.23	VR@PAS*SAASVYAGAGGSGSR@	18.03
Markus_040909_05	3392	Markus_040909_05.3392	1	84.76	AQAPAS*PYNDYEGR	13.27
Markus_040909_06	3392	Markus_040909_06.3392	1	33.51	AQAPAS*PYNDYEGR@	13.27
Markus_040909_04	3393	Markus_040909_04.3393	8	132.69	EEVAS*EPEEAASPTTPK	121.25
Markus_040909_14	3394	Markus_040909_14.3394	6	115.33	VRPAS*SAASVYAGAGGSGSR	8.3
Markus_040909_17	3395	Markus_040909_17.3395	2	41.88	RSS*FGLR	32.4
Markus_040909_04	3396	Markus_040909_04.3396	6	121.07	EEVAS*EPEEAASPTTPK#	116.25
Markus_040909_14	3396	Markus_040909_14.3396	2	119.81	VRPASSAAS*VYAGAGGSGSR	4.92
Markus_040909_18	3398	Markus_040909_18.3398	0	87.56	APKPEPVPEPKEPS*PEK
Markus_040909_14	3399	Markus_040909_14.3399	5	134.77	VRPAS*SAASVYAGAGGSGSR	16.79
Markus_040909_14	3400	Markus_040909_14.3400	6	146.34	VRPASSAAS*VYAGAGGSGSR	15.16
Markus_040909_18	3400	Markus_040909_18.3400	0	72.04	APK#PEPVPEPK#EPS*PEK#
Markus_040909_04	3401	Markus_040909_04.3401	0	66.11	S*PGPPPPVGVK
Markus_040909_05	3403	Markus_040909_05.3403	2	108.98	AVYQGPGSS*PVK#S	32.4
Markus_040909_14	3403	Markus_040909_14.3403	5	150.89	VR@PASS*AASVYAGAGGSGSR@	0
Markus_040909_02	3404	Markus_040909_02.3404	1	48.32	VGSLT*PPSS*PK#	11.56	6.47
Markus_040909_05	3404	Markus_040909_05.3404	5	92.29	SS*FSNSADDIK	0
Markus_040909_04	3405	Markus_040909_04.3405	6	98.61	EEVAS*EPEEAASPTTPK	71.28
Markus_040909_14	3405	Markus_040909_14.3405	1	162.69	VRPAS*SAASVYAGAGGSGSR	24.15
Markus_040909_01	3406	Markus_040909_01.3406	4	105.1	VIEPPAAS*CPSS*PR	41.33	18.42
Markus_040909_05	3406	Markus_040909_05.3406	8	66.04	LDQPVSAPPS*PR@	73.85
Markus_040909_04	3409	Markus_040909_04.3409	0	72.41	S*PGPPPPVGVK#
Markus_040909_05	3409	Markus_040909_05.3409	2	121.1	AVYQGPGSS*PVK#S	32.4
Markus_040909_05	3410	Markus_040909_05.3410	5	98.07	AVYQGPGSS*PVKS	24.44
Markus_040909_05	3412	Markus_040909_05.3412	5	117.96	S*SFSNSADDIK	0
Markus_040909_02	3415	Markus_040909_02.3415	5	77.35	VGSLT*PPSS*PK	24.24	6.9
Markus_040909_05	3416	Markus_040909_05.3416	6	85.25	LAGNEALSPTS*PSK#	8.58
Markus_040909_04	3421	Markus_040909_04.3421	6	85.55	EEVAS*EPEEAASPTTPK#	56.48
Markus_040909_05	3422	Markus_040909_05.3422	4	76.38	GGGT*PDANSLAPPGK	72.08
Markus_040909_03	3423	Markus_040909_03.3423	2	15.85	ESPKEGTYLVMT*EVSPAR	16.42
Markus_040909_02	3425	Markus_040909_02.3425	5	77.63	VIEPPAAS*CPS*SPR	44.28	0
Markus_040909_05	3425	Markus_040909_05.3425	7	61.96	GGVTGS*PEASISGSK#	26.53
Markus_040909_02	3427	Markus_040909_02.3427	8	88.56	VIEPPAAS*CPS*SPR@	44.78	0
Markus_040909_05	3427	Markus_040909_05.3427	1	75.68	SSS*MAAGLER	38.42
Markus_040909_11	3427	Markus_040909_11.3427	2	38.94	EGEEPTVYS*DDEEPK#DETAR@	10.33
Markus_040909_18	3427	Markus_040909_18.3427	7	67.42	EQK#PFTPAS*PVQSTPSK#PSDK#	18.47
Markus_040909_05	3428	Markus_040909_05.3428	7	75.77	ENPPS*PPTSPAAPQPR@	16.23
Markus_040909_02	3431	Markus_040909_02.3431	3	103.58	VIEPPAAS*CPSS*PR	30.66	16.22
Markus_040909_05	3431	Markus_040909_05.3431	6	71.54	ENPPS*PPTSPAAPQPR	30.04
Markus_040909_15	3431	Markus_040909_15.3431	0	74.33	R@LS*LEGAR@
Markus_040909_02	3433	Markus_040909_02.3433	10	96.64	VIEPPAAS*CPSS*PR@	52.54	32.4
Markus_040909_05	3433	Markus_040909_05.3433	2	132.91	VIEPPAASCPSS*PR	32.4
Markus_040909_01	3434	Markus_040909_01.3434	6	102.18	VIEPPAAS*CPSS*PR@	30.04	24.44
Markus_040909_03	3434	Markus_040909_03.3434	5	10.29	ESPKEGTYLVMTEVS*PAR	8.3
Markus_040909_11	3434	Markus_040909_11.3434	7	79.77	EGEEPTVYS*DDEEPKDETAR	14.23
Markus_040909_05	3436	Markus_040909_05.3436	3	75.07	ENPPS*PPTSPAAPQPR	17.53
Markus_040909_05	3437	Markus_040909_05.3437	5	135.71	VIEPPAASCPSS*PR@	0
Markus_040909_05	3441	Markus_040909_05.3441	2	83.4	SES*PPPLSEPK	27.69
Markus_040909_14	3445	Markus_040909_14.3445	6	74.53	SR@S*SDIVSSVR@	18.3
Markus_040909_11	3448	Markus_040909_11.3448	9	73.35	EGEEPTVYS*DDEEPKDETAR	12.2
Markus_040909_05	3449	Markus_040909_05.3449	2	87.04	SES*PPPLSEPK#	27.69
Markus_040909_11	3451	Markus_040909_11.3451	3	104.75	ASEPVKEPVQTAQS*PAPVEK	57.78
Markus_040909_11	3452	Markus_040909_11.3452	5	93.21	ASEPVK#EPVQTAQS*PAPVEK#	71.75
Markus_040909_05	3454	Markus_040909_05.3454	5	64.66	VIEPPAASCPS*SPR	0
Markus_040909_04	3455	Markus_040909_04.3455	1	98.63	TIS*DGTISAAK#	30.7
Markus_040909_05	3456	Markus_040909_05.3456	6	145.9	VIEPPAASCPSS*PR@	8.58
Markus_040909_04	3457	Markus_040909_04.3457	5	82.32	TIS*DGTISAAK	30.9
Markus_040909_05	3458	Markus_040909_05.3458	2	73.46	TFS*ATVR@	42.65
Markus_040909_11	3458	Markus_040909_11.3458	10	73.08	APTAALS*PEPQDSKEDVK	35.87
Markus_040909_18	3458	Markus_040909_18.3458	2	96.73	NVAEALGHS*PK#DPGGGGGSVR@	64.34
Markus_040909_15	3464	Markus_040909_15.3464	2	80.51	SR@S*SDIVSSVR@	11.53
Markus_040909_05	3467	Markus_040909_05.3467	7	77.14	TFS*ATVR	43.03
Markus_040909_12	3468	Markus_040909_12.3468	1	127.07	APS*R@QDVYGPQPQVR@	40.65
Markus_040909_11	3469	Markus_040909_11.3469	1	74.9	EGEEPTVYS*DDEEPKDETAR	16.22
Markus_040909_02	3470	Markus_040909_02.3470	0	101.66	S*PS*PAPPPPPPPPPPR@
Markus_040909_05	3470	Markus_040909_05.3470	2	79.43	TFS*ATVR@	42.65
Markus_040909_05	3471	Markus_040909_05.3471	1	93.46	SES*PPPLSEPK#	33.68
Markus_040909_04	3472	Markus_040909_04.3472	1	98.39	TIS*DGTISAAK	30.7
Markus_040909_05	3474	Markus_040909_05.3474	4	28.8	VIEPPAASCPSS*PR@	10.28
Markus_040909_05	3475	Markus_040909_05.3475	0	88.31	LAS*PELER
Markus_040909_06	3477	Markus_040909_06.3477	9	127.14	VIEPPAASCPSS*PR@	12.43
Markus_040909_12	3477	Markus_040909_12.3477	6	111.72	APS*RQDVYGPQPQVR	34.74
Markus_040909_04	3480	Markus_040909_04.3480	2	101.18	TIS*DGTISAAK	42.68
Markus_040909_12	3481	Markus_040909_12.3481	6	100.05	APS*RQDVYGPQPQVR	43.84
Markus_040909_04	3486	Markus_040909_04.3486	1	110.18	TIS*DGTISAAK#	30.7
Markus_040909_05	3488	Markus_040909_05.3488	0	117.73	LAS*PELER@
Markus_040909_04	3490	Markus_040909_04.3490	0	63.93	AS*DPGLPAEEPK#
Markus_040909_01	3492	Markus_040909_01.3492	8	74.13	LPAPQEDT*ASEAGT*PQGEVQTR	9.64	53.75
Markus_040909_02	3493	Markus_040909_02.3493	0	110.43	S*PS*PAPPPPPPPPPPR
Markus_040909_06	3493	Markus_040909_06.3493	1	99.81	VIEPPAASCPS*SPR	16.22
Markus_040909_05	3494	Markus_040909_05.3494	1	70.54	LGVSVS*PSR@	17.43
Markus_040909_01	3495	Markus_040909_01.3495	5	172.79	LPAPQEDTAS*EAGT*PQGEVQTR@	44.37	98.16
Markus_040909_02	3498	Markus_040909_02.3498	8	70.76	LPAPQEDTAS*EAGT*PQGEVQTR@	4.88	40.49
Markus_040909_05	3500	Markus_040909_05.3500	1	90.7	TIS*DGTISAAK#	30.7
Markus_040909_05	3502	Markus_040909_05.3502	1	58.44	VIEPPAASCPS*SPR@	13.27
Markus_040909_01	3503	Markus_040909_01.3503	4	64.61	YSPTS*PTYSPTS*PK	13.27	26.38
Markus_040909_01	3504	Markus_040909_01.3504	2	52.43	FGSTGST*PPVS*PTPSER@	13.24	12.2
Markus_040909_05	3504	Markus_040909_05.3504	5	152.24	LGVSVS*PSR	48.87
Markus_040909_06	3504	Markus_040909_06.3504	5	121.92	LGVSVS*PSR	48.87
Markus_040909_01	3505	Markus_040909_01.3505	7	84.56	YSPTS*PTYSPTS*PK#	13.27	21.51
Markus_040909_03	3506	Markus_040909_03.3506	5	84.69	SSPPAT*DPGPVPSSPSQEPPTK#	0
Markus_040909_01	3507	Markus_040909_01.3507	5	67.9	YSPTS*PTYSPTS*PK	13.27	24.44
Markus_040909_05	3507	Markus_040909_05.3507	2	51.85	VIEPPAASCPS*SPR	10.33
Markus_040909_12	3507	Markus_040909_12.3507	4	111.8	K#AS*PEPPDSAESALK#	79.31
Markus_040909_01	3508	Markus_040909_01.3508	2	92.93	YSPTS*PTYSPTS*PK#	13.27	32.4
Markus_040909_02	3508	Markus_040909_02.3508	7	92.41	LPAPQEDTAS*EAGT*PQGEVQTR@	17.99	54.01
Markus_040909_06	3509	Markus_040909_06.3509	5	109.54	LGVSVS*PSR@	31.86
Markus_040909_12	3509	Markus_040909_12.3509	3	130.98	KAS*PEPPDSAESALK	89.11
Markus_040909_06	3511	Markus_040909_06.3511	1	116.1	VIEPPAASCPSS*PR	38.42
Markus_040909_01	3512	Markus_040909_01.3512	8	110.2	LPAPQEDTAS*EAGT*PQGEVQTR	33.7	54.48
Markus_040909_05	3512	Markus_040909_05.3512	4	135.3	LGVSVS*PSR@	33.87
Markus_040909_02	3513	Markus_040909_02.3513	8	125.66	LPAPQEDTAS*EAGT*PQGEVQTR@	34.49	71.14
Markus_040909_05	3515	Markus_040909_05.3515	2	80.36	DVYLS*PR@	64.79
Markus_040909_12	3515	Markus_040909_12.3515	5	115.56	KAS*PEPPDSAESALK	79.29
Markus_040909_05	3516	Markus_040909_05.3516	1	34.51	DVYLS*PR	30.7
Markus_040909_03	3520	Markus_040909_03.3520	7	28.65	R@Y*FLLR@ASGIYY*VPK	25.13	0
Markus_040909_01	3521	Markus_040909_01.3521	6	61.23	FGSTGST*PPVS*PTPSER	13.24	15.5
Markus_040909_02	3521	Markus_040909_02.3521	5	76.27	LPAPQEDTAS*EAGT*PQGEVQTR@	37.41	30.85
Markus_040909_05	3521	Markus_040909_05.3521	5	168.69	VIEPPAASCPSS*PR@	24.44
Markus_040909_05	3522	Markus_040909_05.3522	2	143.88	VIEPPAASCPSS*PR	32.4
Markus_040909_12	3526	Markus_040909_12.3526	3	76.45	KAS*PEPPDSAESALK	81.13
Markus_040909_14	3527	Markus_040909_14.3527	1	76.99	LR@LS*PSPTSQR@	13.27
Markus_040909_04	3528	Markus_040909_04.3528	5	114.37	SS*GLQPQGAPEVR	0
Markus_040909_06	3528	Markus_040909_06.3528	2	76.71	DVYLS*PR@	64.79
Markus_040909_12	3532	Markus_040909_12.3532	4	108.94	KAS*PEPPDSAESALK	92.33
Markus_040909_04	3533	Markus_040909_04.3533	5	119.86	SS*GLQPQGAPEVR	0
Markus_040909_14	3534	Markus_040909_14.3534	1	69.18	LRLS*PSPTSQR	13.27
Markus_040909_04	3536	Markus_040909_04.3536	5	130.28	SS*GLQPQGAPEVR@	0
Markus_040909_05	3537	Markus_040909_05.3537	2	77.95	DVYLS*PR	64.79
Markus_040909_05	3538	Markus_040909_05.3538	8	141.22	ENEEAEPSTAPGT*PTLR@	24.84
Markus_040909_05	3542	Markus_040909_05.3542	2	136.07	VIEPPAASCPSS*PR@	13.24
Markus_040909_05	3543	Markus_040909_05.3543	2	68.66	VIEPPAASCPSS*PR	13.24
Markus_040909_13	3543	Markus_040909_13.3543	5	117	KAS*PEPPDSAESALK	68.94
Markus_040909_04	3544	Markus_040909_04.3544	5	127.1	SS*GLQPQGAPEVR@	0
Markus_040909_04	3546	Markus_040909_04.3546	5	145.44	SS*GLQPQGAPEVR	0
Markus_040909_13	3547	Markus_040909_13.3547	3	140.1	K#AS*PEPPDSAESALK#	89.11
Markus_040909_05	3549	Markus_040909_05.3549	9	158.77	LEDLDTCM^M^T*PK#	77.33
Markus_040909_05	3554	Markus_040909_05.3554	2	91.05	STT*PTSSPFR@	32.4
Markus_040909_05	3555	Markus_040909_05.3555	2	20.3	DVYLS*PR	14.42
Markus_040909_04	3556	Markus_040909_04.3556	1	132.26	SMS*ADEDLQEPSR@	14.49
Markus_040909_18	3556	Markus_040909_18.3556	4	80.72	ASEDES*DLEDEEEK#SQEDTEQK#R@	30.54
Markus_040909_13	3558	Markus_040909_13.3558	4	120.5	KAS*PEPPDSAESALK	104.5
Markus_040909_04	3559	Markus_040909_04.3559	1	163.07	SMS*ADEDLQEPSR	14.49
Markus_040909_05	3564	Markus_040909_05.3564	5	140.12	SS*GLQPQGAPEVR	0
Markus_040909_06	3564	Markus_040909_06.3564	0	49.08	NAS*VPNLR@
Markus_040909_04	3567	Markus_040909_04.3567	1	161.25	SMS*ADEDLQEPSR	14.49
Markus_040909_04	3569	Markus_040909_04.3569	3	153	SMS*ADEDLQEPSR@	24.21
Markus_040909_05	3576	Markus_040909_05.3576	10	125.22	ST*TFSTNYR@	0.06
Markus_040909_06	3576	Markus_040909_06.3576	10	110.79	ST*TFSTNYR@	0.06
Markus_040909_01	3578	Markus_040909_01.3578	5	106.1	LPQPPEGQCYS*N	0
Markus_040909_05	3578	Markus_040909_05.3578	10	103.07	ST*TFSTNYR	0.06
Markus_040909_06	3578	Markus_040909_06.3578	10	98.99	ST*TFSTNYR	0.06
Markus_040909_05	3580	Markus_040909_05.3580	10	75.73	LGVSVS*PSR	11.36
Markus_040909_05	3583	Markus_040909_05.3583	10	107.56	ST*TFSTNYR	0.06
Markus_040909_06	3584	Markus_040909_06.3584	10	115.99	ST*TFSTNYR	0.06
Markus_040909_18	3584	Markus_040909_18.3584	9	74.01	ESDDK#PEIEDVGS*DEEEEEK#K#	70.02
Markus_040909_01	3585	Markus_040909_01.3585	2	62.52	LPQPPEGQCYS*N	16.2
Markus_040909_05	3585	Markus_040909_05.3585	10	129.79	ST*TFSTNYR@	0.06
Markus_040909_18	3586	Markus_040909_18.3586	9	83.65	ESDDKPEIEDVGS*DEEEEEKK	54.47
Markus_040909_04	3588	Markus_040909_04.3588	5	143.08	S*CDLAGVETCK	139.13
Markus_040909_05	3589	Markus_040909_05.3589	2	134.17	TYS*DEASQLR	32.4
Markus_040909_07	3589	Markus_040909_07.3589	10	82.54	ST*TFSTNYR@	0.06
Markus_040909_18	3591	Markus_040909_18.3591	8	85.03	ESDDKPEIEDVGS*DEEEEEKK	61.2
Markus_040909_05	3593	Markus_040909_05.3593	1	73.21	EQSDISIS*PR@	13.27
Markus_040909_05	3594	Markus_040909_05.3594	2	51.47	LPAPQEDTASEAGT*PQGEVQTR@	44.36
Markus_040909_04	3595	Markus_040909_04.3595	3	76.48	EGS*PAPLEPEPGASQPK	80.71
Markus_040909_05	3595	Markus_040909_05.3595	2	118	TYS*DEASQLR@	24.75
Markus_040909_06	3595	Markus_040909_06.3595	7	72.02	EQSDISIS*PR	43.03
Markus_040909_10	3596	Markus_040909_10.3596	2	52.63	EQLLLR@S*S*EGNSK#	42.07	18.34
Markus_040909_02	3597	Markus_040909_02.3597	4	57.13	LPAPQEDTAS*EAGT*PQGEVQTR@	31.27	35.19
Markus_040909_14	3597	Markus_040909_14.3597	2	79.54	RGS*LTFAGESSK	32.32
Markus_040909_17	3597	Markus_040909_17.3597	0	29.44	K#ALT*KGKS*PNHT*PQQES*K
Markus_040909_05	3598	Markus_040909_05.3598	10	125.34	ST*TFSTNYR	0.06
Markus_040909_05	3599	Markus_040909_05.3599	6	76.53	EQSDISIS*PR	45.71
Markus_040909_05	3600	Markus_040909_05.3600	0	75.9	M^ELGT*PLR
Markus_040909_04	3602	Markus_040909_04.3602	4	146.66	S*CDLAGVETCK	132.26
Markus_040909_07	3603	Markus_040909_07.3603	10	111.67	ST*TFSTNYR@	0.06
Markus_040909_18	3603	Markus_040909_18.3603	5	91.75	ESDDKPEIEDVGS*DEEEEEKK	79.76
Markus_040909_05	3605	Markus_040909_05.3605	1	120.68	TYS*DEASQLR	38.42
Markus_040909_07	3606	Markus_040909_07.3606	10	126.77	ST*TFSTNYR	0.06
Markus_040909_05	3607	Markus_040909_05.3607	0	85.02	M^ELGT*PLR@
Markus_040909_14	3610	Markus_040909_14.3610	3	90.27	RGS*LTFAGESSK	37.41
Markus_040909_05	3611	Markus_040909_05.3611	7	55.85	EQSDISIS*PR@	21.24
Markus_040909_15	3613	Markus_040909_15.3613	1	40.23	RGS*LTFAGESSK	30.7
Markus_040909_04	3615	Markus_040909_04.3615	1	158.22	SST*PLPTVSSSAENTR	16.25
Markus_040909_05	3616	Markus_040909_05.3616	10	109.94	ST*TFSTNYR@	0.06
Markus_040909_04	3618	Markus_040909_04.3618	9	109.42	SST*PLPTVSSSAENTR@	0.01
Markus_040909_05	3621	Markus_040909_05.3621	3	77.7	TFS*ATVR@	37.41
Markus_040909_04	3622	Markus_040909_04.3622	1	178.02	SST*PLPTVSSSAENTR	16.25
Markus_040909_05	3623	Markus_040909_05.3623	1	65.33	SFSSPPS*PSYK#	13.27
Markus_040909_01	3627	Markus_040909_01.3627	7	92.44	EGDTEEEAGPQAAEPST*PSGPESGPTPASAEQNE	2.97
Markus_040909_15	3627	Markus_040909_15.3627	2	90.91	R@GS*LTFAGESSK#	42.65
Markus_040909_18	3629	Markus_040909_18.3629	4	63.59	ESDDKPEIEDVGS*DEEEEEKK	46.36
Markus_040909_05	3630	Markus_040909_05.3630	5	109.56	SFISSSPSS*PSR@	0
Markus_040909_05	3631	Markus_040909_05.3631	10	86.08	SFISSSPSS*PSR	11.95
Markus_040909_04	3632	Markus_040909_04.3632	2	165.27	SSTPLPT*VSSSAENTR	22.13
Markus_040909_05	3632	Markus_040909_05.3632	2	163.53	SST*PLPTVSSSAENTR	13.29
Markus_040909_15	3632	Markus_040909_15.3632	6	51.79	RGS*LTFAGESSK	28.5
Markus_040909_05	3634	Markus_040909_05.3634	4	156.25	SST*PLPTVSSSAENTR@	10.39
Markus_040909_05	3635	Markus_040909_05.3635	1	167.21	SST*PLPTVSSSAENTR	16.25
Markus_040909_10	3635	Markus_040909_10.3635	3	65.44	ASEDES*DLEDEEEKSQEDTEQK	27.81
Markus_040909_05	3639	Markus_040909_05.3639	6	124.8	SFISSSPSS*PSR@	8.58
Markus_040909_05	3640	Markus_040909_05.3640	8	97.2	SFISSSPSS*PSR	7.38
Markus_040909_01	3641	Markus_040909_01.3641	4	151.2	EGDTEEEAGPQAAEPST*PSGPESGPTPASAEQNE	12.74
Markus_040909_05	3641	Markus_040909_05.3641	3	147.65	SST*PLPTVSSSAENTR	11.59
Markus_040909_15	3641	Markus_040909_15.3641	1	108.68	R@GS*LTFAGESSK#	30.7
Markus_040909_04	3642	Markus_040909_04.3642	3	186.94	SSTPLPT*VSSSAENTR	26.66
Markus_040909_05	3645	Markus_040909_05.3645	0	74.8	ALT*PPADPPR
Markus_040909_06	3645	Markus_040909_06.3645	3	69.52	SST*PLPTVSSSAENTR@	11.59
Markus_040909_04	3646	Markus_040909_04.3646	3	109.6	TAS*GSSVTSLEGTR@	9.83
Markus_040909_05	3646	Markus_040909_05.3646	10	129.33	SS*TPLPTVSSSAENTR@	0.06
Markus_040909_04	3648	Markus_040909_04.3648	1	111.52	TAS*GSSVTSLEGTR	14.49
Markus_040909_05	3648	Markus_040909_05.3648	0	92.38	ALT*PPADPPR@
Markus_040909_06	3648	Markus_040909_06.3648	3	115.6	SST*PLPTVSSSAENTR	11.59
Markus_040909_10	3649	Markus_040909_10.3649	3	15.61	SLLNNSLIY*K	7.04
Markus_040909_04	3653	Markus_040909_04.3653	2	124.74	TAS*GSSVTSLEGTR	11.53
Markus_040909_04	3655	Markus_040909_04.3655	8	88.22	SST*PLPTVSSSAENTR	0.04
Markus_040909_04	3657	Markus_040909_04.3657	4	98.85	TAS*GSSVTSLEGTR@	8.63
Markus_040909_04	3659	Markus_040909_04.3659	2	60.15	LPAPQEDT*ASEAGTPQGEVQTR	7.53
Markus_040909_17	3659	Markus_040909_17.3659	6	70.32	TET*QEK#NPLPSK#ETIEQEK#	13.49
Markus_040909_17	3663	Markus_040909_17.3663	4	64.69	TET*QEK#NPLPSK#ETIEQEK#	16.8
Markus_040909_04	3664	Markus_040909_04.3664	0	118.74	S*GDLGDM^EPLK#
Markus_040909_05	3665	Markus_040909_05.3665	2	127.31	S*TTFSTNYR@	16.2
Markus_040909_04	3667	Markus_040909_04.3667	7	81.39	LPAPQEDT*ASEAGTPQGEVQTR	13.22
Markus_040909_07	3668	Markus_040909_07.3668	10	86.13	SST*PLPTVSSSAENTR@	0.06
Markus_040909_18	3668	Markus_040909_18.3668	8	61	ESDDKPEIEDVGS*DEEEEEKK	46.23
Markus_040909_04	3669	Markus_040909_04.3669	0	97.92	S*GDLGDM^EPLK
Markus_040909_15	3670	Markus_040909_15.3670	3	105.25	RGS*DELTVPR	92.17
Markus_040909_18	3670	Markus_040909_18.3670	4	99.67	ESDDK#PEIEDVGS*DEEEEEK#K#	73.09
Markus_040909_05	3671	Markus_040909_05.3671	3	101.74	TAS*GSSVTSLEGTR@	9.83
Markus_040909_05	3673	Markus_040909_05.3673	1	122.85	GEGVSQVGPGT*PPAPESPR@	85.86
Markus_040909_04	3674	Markus_040909_04.3674	5	33.67	TAS*GSSVTSLEGTR@	0
Markus_040909_18	3674	Markus_040909_18.3674	10	66.16	ESDDKPEIEDVGS*DEEEEEKK	62.64
Markus_040909_05	3675	Markus_040909_05.3675	1	96.11	YFDS*GDYNM^AK#	44.73
Markus_040909_04	3676	Markus_040909_04.3676	6	97.53	LQEEGGS*EEEEAGNPSEDGMQSGPTQAPPR	78.24
Markus_040909_18	3677	Markus_040909_18.3677	2	60.89	ESDDK#PEIEDVGS*DEEEEEK#K#	42.28
Markus_040909_02	3678	Markus_040909_02.3678	1	67.06	SFISS*SPS*SPSR@	16.22	0
Markus_040909_05	3681	Markus_040909_05.3681	1	57.28	EYPDQS*PVLQR@	24.15
Markus_040909_04	3682	Markus_040909_04.3682	6	71.11	TAS*GSSVTSLEGTR	6.98
Markus_040909_05	3684	Markus_040909_05.3684	1	107.27	TAS*GSSVTSLEGTR	14.49
Markus_040909_02	3686	Markus_040909_02.3686	1	80.73	SFISS*SPSS*PSR	16.22	14.27
Markus_040909_04	3687	Markus_040909_04.3687	4	182.2	LQEEGGS*EEEEAGNPSEDGMQSGPTQAPPR	82.73
Markus_040909_05	3688	Markus_040909_05.3688	4	153.88	GEGVSQVGPGT*PPAPESPR	79.31
Markus_040909_04	3689	Markus_040909_04.3689	4	95.87	LQEEGGS*EEEEAGNPSEDGMQSGPTQAPPR@	64.66
Markus_040909_15	3689	Markus_040909_15.3689	4	104.48	RGS*DELTVPR	83.47
Markus_040909_12	3694	Markus_040909_12.3694	8	129.53	R@AS*VCAEAYNPDEEEDDAESR@	29.8
Markus_040909_04	3700	Markus_040909_04.3700	1	51.05	LQEEGGS*EEEEAGNPSEDGMQSGPTQAPPR@	44.17
Markus_040909_04	3702	Markus_040909_04.3702	3	152.49	SST*PLPTVSSSAENTR	11.59
Markus_040909_05	3702	Markus_040909_05.3702	7	73.04	LAIQGPEDS*PSR@	14.23
Markus_040909_05	3706	Markus_040909_05.3706	9	105.47	YVSGSS*PDLVTR@	19.33
Markus_040909_04	3707	Markus_040909_04.3707	10	141.37	SST*PLPTVSSSAENTR@	0.06
Markus_040909_04	3709	Markus_040909_04.3709	9	67.55	EQTAS*APATPLVSK#	29.85
Markus_040909_05	3711	Markus_040909_05.3711	6	57.29	EQTAS*APATPLVSK#	15.5
Markus_040909_12	3713	Markus_040909_12.3713	7	172.14	RAS*VCAEAYNPDEEEDDAESR	51.09
Markus_040909_05	3714	Markus_040909_05.3714	10	124.56	TQPDGTSVPGEPAS*PISQR	52.97
Markus_040909_05	3715	Markus_040909_05.3715	1	132.1	TQPDGTSVPGEPAS*PISQR@	44.73
Markus_040909_05	3716	Markus_040909_05.3716	2	143.22	TQPDGTSVPGEPAS*PISQR	53.2
Markus_040909_05	3718	Markus_040909_05.3718	1	146.88	SST*PLPTVSSSAENTR	16.25
Markus_040909_05	3720	Markus_040909_05.3720	6	146.59	YVSGSS*PDLVTR@	22.85
Markus_040909_05	3723	Markus_040909_05.3723	2	172.19	SST*PLPTVSSSAENTR	13.29
Markus_040909_05	3724	Markus_040909_05.3724	2	152.75	TQPDGTSVPGEPAS*PISQR@	35.82
Markus_040909_05	3725	Markus_040909_05.3725	1	128.41	SST*PLPTVSSSAENTR@	16.25
Markus_040909_05	3729	Markus_040909_05.3729	10	104.01	EQTAS*APATPLVSK#	22.01
Markus_040909_01	3730	Markus_040909_01.3730	3	12.32	IS*STPSAS*RSPMR@	14.44	0
Markus_040909_04	3732	Markus_040909_04.3732	4	81.71	TAS*GSSVTSLEGTR@	8.63
Markus_040909_04	3735	Markus_040909_04.3735	1	109.25	TAS*GSSVTSLEGTR	14.49
Markus_040909_04	3742	Markus_040909_04.3742	3	154.43	S*LSGSGYGAVTAGK#	14.39
Markus_040909_04	3744	Markus_040909_04.3744	9	151.21	QADVADQQTTELPAENGETENQS*PASEEEK	10
Markus_040909_04	3745	Markus_040909_04.3745	2	131.53	SLS*GSGYGAVTAGK	27.69
Markus_040909_05	3748	Markus_040909_05.3748	1	56.28	SFS*QPGLR@	30.7
Markus_040909_05	3750	Markus_040909_05.3750	2	92.72	SFS*QPGLR	42.68
Markus_040909_01	3753	Markus_040909_01.3753	10	83.43	SPNPSDGGGDTPLAQS*DEEDGDDGGAEPGPCS	35.56
Markus_040909_04	3755	Markus_040909_04.3755	3	116.46	SLS*GSGYGAVTAGK	24.21
Markus_040909_05	3756	Markus_040909_05.3756	3	99.01	SFS*QPGLR	37.45
Markus_040909_05	3758	Markus_040909_05.3758	1	90.24	AGSYS*LPR	16.22
Markus_040909_06	3758	Markus_040909_06.3758	4	75.22	SFS*QPGLR	33.76
Markus_040909_05	3761	Markus_040909_05.3761	2	68.03	ALT*PSIEAK#	42.65
Markus_040909_04	3762	Markus_040909_04.3762	5	125.84	SVPTVDS*GNEDDDSSFK	53.53
Markus_040909_04	3765	Markus_040909_04.3765	6	162.35	SVPTVDS*GNEDDDSSFK#	68.56
Markus_040909_05	3771	Markus_040909_05.3771	2	136.35	GEPNVSY*ICSR@	32.4
Markus_040909_04	3772	Markus_040909_04.3772	7	131.13	SVPTVDS*GNEDDDSSFK	64.54
Markus_040909_05	3772	Markus_040909_05.3772	1	101.61	TVGTNTPPS*PGFGR@	11.56
Markus_040909_06	3772	Markus_040909_06.3772	4	142.27	GEPNVSY*ICSR	26.38
Markus_040909_01	3773	Markus_040909_01.3773	5	93.83	SPNPSDGGGDTPLAQS*DEEDGDDGGAEPGPCS	51.57
Markus_040909_17	3773	Markus_040909_17.3773	3	80.18	R@QS*VELHS*PQSLPR@	87.7	39.63
Markus_040909_06	3774	Markus_040909_06.3774	2	149.95	GEPNVSY*ICSR@	32.4
Markus_040909_05	3775	Markus_040909_05.3775	5	193.22	SVPTVDS*GNEDDDSSFK#	53.53
Markus_040909_04	3776	Markus_040909_04.3776	2	112.55	S*PVPSAFSDQSR	27.14
Markus_040909_05	3776	Markus_040909_05.3776	6	124.89	SVPTVDS*GNEDDDSSFK	68.56
Markus_040909_06	3776	Markus_040909_06.3776	2	128.09	GEPNVSY*ICSR@	32.4
Markus_040909_04	3778	Markus_040909_04.3778	3	140.57	SVPTVDS*GNEDDDSSFK#	64.54
Markus_040909_05	3778	Markus_040909_05.3778	5	148.12	SVPTVDS*GNEDDDSSFK#	53.53
Markus_040909_06	3778	Markus_040909_06.3778	8	97.02	GEPNVSY*ICSR	12.97
Markus_040909_04	3779	Markus_040909_04.3779	2	108	S*PVPSAFSDQSR@	44.52
Markus_040909_01	3780	Markus_040909_01.3780	4	75.92	EGDT*EEEAGPQAAEPSTPSGPESGPTPASAEQNE	50.8
Markus_040909_05	3780	Markus_040909_05.3780	4	146.92	SVPTVDS*GNEDDDSSFK	58.33
Markus_040909_05	3781	Markus_040909_05.3781	1	116.29	GEPNVSY*ICSR	16.22
Markus_040909_05	3784	Markus_040909_05.3784	5	178.01	SVPTVDS*GNEDDDSSFK	73.31
Markus_040909_18	3784	Markus_040909_18.3784	6	84	R@QS*VELHS*PQSLPR@	88.75	25.88
Markus_040909_05	3785	Markus_040909_05.3785	9	156.51	SVPTVDS*GNEDDDSSFK#	57.99
Markus_040909_04	3786	Markus_040909_04.3786	3	145.45	S*PVPSAFSDQSR	86.62
Markus_040909_06	3787	Markus_040909_06.3787	4	100.4	SVPTVDS*GNEDDDSSFK#	58.33
Markus_040909_05	3788	Markus_040909_05.3788	1	134.3	GEPNVSY*ICSR	16.22
Markus_040909_05	3791	Markus_040909_05.3791	1	123.97	GEPNVSY*ICSR@	16.22
Markus_040909_06	3791	Markus_040909_06.3791	6	51.87	LDNTPAS*PPRS*PTEPSDTPIAK	38.52	54.64
Markus_040909_06	3793	Markus_040909_06.3793	3	112.55	SVPTVDS*GNEDDDSSFK	30.66
Markus_040909_05	3796	Markus_040909_05.3796	4	66.81	SVPTVDS*GNEDDDSSFK	41.33
Markus_040909_04	3799	Markus_040909_04.3799	9	125.86	SSS*VGSSSSYPISSAGPR	0.05
Markus_040909_05	3800	Markus_040909_05.3800	1	77.89	S*PVPSAFSDQSR	26.79
Markus_040909_04	3802	Markus_040909_04.3802	10	153.52	SSS*VGSSSSYPISSAGPR@	0.06
Markus_040909_05	3803	Markus_040909_05.3803	1	73.37	T*SPLM^LDR@	19.21
Markus_040909_05	3805	Markus_040909_05.3805	4	102.4	IGEGTY*GVVYK#	26.38
Markus_040909_05	3806	Markus_040909_05.3806	1	119.01	IGEGTY*GVVYK	16.22
Markus_040909_13	3806	Markus_040909_13.3806	3	144.93	RSS*SELSPEVVEK	11.51
Markus_040909_05	3810	Markus_040909_05.3810	1	109.18	IGEGTY*GVVYK	16.22
Markus_040909_05	3811	Markus_040909_05.3811	4	107.71	IGEGTY*GVVYK#	26.38
Markus_040909_04	3812	Markus_040909_04.3812	3	141.95	SSS*VGSSSSYPISSAGPR@	11.59
Markus_040909_15	3812	Markus_040909_15.3812	7	69.29	RDS*LGSFSTR	31.87
Markus_040909_04	3813	Markus_040909_04.3813	10	137.51	SSS*VGSSSSYPISSAGPR	0.06
Markus_040909_05	3813	Markus_040909_05.3813	1	108.63	TS*PLM^LDR	16.25
Markus_040909_05	3815	Markus_040909_05.3815	5	99.63	T*SPLM^LDR@	0
Markus_040909_06	3815	Markus_040909_06.3815	2	68.69	T*SPLM^LDR@	16.2
Markus_040909_04	3817	Markus_040909_04.3817	5	106.08	S*TGDITAAGVTEASR	0
Markus_040909_09	3818	Markus_040909_09.3818	2	50.82	TGS*QEGTSMEGSRPAAPAEPGTLK	10.34
Markus_040909_05	3819	Markus_040909_05.3819	6	118.15	IGEGTY*GVVYK	22.85
Markus_040909_06	3819	Markus_040909_06.3819	2	89.08	IGEGTY*GVVYK#	32.4
Markus_040909_04	3821	Markus_040909_04.3821	5	143.36	ST*GDITAAGVTEASR@	0
Markus_040909_05	3822	Markus_040909_05.3822	5	130.99	IGEGTY*GVVYK#	24.44
Markus_040909_06	3823	Markus_040909_06.3823	5	78.41	IGEGTY*GVVYK	0
Markus_040909_04	3824	Markus_040909_04.3824	4	80.58	QADVADQQTTELPAENGETENQS*PASEEEK	9.48
Markus_040909_18	3824	Markus_040909_18.3824	1	57.45	DK#FS*PTQDR@PESSTVLK#	10.36
Markus_040909_05	3826	Markus_040909_05.3826	1	110.8	SLS*PLSGTTDTK	33.68
Markus_040909_04	3829	Markus_040909_04.3829	5	124.68	ST*GDITAAGVTEASR	0
Markus_040909_01	3832	Markus_040909_01.3832	1	91.06	VQGTGVT*PPPT*PLGTR@	43.47	40.34
Markus_040909_10	3833	Markus_040909_10.3833	3	108.73	SGTPPRPGSVT*NMQADECTATPQR	8.86
Markus_040909_05	3834	Markus_040909_05.3834	2	108.1	SLS*PLSGTTDTK	27.69
Markus_040909_01	3836	Markus_040909_01.3836	9	89.81	VQGTGVT*PPPT*PLGTR@	57.99	46.68
Markus_040909_05	3838	Markus_040909_05.3838	3	118.08	SLS*PLSGTTDTK#	24.21
Markus_040909_04	3839	Markus_040909_04.3839	5	157.65	ST*GDITAAGVTEASR@	0
Markus_040909_01	3840	Markus_040909_01.3840	4	91	VQGTGVT*PPPT*PLGTR	34.46	44.11
Markus_040909_05	3841	Markus_040909_05.3841	6	140	IIYGGS*VTGATCK	39.83
Markus_040909_06	3842	Markus_040909_06.3842	2	83.97	SLS*PLSGTTDTK	27.69
Markus_040909_06	3844	Markus_040909_06.3844	2	69.98	SLS*PLSGTTDTK#	27.69
Markus_040909_01	3845	Markus_040909_01.3845	3	72.79	VQGTGVT*PPPT*PLGTR	37.23	10.36
Markus_040909_05	3845	Markus_040909_05.3845	10	79.07	T*SPLM^LDR	0.06
Markus_040909_05	3846	Markus_040909_05.3846	3	125.04	IIYGGS*VTGATCK#	37.41
Markus_040909_07	3847	Markus_040909_07.3847	2	105.79	GEPNVSY*ICSR@	32.4
Markus_040909_05	3849	Markus_040909_05.3849	2	112.67	SLS*PLSGTTDTK	27.69
Markus_040909_06	3849	Markus_040909_06.3849	10	67.04	TS*PLM^LDR	0.06
Markus_040909_05	3852	Markus_040909_05.3852	2	114.45	SLS*PLSGTTDTK#	27.69
Markus_040909_05	3854	Markus_040909_05.3854	4	143.42	GEPNVSY*ICSR	26.38
Markus_040909_05	3855	Markus_040909_05.3855	2	108.48	TS*PLM^LDR@	13.29
Markus_040909_06	3857	Markus_040909_06.3857	4	128.94	GEPNVSY*ICSR	26.38
Markus_040909_09	3858	Markus_040909_09.3858	1	83.47	QADVADQQTTELPAENGETENQSPAS*EEEKEAK	9.87
Markus_040909_05	3859	Markus_040909_05.3859	2	154.93	GEPNVSY*ICSR@	32.4
Markus_040909_06	3860	Markus_040909_06.3860	1	109.91	GEPNVSY*ICSR@	16.22
Markus_040909_04	3861	Markus_040909_04.3861	10	87.14	SS*SPVLVEEEPER@	0.06
Markus_040909_09	3861	Markus_040909_09.3861	5	67.87	QADVADQQTTELPAENGETENQSPAS*EEEK#EAK#	18.6
Markus_040909_05	3863	Markus_040909_05.3863	1	141.32	SVPTVDS*GNEDDDSSFK#	44.73
Markus_040909_09	3863	Markus_040909_09.3863	9	65.64	QADVADQQTTELPAENGETENQSPAS*EEEK#EAK#	5.97
Markus_040909_04	3864	Markus_040909_04.3864	2	92.24	SSS*PVLVEEEPER	13.29
Markus_040909_05	3865	Markus_040909_05.3865	2	158.93	SVPTVDS*GNEDDDSSFK	53.2
Markus_040909_06	3865	Markus_040909_06.3865	5	155.24	GEPNVSY*ICSR	24.44
Markus_040909_05	3869	Markus_040909_05.3869	1	133.16	GEPNVSY*ICSR	16.22
Markus_040909_09	3869	Markus_040909_09.3869	9	43.18	SGGHKKKSVSPSGPQGPS*PVS*SS*GAS*TPGSHAHAGK	5.37
Markus_040909_05	3870	Markus_040909_05.3870	3	90.7	VYYS*PPVAR@	28.87
Markus_040909_04	3873	Markus_040909_04.3873	1	129.8	SSS*PVLVEEEPER	16.25
Markus_040909_09	3874	Markus_040909_09.3874	3	60.6	QADVADQQTTELPAENGETENQSPAS*EEEK#EAK#	3.74
Markus_040909_04	3876	Markus_040909_04.3876	0	71.94	EQLS*NVEQEARR@
Markus_040909_05	3878	Markus_040909_05.3878	1	163.02	GEPNVSY*ICSR	16.22
Markus_040909_05	3880	Markus_040909_05.3880	2	164.24	GEPNVSY*ICSR@	32.4
Markus_040909_05	3882	Markus_040909_05.3882	5	147.74	GACST*PEM^PQFESVK#	9.34
Markus_040909_04	3885	Markus_040909_04.3885	5	84.99	GSS*QPNLSTSYSEQEYGK	0
Markus_040909_04	3886	Markus_040909_04.3886	2	174.1	SSS*VGSSSSYPISSAGPR	13.29
Markus_040909_05	3887	Markus_040909_05.3887	5	141.46	GACST*PEM^PQFESVK	24.44
Markus_040909_11	3888	Markus_040909_11.3888	1	104.37	STS*VDDTDK#SSSEAIMVR@	13.27
Markus_040909_05	3890	Markus_040909_05.3890	2	103.39	TS*PLM^LDR@	13.29
Markus_040909_05	3892	Markus_040909_05.3892	10	115.11	IGEGTY*GVVYK	18.42
Markus_040909_05	3893	Markus_040909_05.3893	8	112.5	IGEGTY*GVVYK#	20.35
Markus_040909_05	3895	Markus_040909_05.3895	1	99.19	TS*PLM^LDR	16.25
Markus_040909_04	3896	Markus_040909_04.3896	1	131.01	TLS*DESIYSSQR	33.68
Markus_040909_04	3900	Markus_040909_04.3900	1	163.58	TLS*DESIYSSQR@	33.68
Markus_040909_04	3904	Markus_040909_04.3904	1	162.93	TLS*DESIYSSQR	33.68
Markus_040909_04	3907	Markus_040909_04.3907	1	171.36	TLS*DESIYSSQR@	33.68
Markus_040909_05	3907	Markus_040909_05.3907	0	97.98	AGS*PQLDDIR
Markus_040909_05	3909	Markus_040909_05.3909	0	143.83	AGS*PQLDDIR@
Markus_040909_04	3910	Markus_040909_04.3910	10	161.02	STS*PAPADVAPAQEDLR@	0.06
Markus_040909_04	3911	Markus_040909_04.3911	5	153.36	STS*PAPADVAPAQEDLR	9.48
Markus_040909_05	3914	Markus_040909_05.3914	2	96.91	SLS*PLSGTTDTK#	27.69
Markus_040909_04	3915	Markus_040909_04.3915	2	21.51	K#T*HAEPQKT*SEDIR@	7.93	0
Markus_040909_05	3916	Markus_040909_05.3916	2	99.93	SLS*PLSGTTDTK	27.69
Markus_040909_05	3918	Markus_040909_05.3918	1	127.39	TAS*EINFDK	51.66
Markus_040909_04	3919	Markus_040909_04.3919	5	117.03	STS*PAPADVAPAQEDLR	17.01
Markus_040909_04	3920	Markus_040909_04.3920	3	110.05	STS*PAPADVAPAQEDLR@	8.65
Markus_040909_04	3923	Markus_040909_04.3923	3	139.28	STS*PAPADVAPAQEDLR	8.65
Markus_040909_04	3924	Markus_040909_04.3924	2	129.05	STS*PAPADVAPAQEDLR@	10.33
Markus_040909_14	3924	Markus_040909_14.3924	0	48.36	GRLS*PVPVPR
Markus_040909_04	3925	Markus_040909_04.3925	10	74.74	STS*PAPADVAPAQEDLR	0.06
Markus_040909_14	3926	Markus_040909_14.3926	0	109.98	GR@LS*PVPVPR@
Markus_040909_06	3930	Markus_040909_06.3930	0	65.8	AGS*PQLDDIR
Markus_040909_04	3931	Markus_040909_04.3931	4	125.25	STS*PAPADVAPAQEDLR	18.88
Markus_040909_14	3931	Markus_040909_14.3931	0	86.82	GRLS*PVPVPR
Markus_040909_04	3932	Markus_040909_04.3932	5	117.13	SAT*PPPAEPASLPQEPPK	0
Markus_040909_04	3933	Markus_040909_04.3933	4	148.83	TLS*PTPSAEGYQDVR	8.63
Markus_040909_05	3933	Markus_040909_05.3933	0	100.92	AGS*PQLDDIR
Markus_040909_04	3936	Markus_040909_04.3936	0	21.38	K#R@EELS*S*VGLDELR@
Markus_040909_04	3937	Markus_040909_04.3937	5	66.61	SAT*PPPAEPASLPQEPPK#	0
Markus_040909_04	3938	Markus_040909_04.3938	5	104.93	SAT*PPPAEPASLPQEPPK	0
Markus_040909_05	3938	Markus_040909_05.3938	0	108.37	AGS*PQLDDIR@
Markus_040909_14	3939	Markus_040909_14.3939	4	102.86	RIS*DPLTSSPGR	42.15
Markus_040909_06	3940	Markus_040909_06.3940	10	57.86	STS*PAPADVAPAQEDLR@	0.06
Markus_040909_04	3941	Markus_040909_04.3941	5	98.86	SAT*PPPAEPASLPQEPPK#	0
Markus_040909_06	3941	Markus_040909_06.3941	2	117.26	M^S*GFIYQGK	104.45
Markus_040909_05	3942	Markus_040909_05.3942	4	160.32	GEPNVSY*ICSR	26.38
Markus_040909_05	3943	Markus_040909_05.3943	1	133.33	TAS*EINFDK#	51.66
Markus_040909_18	3944	Markus_040909_18.3944	10	96.94	LTSHTPGLDDEKEAS*ENETDIEDPR	18.57
Markus_040909_04	3945	Markus_040909_04.3945	10	58.45	STS*PAPADVAPAQEDLR	0.06
Markus_040909_06	3945	Markus_040909_06.3945	10	89.68	STS*PAPADVAPAQEDLR	0.06
Markus_040909_11	3947	Markus_040909_11.3947	0	85.21	DAS*PPPAFKPEPPK
Markus_040909_05	3948	Markus_040909_05.3948	2	125.38	M^S*GFIYQGK	104.45
Markus_040909_18	3948	Markus_040909_18.3948	7	106.81	LTSHTPGLDDEK#EAS*ENETDIEDPR@	50.25
Markus_040909_06	3949	Markus_040909_06.3949	10	95.89	ST*SPAPADVAPAQEDLR	0.06
Markus_040909_04	3950	Markus_040909_04.3950	2	143.8	STS*PAPADVAPAQEDLR	10.33
Markus_040909_05	3950	Markus_040909_05.3950	2	142.23	GEPNVSY*ICSR@	32.4
Markus_040909_06	3950	Markus_040909_06.3950	10	141.16	STS*PAPADVAPAQEDLR@	0.06
Markus_040909_05	3951	Markus_040909_05.3951	10	127.22	STS*PAPADVAPAQEDLR@	0.06
Markus_040909_14	3952	Markus_040909_14.3952	1	123.85	RIS*DPLTSSPGR	58.55
Markus_040909_05	3953	Markus_040909_05.3953	6	129.5	M^S*GFIYQGK#	87.94
Markus_040909_14	3954	Markus_040909_14.3954	0	91.78	GRLS*PVPVPR
Markus_040909_05	3955	Markus_040909_05.3955	6	134.66	STS*PAPADVAPAQEDLR	8.74
Markus_040909_05	3956	Markus_040909_05.3956	10	144.26	STS*PAPADVAPAQEDLR@	0.06
Markus_040909_06	3956	Markus_040909_06.3956	3	102.69	M^S*GFIYQGK#	92.17
Markus_040909_18	3956	Markus_040909_18.3956	7	86.51	LTSHTPGLDDEK#EAS*ENETDIEDPR@	16.76
Markus_040909_05	3958	Markus_040909_05.3958	10	153.83	STS*PAPADVAPAQEDLR	0.06
Markus_040909_18	3958	Markus_040909_18.3958	7	94.15	LTSHTPGLDDEKEAS*ENETDIEDPR	20.37
Markus_040909_05	3960	Markus_040909_05.3960	5	128.72	M^S*GFIYQGK	97.75
Markus_040909_11	3961	Markus_040909_11.3961	0	98.61	DAS*PPPAFK#PEPPK#
Markus_040909_05	3964	Markus_040909_05.3964	5	48.9	SALPAQSAAT*LPAR	13.38
Markus_040909_06	3964	Markus_040909_06.3964	2	74.05	VSS*PVLETVQQR	13.29
Markus_040909_06	3966	Markus_040909_06.3966	5	91.74	VS*SPVLETVQQR@	12.22
Markus_040909_05	3967	Markus_040909_05.3967	10	138.51	STS*PAPADVAPAQEDLR	0.06
Markus_040909_15	3969	Markus_040909_15.3969	0	91.86	GR@LS*PVPVPR@
Markus_040909_01	3970	Markus_040909_01.3970	10	90.33	AGMTSS*PDATTGQTFG	35.67
Markus_040909_05	3972	Markus_040909_05.3972	10	107.27	VS*SPVLETVQQR	0.06
Markus_040909_05	3973	Markus_040909_05.3973	2	132.56	VSS*PVLETVQQR@	13.29
Markus_040909_15	3973	Markus_040909_15.3973	0	56.13	GRLS*PVPVPR
Markus_040909_01	3974	Markus_040909_01.3974	9	97.04	AGMTSS*PDATTGQTFG	19.33
Markus_040909_05	3974	Markus_040909_05.3974	10	146.66	VS*SPVLETVQQR	0.28
Markus_040909_11	3974	Markus_040909_11.3974	0	71.45	DAS*PPPAFKPEPPK
Markus_040909_05	3976	Markus_040909_05.3976	1	119.66	TSS*VPEYVYK#	38.42
Markus_040909_05	3977	Markus_040909_05.3977	1	87.14	TSS*VPEYVYK	38.42
Markus_040909_05	3981	Markus_040909_05.3981	6	120.33	VSS*PVLETVQQR	8.74
Markus_040909_11	3981	Markus_040909_11.3981	0	111.4	DAS*PPPAFK#PEPPK#
Markus_040909_01	3982	Markus_040909_01.3982	6	66.81	AGMTSSPDAT*TGQTFG	14.52
Markus_040909_06	3984	Markus_040909_06.3984	10	101.34	VS*SPVLETVQQR	0.06
Markus_040909_05	3986	Markus_040909_05.3986	2	116.01	SSS*PVTELTAR	32.4
Markus_040909_05	3987	Markus_040909_05.3987	10	94.49	VS*SPVLETVQQR@	0.06
Markus_040909_05	3988	Markus_040909_05.3988	1	123.3	SSS*PVTELTAR@	38.42
Markus_040909_06	3988	Markus_040909_06.3988	2	139.65	VS*SPVLETVQQR@	16.2
Markus_040909_06	3990	Markus_040909_06.3990	1	97.23	SSS*PVTELTAR	38.42
Markus_040909_05	3992	Markus_040909_05.3992	1	134.38	SSS*PVTELTAR	38.42
Markus_040909_18	3992	Markus_040909_18.3992	0	53.62	K#LEDGKIMADY*NIK#
Markus_040909_04	3996	Markus_040909_04.3996	10	174.18	STS*PAPADVAPAQEDLR	0.06
Markus_040909_04	3997	Markus_040909_04.3997	10	146.7	STS*PAPADVAPAQEDLR@	0.06
Markus_040909_04	3998	Markus_040909_04.3998	10	165.86	STS*PAPADVAPAQEDLR	0.06
Markus_040909_04	4001	Markus_040909_04.4001	10	157.89	STS*PAPADVAPAQEDLR	0.06
Markus_040909_05	4002	Markus_040909_05.4002	1	116.37	SSS*PVTELTAR	38.42
Markus_040909_04	4004	Markus_040909_04.4004	5	125.5	STS*PAPADVAPAQEDLR@	0
Markus_040909_04	4005	Markus_040909_04.4005	6	101.01	STS*PAPADVAPAQEDLR	15.5
Markus_040909_06	4005	Markus_040909_06.4005	2	97.68	SSS*PVTELTAR@	32.4
Markus_040909_04	4008	Markus_040909_04.4008	5	102.75	STS*PAPADVAPAQEDLR	17.01
Markus_040909_06	4008	Markus_040909_06.4008	1	116.92	SSS*PVTELTAR	38.42
Markus_040909_04	4009	Markus_040909_04.4009	5	116.14	ST*SPAPADVAPAQEDLR@	0
Markus_040909_14	4009	Markus_040909_14.4009	0	84.27	GRLS*PVPVPR
Markus_040909_04	4010	Markus_040909_04.4010	10	41.88	STS*PAPADVAPAQEDLR	0.06
Markus_040909_14	4011	Markus_040909_14.4011	0	93.97	GR@LS*PVPVPR@
Markus_040909_01	4015	Markus_040909_01.4015	5	44.17	QLPGS*LQPQQYSM^	30.07
Markus_040909_14	4017	Markus_040909_14.4017	0	83.06	GRLS*PVPVPR
Markus_040909_05	4018	Markus_040909_05.4018	1	111.83	SSS*PVTELTAR@	38.42
Markus_040909_04	4020	Markus_040909_04.4020	5	99.5	SAT*PPPAEPASLPQEPPK#	0
Markus_040909_04	4021	Markus_040909_04.4021	3	181.83	DWEDDS*DEDM^SNFDR	80.68
Markus_040909_04	4023	Markus_040909_04.4023	5	105.88	SAT*PPPAEPASLPQEPPK	0
Markus_040909_14	4025	Markus_040909_14.4025	3	103.74	RIS*DPLTSSPGR	72.42
Markus_040909_04	4026	Markus_040909_04.4026	3	199.71	DWEDDS*DEDM^SNFDR@	99.25
Markus_040909_06	4029	Markus_040909_06.4029	3	88.95	ISDPLTSS*PGR@	28.87
Markus_040909_04	4030	Markus_040909_04.4030	6	212.17	DWEDDS*DEDM^SNFDR	114.27
Markus_040909_05	4030	Markus_040909_05.4030	3	125.8	ISDPLTSS*PGR@	28.87
Markus_040909_05	4031	Markus_040909_05.4031	3	122.81	ISDPLTSS*PGR	28.87
Markus_040909_04	4032	Markus_040909_04.4032	3	217.49	DWEDDS*DEDM^SNFDR@	99.25
Markus_040909_09	4032	Markus_040909_09.4032	1	92.3	RIS*DPLTSS*PGR	58.55	24.44
Markus_040909_05	4033	Markus_040909_05.4033	3	181.3	DWEDDS*DEDM^SNFDR	99.25
Markus_040909_05	4036	Markus_040909_05.4036	2	225.73	DWEDDS*DEDM^SNFDR@	113.24
Markus_040909_06	4037	Markus_040909_06.4037	3	96.59	ISDPLTSS*PGR	28.87
Markus_040909_04	4038	Markus_040909_04.4038	5	84.16	SAT*PPPAEPASLPQEPPK#	0
Markus_040909_05	4038	Markus_040909_05.4038	2	220.54	DWEDDS*DEDM^SNFDR	113.24
Markus_040909_09	4039	Markus_040909_09.4039	4	64.29	RIS*DPLTSS*PGR	44.11	8.58
Markus_040909_05	4040	Markus_040909_05.4040	4	137.67	ISDPLTSS*PGR@	26.38
Markus_040909_06	4040	Markus_040909_06.4040	1	101.55	ISDPLTSS*PGR@	16.22
Markus_040909_11	4040	Markus_040909_11.4040	0	74.43	DAS*PPPAFKPEPPK
Markus_040909_05	4042	Markus_040909_05.4042	2	139.52	ISDPLTSS*PGR	32.4
Markus_040909_12	4044	Markus_040909_12.4044	6	66.25	TDSREDEIS*PPPPNPVVK	16.12
Markus_040909_11	4048	Markus_040909_11.4048	0	108.04	DAS*PPPAFK#PEPPK#
Markus_040909_05	4050	Markus_040909_05.4050	3	228.3	DWEDDS*DEDM^SNFDR@	99.25
Markus_040909_02	4053	Markus_040909_02.4053	1	111.79	LPSGS*GPAS*PTTGSAVDIR@	30.7	17.01
Markus_040909_05	4056	Markus_040909_05.4056	2	129.16	VSS*PVLETVQQR	13.29
Markus_040909_05	4057	Markus_040909_05.4057	2	130.84	VSS*PVLETVQQR@	13.29
Markus_040909_05	4058	Markus_040909_05.4058	3	118.47	VS*SPVLETVQQR	14.44
Markus_040909_02	4059	Markus_040909_02.4059	3	107.93	LPSGS*GPAS*PTTGSAVDIR@	37.41	13.27
Markus_040909_05	4060	Markus_040909_05.4060	2	137.5	ISDPLTSS*PGR	32.4
Markus_040909_05	4062	Markus_040909_05.4062	5	131.16	ISDPLTSS*PGR@	24.44
Markus_040909_01	4065	Markus_040909_01.4065	0	27.38	EWALVM^VGT*T*EK#DLR@
Markus_040909_02	4066	Markus_040909_02.4066	3	100.96	LPS*GSGPASPTT*GSAVDIR	8.65	9.26
Markus_040909_05	4067	Markus_040909_05.4067	1	56.9	SAS*YSYLEDR@	14.49
Markus_040909_06	4067	Markus_040909_06.4067	2	127.03	ISDPLTSS*PGR	32.4
Markus_040909_02	4069	Markus_040909_02.4069	9	87.48	LPSGS*GPAS*PTTGSAVDIR	3.98	14.04
Markus_040909_01	4071	Markus_040909_01.4071	5	114.86	LPS*GSGPAS*PTTGSAVDIR	6.59	11.56
Markus_040909_04	4072	Markus_040909_04.4072	7	145.34	EGVILTNENAAS*PEQPGDEDAK	90.07
Markus_040909_05	4074	Markus_040909_05.4074	1	134.45	SSS*PVTELTAR	38.42
Markus_040909_05	4075	Markus_040909_05.4075	3	120.53	SSS*PVTELTAR@	28.87
Markus_040909_10	4075	Markus_040909_10.4075	1	44.05	KNNLRFS*TQNK	16.22
Markus_040909_01	4076	Markus_040909_01.4076	1	114.45	LPSGS*GPAS*PTTGSAVDIR	0	11.56
Markus_040909_04	4076	Markus_040909_04.4076	8	164.38	EGVILTNENAAS*PEQPGDEDAK	84.37
Markus_040909_05	4076	Markus_040909_05.4076	1	151.23	SSS*PVTELTAR	38.42
Markus_040909_02	4078	Markus_040909_02.4078	2	114.06	LPSGS*GPAS*PTTGSAVDIR@	42.65	13.27
Markus_040909_04	4078	Markus_040909_04.4078	6	140.62	EGVILTNENAAS*PEQPGDEDAK#	78.01
Markus_040909_05	4078	Markus_040909_05.4078	1	110.2	SSS*PVTELTAR@	38.42
Markus_040909_04	4080	Markus_040909_04.4080	6	106.33	EGVILTNENAAS*PEQPGDEDAK	45.23
Markus_040909_07	4082	Markus_040909_07.4082	5	84.76	ISDPLTSS*PGR@	24.44
Markus_040909_02	4083	Markus_040909_02.4083	3	64.14	LPS*GSGPASPTT*GSAVDIR	0	11.51
Markus_040909_05	4083	Markus_040909_05.4083	1	149.9	LPSGSGPAS*PTTGSAVDIR	13.27
Markus_040909_01	4086	Markus_040909_01.4086	5	103.04	LPS*GSGPASPTT*GSAVDIR	6.59	10.49
Markus_040909_04	4086	Markus_040909_04.4086	10	129.81	STS*PAPADVAPAQEDLR	0.06
Markus_040909_09	4086	Markus_040909_09.4086	9	58.19	R@IS*DPLTSS*PGR@	44.37	10.33
Markus_040909_04	4087	Markus_040909_04.4087	3	154.86	STS*PAPADVAPAQEDLR@	11.59
Markus_040909_04	4088	Markus_040909_04.4088	7	150.38	STS*PAPADVAPAQEDLR	8.13
Markus_040909_05	4089	Markus_040909_05.4089	1	99.51	LPSGSGPAS*PTTGSAVDIR@	11.56
Markus_040909_04	4090	Markus_040909_04.4090	6	129.03	STS*PAPADVAPAQEDLR@	8.74
Markus_040909_04	4092	Markus_040909_04.4092	8	122.99	EGVILTNENAAS*PEQPGDEDAK#	67.81
Markus_040909_05	4093	Markus_040909_05.4093	5	98.76	LPSGSGPASPT*TGSAVDIR	10.42
Markus_040909_04	4104	Markus_040909_04.4104	10	120.51	STS*PAPADVAPAQEDLR	0.06
Markus_040909_04	4108	Markus_040909_04.4108	5	109.43	TS*VQTEDDQLIAGQSAR@	0
Markus_040909_01	4111	Markus_040909_01.4111	5	186.98	YAALS*VDGEDEDEGDDCTE	34.07
Markus_040909_07	4113	Markus_040909_07.4113	3	54.68	R@LPVS*PVAGS	35.28
Markus_040909_05	4114	Markus_040909_05.4114	3	135.57	ISDPLTSS*PGR@	28.87
Markus_040909_05	4115	Markus_040909_05.4115	2	144.55	ISDPLTSS*PGR	32.4
Markus_040909_06	4115	Markus_040909_06.4115	6	122.28	ISDPLTSS*PGR@	22.85
Markus_040909_04	4121	Markus_040909_04.4121	2	174.58	VVSSTS*EEEEAFTEK#	32.4
Markus_040909_05	4123	Markus_040909_05.4123	3	128.3	ISDPLTSS*PGR@	28.87
Markus_040909_04	4124	Markus_040909_04.4124	1	93.96	SIS*TVDLTEK	30.7
Markus_040909_12	4125	Markus_040909_12.4125	2	58.08	VPS*DSSLGTPDGRPELR	18.34
Markus_040909_04	4126	Markus_040909_04.4126	3	117.84	SIS*TVDLTEK#	28.87
Markus_040909_01	4127	Markus_040909_01.4127	1	67.21	YAALS*VDGEDEDEGDDCTE	10.91
Markus_040909_04	4128	Markus_040909_04.4128	2	141.08	VVSSTS*EEEEAFTEK#	32.4
Markus_040909_05	4129	Markus_040909_05.4129	2	134.15	ISDPLTSS*PGR	32.4
Markus_040909_04	4130	Markus_040909_04.4130	1	69.47	TIS*NPEVVMK	30.7
Markus_040909_05	4131	Markus_040909_05.4131	5	43.66	EIVEKSKT*LT*SR	6.59	8.58
Markus_040909_04	4132	Markus_040909_04.4132	3	109.37	SIS*TVDLTEK	28.87
Markus_040909_04	4136	Markus_040909_04.4136	1	89.27	TIS*NPEVVMK#	30.7
Markus_040909_05	4136	Markus_040909_05.4136	9	97.18	SLPTTVPES*PNYR	17.08
Markus_040909_06	4136	Markus_040909_06.4136	7	54.12	GNVVPS*PLPTR@	16.19
Markus_040909_02	4139	Markus_040909_02.4139	1	137.63	LPSGS*GPAS*PTTGSAVDIR@	30.7	17.01
Markus_040909_05	4144	Markus_040909_05.4144	0	77.66	IGS*GGVFR
Markus_040909_01	4149	Markus_040909_01.4149	5	86.29	SSTS*FANIQENAT	0
Markus_040909_04	4150	Markus_040909_04.4150	3	71.08	EATLPPVS*PPK	63.94
Markus_040909_05	4152	Markus_040909_05.4152	5	130.77	LGAPENSGIS*TLER@	9.34
Markus_040909_05	4154	Markus_040909_05.4154	6	117.21	LGAPENSGIST*LER	22.85
Markus_040909_13	4154	Markus_040909_13.4154	1	83.92	NS*PTFK#SFEEK#	13.27
Markus_040909_02	4156	Markus_040909_02.4156	6	84.52	YAALS*VDGEDEDEGDDCTE	19.8
Markus_040909_04	4157	Markus_040909_04.4157	2	95.78	TIS*NPEVVMK	24.75
Markus_040909_04	4159	Markus_040909_04.4159	5	59.74	EATLPPVS*PPK	51
Markus_040909_05	4159	Markus_040909_05.4159	9	103.54	LGAPENSGIST*LER@	6.9
Markus_040909_06	4159	Markus_040909_06.4159	4	71.12	GNVVPS*PLPTR	22.87
Markus_040909_04	4160	Markus_040909_04.4160	1	158.31	VVSSTS*EEEEAFTEK	16.22
Markus_040909_06	4161	Markus_040909_06.4161	4	99.17	LGAPENSGIST*LER	10.28
Markus_040909_05	4162	Markus_040909_05.4162	6	65.01	LANISVPASES*PR@	5.88
Markus_040909_04	4164	Markus_040909_04.4164	2	51.36	EATLPPVS*PPK#	57.41
Markus_040909_05	4164	Markus_040909_05.4164	10	73.46	GNVVPS*PLPTR	10.22
Markus_040909_05	4165	Markus_040909_05.4165	4	69.21	GNVVPS*PLPTR@	22.87
Markus_040909_05	4169	Markus_040909_05.4169	1	77.25	TIS*NPEVVMK#	30.7
Markus_040909_04	4171	Markus_040909_04.4171	10	126.09	STS*PAPADVAPAQEDLR@	0.06
Markus_040909_06	4171	Markus_040909_06.4171	7	70.4	GNVVPS*PLPTR@	22.81
Markus_040909_04	4172	Markus_040909_04.4172	8	99.47	LPS*GSGPASPTTGSAVDIR@	11.69
Markus_040909_05	4174	Markus_040909_05.4174	4	77.32	LISGPLS*PM^SR@	27.03
Markus_040909_14	4174	Markus_040909_14.4174	8	69.2	RTS*MGGTQQQFVEGVR	4.79
Markus_040909_01	4178	Markus_040909_01.4178	3	92.12	LEEGVAS*DEEEAEGAEPGSAPGQEPEAPPPATPQ	50.05
Markus_040909_04	4181	Markus_040909_04.4181	4	129.24	IDS*TEVIYQPR@	10.28
Markus_040909_01	4182	Markus_040909_01.4182	3	10.74	HPTVMT*NPS*LR	17.53	11.72
Markus_040909_04	4189	Markus_040909_04.4189	1	105.83	LPS*GSGPASPTTGSAVDIR	30.7
Markus_040909_04	4191	Markus_040909_04.4191	6	123.91	STS*PAPADVAPAQEDLR@	8.74
Markus_040909_05	4192	Markus_040909_05.4192	8	98	SFLSEPSS*PGR	20.35
Markus_040909_04	4194	Markus_040909_04.4194	5	111.74	LPS*GSGPASPTTGSAVDIR	17.01
Markus_040909_05	4197	Markus_040909_05.4197	3	106.89	TS*PLMLDR@	11.59
Markus_040909_05	4199	Markus_040909_05.4199	10	87.22	T*SPLMLDR	0.06
Markus_040909_07	4201	Markus_040909_07.4201	9	70.64	GNVVPS*PLPTR@	19.55
Markus_040909_04	4203	Markus_040909_04.4203	7	118.88	LPS*GSGPASPTTGSAVDIR@	12.3
Markus_040909_05	4203	Markus_040909_05.4203	10	104.65	T*SPLMLDR	0.06
Markus_040909_05	4207	Markus_040909_05.4207	2	109.26	TS*PLMLDR@	13.29
Markus_040909_04	4208	Markus_040909_04.4208	10	137.17	STS*PAPADVAPAQEDLR	0.06
Markus_040909_05	4211	Markus_040909_05.4211	6	120.38	ESAQAVAVALS*PK	141.88
Markus_040909_06	4212	Markus_040909_06.4212	5	106.45	ESAQAVAVALS*PK	120.76
Markus_040909_11	4212	Markus_040909_11.4212	2	64.75	EALVEPASES*PRPALAR	24.75
Markus_040909_18	4212	Markus_040909_18.4212	5	99.85	DK#S*PVR@EPIDNLTPEER@	104.05
Markus_040909_05	4214	Markus_040909_05.4214	3	125.93	ESAQAVAVALS*PK#	145.93
Markus_040909_05	4216	Markus_040909_05.4216	5	151.35	ESAQAVAVALS*PK	154.91
Markus_040909_18	4216	Markus_040909_18.4216	6	119.76	DKS*PVREPIDNLTPEER	112.15
Markus_040909_06	4219	Markus_040909_06.4219	10	76.15	GNVVPS*PLPTR	29.93
Markus_040909_18	4219	Markus_040909_18.4219	4	112.85	DKS*PVREPIDNLTPEER	119.33
Markus_040909_05	4220	Markus_040909_05.4220	4	73.89	GNVVPS*PLPTR@	22.87
Markus_040909_03	4221	Markus_040909_03.4221	9	123.82	S*LSEQPVVDTATATEQAK#	0.01
Markus_040909_05	4221	Markus_040909_05.4221	4	142.27	ESAQAVAVALS*PK#	166.99
Markus_040909_04	4224	Markus_040909_04.4224	10	85.91	SS*SCESLGAQLPAAR@	0.06
Markus_040909_18	4224	Markus_040909_18.4224	9	162.61	DKS*PVREPIDNLTPEER	164.43
Markus_040909_03	4226	Markus_040909_03.4226	9	131.25	SLS*EQPVVDTATATEQAK#	0.01
Markus_040909_05	4226	Markus_040909_05.4226	1	117.89	TS*PLMLDR	16.25
Markus_040909_05	4230	Markus_040909_05.4230	5	105.45	GNVVPS*PLPTR	31.27
Markus_040909_05	4231	Markus_040909_05.4231	4	107.5	GNVVPS*PLPTR@	48.99
Markus_040909_18	4235	Markus_040909_18.4235	5	121.22	DKS*PVREPIDNLTPEER	114.59
Markus_040909_04	4237	Markus_040909_04.4237	3	61.53	EATLPPVS*PPK#	63.94
Markus_040909_05	4239	Markus_040909_05.4239	7	116.67	VQS*SPNLLAAGR	21.51
Markus_040909_06	4239	Markus_040909_06.4239	6	133.81	ESAQAVAVALS*PK#	143.19
Markus_040909_04	4242	Markus_040909_04.4242	3	62.9	EATLPPVS*PPK	63.94
Markus_040909_05	4243	Markus_040909_05.4243	5	114.78	VQS*SPNLLAAGR@	24.44
Markus_040909_03	4246	Markus_040909_03.4246	9	163.87	SLS*EQPVVDTATATEQAK	0.01
Markus_040909_05	4246	Markus_040909_05.4246	5	122.3	ESAQAVAVALS*PK	137.2
Markus_040909_18	4247	Markus_040909_18.4247	8	47.15	DKS*PVREPIDNLTPEER	43.81
Markus_040909_04	4248	Markus_040909_04.4248	1	124.13	EAVAVAPPPS*PSLPAK#	13.27
Markus_040909_04	4249	Markus_040909_04.4249	5	105.51	EAVAVAPPPS*PSLPAK	6.59
Markus_040909_05	4249	Markus_040909_05.4249	5	112.28	VQS*SPNLLAAGR	24.44
Markus_040909_04	4250	Markus_040909_04.4250	9	117.42	EEPLS*EEEPCTSTAVPSPEK	75.13
Markus_040909_04	4253	Markus_040909_04.4253	8	93.27	EAVAVAPPPS*PSLPAK#	13.15
Markus_040909_04	4254	Markus_040909_04.4254	9	112.41	EAVAVAPPPS*PSLPAK	23.34
Markus_040909_05	4254	Markus_040909_05.4254	7	123.47	VQS*SPNLLAAGR@	21.51
Markus_040909_03	4258	Markus_040909_03.4258	9	127.04	SLS*EQPVVDTATATEQAK	0.01
Markus_040909_04	4259	Markus_040909_04.4259	6	99.76	EAVAVAPPPS*PSLPAK	15.5
Markus_040909_04	4260	Markus_040909_04.4260	4	106.11	EAVAVAPPPS*PSLPAK#	18.88
Markus_040909_04	4263	Markus_040909_04.4263	8	155.63	EEPLS*EEEPCTSTAVPSPEK	96.65
Markus_040909_18	4263	Markus_040909_18.4263	6	102.27	DKS*PVREPIDNLTPEER	72.41
Markus_040909_05	4264	Markus_040909_05.4264	1	104.14	SQS*FGVASASSIK	33.68
Markus_040909_04	4265	Markus_040909_04.4265	1	96.66	SQS*FGVASASSIK	33.68
Markus_040909_18	4266	Markus_040909_18.4266	2	82.99	DKS*PVREPIDNLTPEER	87.33
Markus_040909_04	4269	Markus_040909_04.4269	2	196.69	VVDYSQFQES*DDADEDYGR	74.33
Markus_040909_04	4271	Markus_040909_04.4271	2	237.78	VVDYSQFQES*DDADEDYGR@	113.24
Markus_040909_04	4274	Markus_040909_04.4274	5	249.36	VVDYSQFQES*DDADEDYGR	96.85
Markus_040909_04	4276	Markus_040909_04.4276	4	234.23	VVDYSQFQES*DDADEDYGR@	89.35
Markus_040909_01	4277	Markus_040909_01.4277	7	13.26	HPTVMT*NPS*LR	20.91	26.99
Markus_040909_04	4278	Markus_040909_04.4278	2	223.7	VVDYSQFQES*DDADEDYGR	113.24
Markus_040909_05	4284	Markus_040909_05.4284	1	126.34	TS*PLMLDR	16.25
Markus_040909_04	4286	Markus_040909_04.4286	10	85.7	VVDYSQFQES*DDADEDYGR@	51
Markus_040909_05	4286	Markus_040909_05.4286	1	94.64	TS*PLMLDR@	16.25
Markus_040909_14	4286	Markus_040909_14.4286	0	83.82	GK#S*LDNLIK#
Markus_040909_05	4288	Markus_040909_05.4288	6	88.46	EAVAVAPPPS*PSLPAK#	5.88
Markus_040909_04	4290	Markus_040909_04.4290	1	145.34	AAS*PPASASDLIEQQQK#	61.52
Markus_040909_05	4290	Markus_040909_05.4290	6	72.13	ESAQAVAVALS*PK	94.91
Markus_040909_06	4290	Markus_040909_06.4290	2	140.7	VVDYSQFQES*DDADEDYGR	42.07
Markus_040909_14	4291	Markus_040909_14.4291	0	88.57	GKS*LDNLIK
Markus_040909_04	4292	Markus_040909_04.4292	2	134.47	AAS*PPASASDLIEQQQK	49.6
Markus_040909_06	4293	Markus_040909_06.4293	7	153.36	VVDYSQFQES*DDADEDYGR@	55.5
Markus_040909_11	4294	Markus_040909_11.4294	7	49.01	EALVEPASES*PR@PALAR@	26.53
Markus_040909_05	4296	Markus_040909_05.4296	9	202.97	VVDYSQFQES*DDADEDYGR	75.77
Markus_040909_18	4297	Markus_040909_18.4297	8	136.13	DK#S*PVR@EPIDNLTPEER@	116.16
Markus_040909_04	4298	Markus_040909_04.4298	4	126.92	VVDYSQFQES*DDADEDYGR	72.08
Markus_040909_05	4298	Markus_040909_05.4298	2	207.56	VVDYSQFQES*DDADEDYGR@	74.33
Markus_040909_03	4299	Markus_040909_03.4299	0	48.92	EQLNLALHR@T*K#
Markus_040909_04	4299	Markus_040909_04.4299	3	116.72	AAS*PPASASDLIEQQQK#	42.69
Markus_040909_05	4300	Markus_040909_05.4300	5	197.02	VVDYSQFQES*DDADEDYGR	78.33
Markus_040909_18	4302	Markus_040909_18.4302	7	160.61	DKS*PVREPIDNLTPEER	140.52
Markus_040909_04	4303	Markus_040909_04.4303	4	156.56	AAS*PPASASDLIEQQQK	70.86
Markus_040909_05	4305	Markus_040909_05.4305	2	98.86	SLS*PGGAALGYR	27.69
Markus_040909_10	4308	Markus_040909_10.4308	1	15.1	GTKNPT*QK#LIR	10.36
Markus_040909_05	4309	Markus_040909_05.4309	1	104.42	SLS*PGGAALGYR@	33.68
Markus_040909_18	4310	Markus_040909_18.4310	6	107.65	DKS*PVREPIDNLTPEER	82.13
Markus_040909_04	4322	Markus_040909_04.4322	1	71.84	TSS*VVTLEVAK	30.7
Markus_040909_05	4322	Markus_040909_05.4322	1	122.41	SLS*PGGAALGYR	33.68
Markus_040909_01	4324	Markus_040909_01.4324	5	101.1	GLSAS*TVDLSSSS	6.59
Markus_040909_05	4325	Markus_040909_05.4325	1	109.1	SLS*PGGAALGYR@	33.68
Markus_040909_17	4325	Markus_040909_17.4325	5	74.57	S*SPKEELHPTASSQLAPSFSSSSSSSSGPR	0
Markus_040909_01	4329	Markus_040909_01.4329	5	156.24	YFQISQDEDGS*ESED	48.87
Markus_040909_12	4329	Markus_040909_12.4329	7	95.84	GLLYDS*SEEDEERPAR	21.51
Markus_040909_04	4330	Markus_040909_04.4330	1	65.44	TSS*VVTLEVAK#	30.7
Markus_040909_05	4331	Markus_040909_05.4331	4	154.18	YFDS*GDYNMAK#	58.37
Markus_040909_01	4333	Markus_040909_01.4333	8	71.65	YFQISQDEDGS*ESED	24.84
Markus_040909_17	4334	Markus_040909_17.4334	5	42.95	KSDCTGLPPS*MLTNPAT*PLARGQHQIR@	5.99	52.51
Markus_040909_05	4338	Markus_040909_05.4338	4	186.12	VVDYSQFQES*DDADEDYGR	72.08
Markus_040909_17	4339	Markus_040909_17.4339	5	64.58	EDALDDSVSSSSVHASPLAS*SPVRK	0
Markus_040909_05	4342	Markus_040909_05.4342	9	115.15	VQGTGVT*PPPTPLGTR@	32.07
Markus_040909_05	4344	Markus_040909_05.4344	8	132.01	VQGTGVT*PPPTPLGTR	26.92
Markus_040909_05	4348	Markus_040909_05.4348	3	107.87	VQGTGVT*PPPTPLGTR	33.85
Markus_040909_04	4349	Markus_040909_04.4349	2	221.67	VVDYSQFQES*DDADEDYGR	113.24
Markus_040909_05	4350	Markus_040909_05.4350	5	112.15	VQGTGVT*PPPTPLGTR@	27.19
Markus_040909_10	4350	Markus_040909_10.4350	0	15.5	ERIMLAKALS*K
Markus_040909_04	4351	Markus_040909_04.4351	3	218.31	VVDYSQFQES*DDADEDYGR@	99.25
Markus_040909_06	4351	Markus_040909_06.4351	5	94.57	VVDYSQFQES*DDADEDYGR	38.19
Markus_040909_17	4351	Markus_040909_17.4351	4	109.34	K#ANSTQEPSQQPASSGASPLSASEGPESPGSSR@PS*VAGLR@	9.76
Markus_040909_01	4352	Markus_040909_01.4352	7	122.83	YFQISQDEDGS*ESED	26.53
Markus_040909_04	4355	Markus_040909_04.4355	7	219.01	VVDYSQFQES*DDADEDYGR	100.64
Markus_040909_04	4357	Markus_040909_04.4357	3	209.59	VVDYSQFQES*DDADEDYGR@	99.25
Markus_040909_09	4357	Markus_040909_09.4357	3	60.59	EPAPGDPGCGPEELRPPS*PASPEGPDTGQK	12.41
Markus_040909_04	4359	Markus_040909_04.4359	3	198.3	VVDYSQFQES*DDADEDYGR	94.12
Markus_040909_14	4360	Markus_040909_14.4360	4	65.44	DR@T*PPLLYR@	56.63
Markus_040909_09	4361	Markus_040909_09.4361	2	57.72	EPAPGDPGCGPEELRPPS*PASPEGPDTGQK	6.3
Markus_040909_05	4363	Markus_040909_05.4363	4	101.92	VQGTGVT*PPPTPLGTR	30.1
Markus_040909_05	4366	Markus_040909_05.4366	7	110	VQGTGVT*PPPTPLGTR@	37.25
Markus_040909_01	4368	Markus_040909_01.4368	3	105.6	VENMSSNQDGNDS*DEFM	77.61
Markus_040909_02	4368	Markus_040909_02.4368	1	66.41	YFQISQDEDGS*ESED	13.27
Markus_040909_14	4369	Markus_040909_14.4369	5	76.57	DRT*PPLLYR	62.08
Markus_040909_04	4374	Markus_040909_04.4374	3	200.87	VVDYSQFQES*DDADEDYGR@	80.68
Markus_040909_17	4377	Markus_040909_17.4377	10	95.34	TS*SESIYSR@PGSSIPGSPGHTIYAK#	9.21
Markus_040909_04	4380	Markus_040909_04.4380	2	78.91	S*M^PVLGSVSSVTK#	70.99
Markus_040909_01	4382	Markus_040909_01.4382	6	82.39	VENMSSNQDGNDS*DEFM	71.28
Markus_040909_05	4382	Markus_040909_05.4382	4	204.34	VVDYSQFQES*DDADEDYGR	85.24
Markus_040909_05	4384	Markus_040909_05.4384	5	179.58	VVDYSQFQES*DDADEDYGR@	81.69
Markus_040909_04	4385	Markus_040909_04.4385	5	83.37	TS*MGGTQQQFVEGVR	0
Markus_040909_05	4386	Markus_040909_05.4386	3	182	VVDYSQFQES*DDADEDYGR	80.68
Markus_040909_04	4389	Markus_040909_04.4389	5	110	T*SMGGTQQQFVEGVR	0
Markus_040909_05	4391	Markus_040909_05.4391	2	82.2	SLS*PGGAALGYR	27.69
Markus_040909_09	4393	Markus_040909_09.4393	1	92.35	GGPEGGAAPAAPCAAGSGPADTEM^EEVFDHGS*PGK	7.68
Markus_040909_14	4394	Markus_040909_14.4394	3	61.63	DRT*PPLLYR	63.94
Markus_040909_04	4395	Markus_040909_04.4395	7	64.77	DWEDDS*DEDM^SNFDR	42.62
Markus_040909_05	4396	Markus_040909_05.4396	0	86.4	MELGT*PLR
Markus_040909_05	4399	Markus_040909_05.4399	10	95.4	SS*PQLDPLR	0.06
Markus_040909_02	4400	Markus_040909_02.4400	4	48.24	YFVVNY*VLK#	10.96
Markus_040909_05	4401	Markus_040909_05.4401	0	94.82	MELGT*PLR@
Markus_040909_01	4403	Markus_040909_01.4403	9	85.38	VENMSSNQDGNDS*DEFM	55.21
Markus_040909_01	4414	Markus_040909_01.4414	3	182.42	YFQISQDEDGS*ESED	37.41
Markus_040909_01	4419	Markus_040909_01.4419	3	76.98	YFQISQDEDGS*ESED	21.3
Markus_040909_04	4421	Markus_040909_04.4421	1	93.7	VGS*PLTLTDAQTR	44.73
Markus_040909_03	4425	Markus_040909_03.4425	0	30.8	Y*ELVK#ALANS*K
Markus_040909_17	4425	Markus_040909_17.4425	1	85.73	RGS*FSSENYWR	30.7
Markus_040909_17	4428	Markus_040909_17.4428	2	78.32	R@GS*FSSENYWR@	14.42
Markus_040909_04	4429	Markus_040909_04.4429	10	46	DWEDDS*DEDM^SNFDR@	33.91
Markus_040909_05	4431	Markus_040909_05.4431	3	95.71	VQGTGVT*PPPTPLGTR	39.8
Markus_040909_08	4433	Markus_040909_08.4433	0	22.87	FS*R@VADLLALAMRAVERAHLQGNR
Markus_040909_17	4433	Markus_040909_17.4433	2	113.74	RGS*FSSENYWR	42.65
Markus_040909_04	4438	Markus_040909_04.4438	10	53	DWEDDS*DEDM^SNFDR	33.91
Markus_040909_05	4452	Markus_040909_05.4452	3	70.64	TSS*PTSLPPLAR	28.87
Markus_040909_01	4453	Markus_040909_01.4453	2	175.2	VENMSSNQDGNDS*DEFM	113.24
Markus_040909_04	4459	Markus_040909_04.4459	4	54.69	DWEDDS*DEDM^SNFDR@	19.88
Markus_040909_05	4462	Markus_040909_05.4462	2	65.37	TSS*PTSLPPLAR@	13.24
Markus_040909_05	4475	Markus_040909_05.4475	1	67.48	SLS*PIIGK#	30.7
Markus_040909_05	4477	Markus_040909_05.4477	2	117.38	LIDLES*PTPESQK#	10.33
Markus_040909_04	4479	Markus_040909_04.4479	3	41.67	DWEDDS*DEDM^SNFDR	23.35
Markus_040909_01	4481	Markus_040909_01.4481	4	79.81	AT*EEEDSDEDAVLAPSGVTGAGTGDEGDGQAPGST	3.79
Markus_040909_02	4482	Markus_040909_02.4482	5	58.99	YFVVNY*VLK	17.25
Markus_040909_05	4485	Markus_040909_05.4485	1	140.22	LIDLES*PTPESQK	13.27
Markus_040909_14	4485	Markus_040909_14.4485	0	60.42	RVS*LVGADDLR
Markus_040909_05	4487	Markus_040909_05.4487	4	93.82	MS*GFIYQGK	83.47
Markus_040909_05	4489	Markus_040909_05.4489	8	167.66	LIDLES*PTPESQK	24.84
Markus_040909_05	4492	Markus_040909_05.4492	6	140.24	LIDLES*PTPESQK#	15.5
Markus_040909_01	4495	Markus_040909_01.4495	0	38.52	LS*RQDERLK
Markus_040909_05	4495	Markus_040909_05.4495	3	106.41	MS*GFIYQGK#	92.17
Markus_040909_04	4498	Markus_040909_04.4498	2	80.13	S*IVVIDPDTGR	127.68
Markus_040909_05	4499	Markus_040909_05.4499	0	117.86	VPAS*PLPGLDR@
Markus_040909_04	4501	Markus_040909_04.4501	3	86.58	S*IVVIDPDTGR@	110.32
Markus_040909_05	4501	Markus_040909_05.4501	1	96.19	SLS*PIIGK#	51.66
Markus_040909_05	4504	Markus_040909_05.4504	1	93.49	SLS*PIIGK	51.66
Markus_040909_04	4507	Markus_040909_04.4507	3	109.25	S*IVVIDPDTGR	110.32
Markus_040909_05	4511	Markus_040909_05.4511	2	112.52	MS*GFIYQGK	104.45
Markus_040909_01	4512	Markus_040909_01.4512	5	22.58	SRVS*NPAPRR@	0
Markus_040909_04	4512	Markus_040909_04.4512	4	114.89	S*IVVIDPDTGR@	132.26
Markus_040909_18	4513	Markus_040909_18.4513	6	241.12	IYHLPDAES*DEDEDFK#EQTR@	105.85
Markus_040909_05	4514	Markus_040909_05.4514	3	43.32	SLS*PIIGK#	9.83
Markus_040909_05	4517	Markus_040909_05.4517	4	90.75	LLS*PIASNR@	65.02
Markus_040909_05	4520	Markus_040909_05.4520	3	107.82	LLS*PIASNR	92.17
Markus_040909_18	4520	Markus_040909_18.4520	8	186.39	IYHLPDAES*DEDEDFKEQTR	77.51
Markus_040909_05	4523	Markus_040909_05.4523	3	109.94	MS*GFIYQGK#	72.42
Markus_040909_06	4532	Markus_040909_06.4532	8	72.99	R@VS*SGSCFALE	7.38
Markus_040909_18	4532	Markus_040909_18.4532	5	153.95	IYHLPDAES*DEDEDFKEQTR	76.93
Markus_040909_07	4537	Markus_040909_07.4537	6	87.66	M^DRT*PPPPTLS*PAAVTVGR	27.75	51.17
Markus_040909_05	4544	Markus_040909_05.4544	4	103.56	LLS*PIASNR	83.47
Markus_040909_04	4550	Markus_040909_04.4550	4	127.23	AGEQQLS*EPEDMEMEAGDTDDPPR	124.12
Markus_040909_18	4552	Markus_040909_18.4552	2	93.17	AST*LLRDEELEEIKK	10.34
Markus_040909_18	4554	Markus_040909_18.4554	6	91.59	AST*LLR@DEELEEIK#K#	5.9
Markus_040909_01	4555	Markus_040909_01.4555	3	165.35	TLSNAEDYLDDEDS*D	112.82
Markus_040909_04	4557	Markus_040909_04.4557	3	107.77	AGEQQLS*EPEDMEMEAGDTDDPPR@	81.2
Markus_040909_05	4559	Markus_040909_05.4559	2	81.36	SLS*PIIGK#	42.68
Markus_040909_03	4567	Markus_040909_03.4567	10	51.54	T*TFTIEIK#	0.06
Markus_040909_04	4569	Markus_040909_04.4569	7	163.02	AGEQQLS*EPEDMEMEAGDTDDPPR@	113.95
Markus_040909_05	4570	Markus_040909_05.4570	4	92.66	MS*GFIYQGK	83.47
Markus_040909_11	4570	Markus_040909_11.4570	0	61.55	KLEIS*S*GK#LAR@
Markus_040909_01	4572	Markus_040909_01.4572	3	134.29	TLSNAEDYLDDEDS*D	93.74
Markus_040909_05	4575	Markus_040909_05.4575	10	129.72	DEILPTT*PISEQK#	18.42
Markus_040909_01	4578	Markus_040909_01.4578	2	160.7	TLSNAEDYLDDEDS*D	145.78
Markus_040909_05	4578	Markus_040909_05.4578	2	161.25	DEILPTT*PISEQK	32.4
Markus_040909_01	4581	Markus_040909_01.4581	2	105.36	TLSNAEDYLDDEDS*D	70.99
Markus_040909_05	4582	Markus_040909_05.4582	4	141.29	DEILPTT*PISEQK#	26.38
Markus_040909_05	4587	Markus_040909_05.4587	4	114.86	DEILPTT*PISEQK	26.38
Markus_040909_05	4588	Markus_040909_05.4588	6	90.89	DEILPTT*PISEQK#	22.85
Markus_040909_04	4590	Markus_040909_04.4590	2	130.49	DEILPTT*PISEQK	13.24
Markus_040909_04	4592	Markus_040909_04.4592	4	147.93	DEILPTT*PISEQK#	26.38
Markus_040909_05	4595	Markus_040909_05.4595	0	66.34	VPAS*PLPGLDR@
Markus_040909_04	4596	Markus_040909_04.4596	3	142.23	DEILPTT*PISEQK	28.87
Markus_040909_01	4597	Markus_040909_01.4597	8	58.67	TLSNAEDYLDDEDS*D	56.44
Markus_040909_05	4599	Markus_040909_05.4599	7	65.29	DEILPTT*PISEQK	16.23
Markus_040909_06	4599	Markus_040909_06.4599	5	111.18	DEILPTT*PISEQK#	24.44
Markus_040909_06	4600	Markus_040909_06.4600	8	95.56	DEILPTT*PISEQK	20.35
Markus_040909_04	4601	Markus_040909_04.4601	2	125.25	IGS*DPLAYEPK	57.91
Markus_040909_04	4603	Markus_040909_04.4603	3	140.35	DEILPTT*PISEQK#	28.87
Markus_040909_05	4603	Markus_040909_05.4603	4	70.26	DEILPTT*PISEQK#	26.38
Markus_040909_06	4605	Markus_040909_06.4605	1	104.44	DEILPTT*PISEQK	16.22
Markus_040909_08	4606	Markus_040909_08.4606	10	52.2	AVSS*PPTS*PRPGSAATISSSASNIVPPR	0.18	0
Markus_040909_09	4609	Markus_040909_09.4609	5	18.6	SS*TAGFSANPK#LKDLAK	0
Markus_040909_04	4610	Markus_040909_04.4610	0	86.31	AES*PEMEVNLPK#
Markus_040909_04	4613	Markus_040909_04.4613	3	142.5	IGS*DPLAYEPK	86.07
Markus_040909_06	4616	Markus_040909_06.4616	7	136.65	DEILPTT*PISEQK#	21.51
Markus_040909_04	4619	Markus_040909_04.4619	0	108.21	AES*PEMEVNLPK
Markus_040909_05	4619	Markus_040909_05.4619	5	155.75	VPAIGSFS*PGEDR@	48.87
Markus_040909_08	4621	Markus_040909_08.4621	10	54.83	AVSS*PPT*SPR@PGSAATISSSASNIVPPR@	0.18	5.37
Markus_040909_04	4623	Markus_040909_04.4623	4	108.87	IGS*DPLAYEPK#	89.35
Markus_040909_05	4628	Markus_040909_05.4628	0	57.94	S*APPNLWAAQR
Markus_040909_05	4630	Markus_040909_05.4630	8	139.38	VPAIGSFS*PGEDR@	40.71
Markus_040909_06	4637	Markus_040909_06.4637	5	103.34	NSGPVSEVNTGFS*PEVK#	37.54
Markus_040909_18	4638	Markus_040909_18.4638	3	27.63	HR@S*AR@NTS*TQNSK#ITK	9.53	10.33
Markus_040909_05	4640	Markus_040909_05.4640	4	165.89	NSGPVSEVNTGFS*PEVK	58.33
Markus_040909_04	4641	Markus_040909_04.4641	0	89.97	S*GDLGDMEPLK#
Markus_040909_05	4642	Markus_040909_05.4642	6	143.19	NSGPVSEVNTGFS*PEVK#	45.2
Markus_040909_01	4643	Markus_040909_01.4643	3	178.72	TLSNAEDYLDDEDS*D	134.1
Markus_040909_04	4643	Markus_040909_04.4643	0	127.56	S*GDLGDMEPLK
Markus_040909_14	4644	Markus_040909_14.4644	5	91.79	RAS*LSDIGFGK	17.01
Markus_040909_05	4645	Markus_040909_05.4645	2	133.61	NSGPVSEVNTGFS*PEVK	53.2
Markus_040909_06	4645	Markus_040909_06.4645	6	107.24	NSGPVSEVNTGFS*PEVK	34.46
Markus_040909_04	4647	Markus_040909_04.4647	0	111.28	S*GDLGDMEPLK
Markus_040909_05	4647	Markus_040909_05.4647	7	144.27	NSGPVSEVNTGFS*PEVK#	64.54
Markus_040909_14	4647	Markus_040909_14.4647	2	101.5	R@AS*LSDIGFGK#	24.75
Markus_040909_14	4649	Markus_040909_14.4649	1	110.24	RAS*LSDIGFGK	13.27
Markus_040909_11	4650	Markus_040909_11.4650	5	36.76	LTLFGNS*LK#	38.19
Markus_040909_04	4652	Markus_040909_04.4652	0	111.27	S*GDLGDMEPLK#
Markus_040909_01	4656	Markus_040909_01.4656	3	88.13	TLSNAEDYLDDEDS*D	93.74
Markus_040909_05	4656	Markus_040909_05.4656	4	107.78	NSGPVSEVNTGFS*PEVK	41.33
Markus_040909_05	4660	Markus_040909_05.4660	2	166.87	DEILPTT*PISEQK	32.4
Markus_040909_05	4661	Markus_040909_05.4661	3	148.13	DEILPTT*PISEQK#	28.87
Markus_040909_05	4662	Markus_040909_05.4662	2	145.66	DEILPTT*PISEQK	32.4
Markus_040909_05	4664	Markus_040909_05.4664	3	174.41	DEILPTT*PISEQK#	28.87
Markus_040909_05	4665	Markus_040909_05.4665	3	83.18	LGS*FGSITR	46.24
Markus_040909_05	4667	Markus_040909_05.4667	3	100.96	LGS*FGSITR@	64.54
Markus_040909_05	4671	Markus_040909_05.4671	2	115.65	TLSIS*TQDLSPR	13.24
Markus_040909_05	4676	Markus_040909_05.4676	3	95.16	TLSIS*TQDLSPR	11.51
Markus_040909_04	4682	Markus_040909_04.4682	2	232.18	DWEDDS*DEDMSNFDR@	113.24
Markus_040909_04	4684	Markus_040909_04.4684	2	240.81	DWEDDS*DEDMSNFDR	135.88
Markus_040909_05	4684	Markus_040909_05.4684	7	85.43	LGS*FGSITR	42.44
Markus_040909_04	4689	Markus_040909_04.4689	2	231.64	DWEDDS*DEDMSNFDR@	113.24
Markus_040909_04	4691	Markus_040909_04.4691	1	82.96	SQS*PSPPPLPEDLEK#	14.49
Markus_040909_01	4693	Markus_040909_01.4693	10	78.38	AS*SPAQCVTPVQTVV	0.06
Markus_040909_04	4694	Markus_040909_04.4694	2	244.03	DWEDDS*DEDMSNFDR	135.88
Markus_040909_04	4695	Markus_040909_04.4695	1	133.96	SQS*PSPPPLPEDLEK	14.49
Markus_040909_14	4700	Markus_040909_14.4700	0	81.48	K#QIT*VEELVR@
Markus_040909_04	4701	Markus_040909_04.4701	1	113.69	SQS*PSPPPLPEDLEK	14.49
Markus_040909_02	4703	Markus_040909_02.4703	6	83.49	SQS*PS*PPPLPEDLEK#	9.83	31.04
Markus_040909_05	4703	Markus_040909_05.4703	4	150.13	STPFIVPSS*PTEQGGR	10.28
Markus_040909_04	4704	Markus_040909_04.4704	1	105.44	SQS*PSPPPLPEDLEK#	14.49
Markus_040909_02	4705	Markus_040909_02.4705	1	32.47	SGTLLPSDRDS*R@M^CK	24.15
Markus_040909_04	4705	Markus_040909_04.4705	5	110.09	DWEDDS*DEDMSNFDR	65.44
Markus_040909_05	4705	Markus_040909_05.4705	2	217.51	DWEDDS*DEDMSNFDR@	92.87
Markus_040909_05	4708	Markus_040909_05.4708	2	258.37	DWEDDS*DEDMSNFDR	135.88
Markus_040909_05	4712	Markus_040909_05.4712	4	99.96	STPFIVPSS*PTEQGGR	10.28
Markus_040909_01	4713	Markus_040909_01.4713	10	26.65	ASS*PAQCVTPVQTVV	0.06
Markus_040909_05	4713	Markus_040909_05.4713	2	244.9	DWEDDS*DEDMSNFDR@	113.24
Markus_040909_14	4713	Markus_040909_14.4713	0	98.19	KQIT*VEELVR
Markus_040909_02	4714	Markus_040909_02.4714	5	103.92	SQS*PS*PPPLPEDLEK	7.72	29.53
Markus_040909_04	4715	Markus_040909_04.4715	1	113.89	SQS*PSPPPLPEDLEK	14.49
Markus_040909_05	4717	Markus_040909_05.4717	1	93.79	STPFIVPSS*PTEQGGR@	16.22
Markus_040909_03	4720	Markus_040909_03.4720	0	44.21	DS*ELK#AET*AKM^K#
Markus_040909_05	4720	Markus_040909_05.4720	3	224.09	DWEDDS*DEDMSNFDR	120.08
Markus_040909_02	4723	Markus_040909_02.4723	3	105.93	SQS*PS*PPPLPEDLEK#	11.53	42.69
Markus_040909_04	4726	Markus_040909_04.4726	0	132.06	S*GDLGDMEPLK#
Markus_040909_04	4728	Markus_040909_04.4728	0	121.77	S*GDLGDMEPLK
Markus_040909_14	4729	Markus_040909_14.4729	4	105.72	RAS*LSDIGFGK	18.88
Markus_040909_01	4732	Markus_040909_01.4732	6	110.1	TLSNAEDYLDDEDS*D	86.02
Markus_040909_05	4733	Markus_040909_05.4733	5	100.44	DWEDDS*DEDMSNFDR	51
Markus_040909_14	4734	Markus_040909_14.4734	2	110.14	R@AS*LSDIGFGK#	24.75
Markus_040909_14	4736	Markus_040909_14.4736	6	119.28	RAS*LSDIGFGK	15.5
Markus_040909_18	4737	Markus_040909_18.4737	6	69.36	FNQEM^Y*VTRGIIK	5.88
Markus_040909_02	4740	Markus_040909_02.4740	1	89.13	SQS*PS*PPPLPEDLEK	0.01	25.37
Markus_040909_05	4747	Markus_040909_05.4747	2	103.06	GACST*PEMPQFESVK#	13.24
Markus_040909_05	4754	Markus_040909_05.4754	8	157.45	GACST*PEMPQFESVK	20.35
Markus_040909_05	4765	Markus_040909_05.4765	8	158.66	GACST*PEMPQFESVK#	20.35
Markus_040909_04	4766	Markus_040909_04.4766	2	234.32	DWEDDS*DEDMSNFDR@	113.24
Markus_040909_04	4768	Markus_040909_04.4768	2	244.27	DWEDDS*DEDMSNFDR	135.88
Markus_040909_05	4770	Markus_040909_05.4770	2	135.22	GACST*PEMPQFESVK	13.24
Markus_040909_04	4773	Markus_040909_04.4773	2	247.42	DWEDDS*DEDMSNFDR@	113.24
Markus_040909_08	4779	Markus_040909_08.4779	8	47.87	FTAGT*KAFR@	3.43
Markus_040909_04	4780	Markus_040909_04.4780	2	228.32	DWEDDS*DEDMSNFDR	135.88
Markus_040909_05	4785	Markus_040909_05.4785	2	83.44	LSGLS*FK#	73.3
Markus_040909_04	4789	Markus_040909_04.4789	2	124.79	VYEDSGIPLPAES*PK#	105.86
Markus_040909_05	4791	Markus_040909_05.4791	4	255.14	DWEDDS*DEDMSNFDR@	108.88
Markus_040909_04	4793	Markus_040909_04.4793	10	116.69	VYEDSGIPLPAES*PK	79.93
Markus_040909_05	4793	Markus_040909_05.4793	5	225.42	DWEDDS*DEDMSNFDR	100.21
Markus_040909_01	4797	Markus_040909_01.4797	5	215.03	GQEDSLASAVDATTGQEACDS*D	112.01
Markus_040909_05	4797	Markus_040909_05.4797	5	247.63	DWEDDS*DEDMSNFDR	122.18
Markus_040909_11	4798	Markus_040909_11.4798	2	47.83	GKLQTNTS*PK#	13.24
Markus_040909_04	4802	Markus_040909_04.4802	3	98.67	TGS*EPTLSPALVR	9.83
Markus_040909_04	4804	Markus_040909_04.4804	4	128.63	VYEDSGIPLPAES*PK	126.44
Markus_040909_05	4804	Markus_040909_05.4804	8	28.49	LSGLS*FK#	18.49
Markus_040909_04	4807	Markus_040909_04.4807	7	60.38	TGS*YGALAEISASK#	6.37
Markus_040909_10	4812	Markus_040909_10.4812	5	23.69	M^IPM^SRLES*YK#R@	15.1
Markus_040909_01	4816	Markus_040909_01.4816	10	142.75	GQEDSLASAVDATTGQEACDS*D	66.46
Markus_040909_04	4817	Markus_040909_04.4817	4	118.28	TGS*YGALAEISASK	8.63
Markus_040909_05	4817	Markus_040909_05.4817	4	81.17	LSGLS*FK#	79.13
Markus_040909_04	4821	Markus_040909_04.4821	2	116.19	TGS*YGALAEISASK	11.53
Markus_040909_05	4822	Markus_040909_05.4822	3	219.35	DWEDDS*DEDMSNFDR@	99.25
Markus_040909_05	4825	Markus_040909_05.4825	1	98.69	ASS*LNFLNK	38.42
Markus_040909_05	4830	Markus_040909_05.4830	1	127.77	ASS*LNFLNK#	38.42
Markus_040909_14	4830	Markus_040909_14.4830	0	62.59	RLS*LPADIR
Markus_040909_05	4835	Markus_040909_05.4835	2	129.16	ASS*LNFLNK	32.4
Markus_040909_17	4837	Markus_040909_17.4837	5	99.21	GATPAEDDEDKDIDLFGS*DEEEEDKEAAR	75.55
Markus_040909_05	4841	Markus_040909_05.4841	1	120.25	ASS*LNFLNK#	38.42
Markus_040909_05	4844	Markus_040909_05.4844	3	87.56	YLS*FTPPEK#	37.41
Markus_040909_17	4844	Markus_040909_17.4844	10	143.72	GATPAEDDEDKDIDLFGS*DEEEEDKEAAR	146.69
Markus_040909_04	4845	Markus_040909_04.4845	5	109.14	TGS*YGALAEISASK#	7.72
Markus_040909_05	4849	Markus_040909_05.4849	4	76.59	YLS*FTPPEK	18.88
Markus_040909_17	4849	Markus_040909_17.4849	4	145.41	GATPAEDDEDKDIDLFGS*DEEEEDKEAAR	129.66
Markus_040909_05	4854	Markus_040909_05.4854	3	101.43	YLS*FTPPEK#	37.41
Markus_040909_05	4856	Markus_040909_05.4856	0	113.23	AAS*ALLLR
Markus_040909_17	4858	Markus_040909_17.4858	7	109.25	GATPAEDDEDKDIDLFGS*DEEEEDKEAAR	87.15
Markus_040909_04	4859	Markus_040909_04.4859	3	110.78	S*PGMLEPLGSAR	115.41
Markus_040909_05	4861	Markus_040909_05.4861	0	113.25	AAS*ALLLR@
Markus_040909_04	4863	Markus_040909_04.4863	1	79.5	SAS*ADNLILPR	14.49
Markus_040909_06	4863	Markus_040909_06.4863	1	78.79	ASS*LNFLNK	38.42
Markus_040909_06	4865	Markus_040909_06.4865	8	66.76	YLS*FTPPEK#	24.84
Markus_040909_14	4865	Markus_040909_14.4865	10	32.69	R@IS*GLIYEETR@	29.93
Markus_040909_04	4867	Markus_040909_04.4867	6	208.66	GLVAAYSGDS*DNEEELVER	49.62
Markus_040909_06	4867	Markus_040909_06.4867	4	72.21	IDIS*PSALR@	18.88
Markus_040909_04	4868	Markus_040909_04.4868	0	22.35	ANS*RPLK#LPR@
Markus_040909_14	4868	Markus_040909_14.4868	4	82.81	RIS*GLIYEETR	34.98
Markus_040909_04	4870	Markus_040909_04.4870	1	89.12	SAS*ADNLILPR@	14.49
Markus_040909_11	4870	Markus_040909_11.4870	5	17.91	NNSVPSK#S*PTK	0
Markus_040909_06	4871	Markus_040909_06.4871	1	71.27	YLS*FTPPEK	30.7
Markus_040909_17	4871	Markus_040909_17.4871	10	80.68	GATPAEDDEDKDIDLFGS*DEEEEDKEAAR	54.81
Markus_040909_05	4872	Markus_040909_05.4872	5	97.65	IDIS*PSALR@	30.83
Markus_040909_05	4874	Markus_040909_05.4874	7	94.62	IDIS*PSALR	26.53
Markus_040909_06	4876	Markus_040909_06.4876	1	71.86	IDIS*PSALR	13.27
Markus_040909_14	4878	Markus_040909_14.4878	7	97.47	RIS*GLIYEETR	58.08
Markus_040909_05	4879	Markus_040909_05.4879	4	94.43	YLS*FTPPEK	18.88
Markus_040909_05	4881	Markus_040909_05.4881	7	92.05	IDIS*PSALR@	26.53
Markus_040909_06	4882	Markus_040909_06.4882	1	78.44	IDIS*PSALR	13.27
Markus_040909_05	4883	Markus_040909_05.4883	3	108.03	YLS*FTPPEK#	37.41
Markus_040909_06	4887	Markus_040909_06.4887	1	65.41	YLS*FTPPEK	30.7
Markus_040909_04	4888	Markus_040909_04.4888	2	89.93	DLS*PTLLDNSAAK	32.32
Markus_040909_06	4891	Markus_040909_06.4891	4	100.67	YLS*FTPPEK#	33.7
Markus_040909_04	4899	Markus_040909_04.4899	2	55.13	SLS*APGNLLTK	24.75
Markus_040909_06	4899	Markus_040909_06.4899	10	75.36	IDIS*PSALR@	22.01
Markus_040909_05	4900	Markus_040909_05.4900	7	93.63	IDIS*PSALR	14.23
Markus_040909_05	4906	Markus_040909_05.4906	6	99.96	IDIS*PSALR@	28.5
Markus_040909_05	4912	Markus_040909_05.4912	1	51.98	YLS*FTPPEK	14.49
Markus_040909_05	4924	Markus_040909_05.4924	4	100.82	S*FGNPFEGSR	111.67
Markus_040909_05	4929	Markus_040909_05.4929	3	88.62	YLS*FTPPEK#	37.41
Markus_040909_17	4929	Markus_040909_17.4929	8	73.03	GATPAEDDEDKDIDLFGS*DEEEEDKEAAR	60.99
Markus_040909_18	4933	Markus_040909_18.4933	3	69.57	GVTIPYR@PK#PS*SSPVIFAGGQDR@	5.95
Markus_040909_05	4934	Markus_040909_05.4934	3	84.49	YLS*FTPPEK	21.3
Markus_040909_17	4934	Markus_040909_17.4934	7	99.09	GATPAEDDEDK#DIDLFGS*DEEEEDK#EAAR@	86.54
Markus_040909_17	4936	Markus_040909_17.4936	6	110.4	GATPAEDDEDKDIDLFGS*DEEEEDKEAAR	89.57
Markus_040909_08	4938	Markus_040909_08.4938	4	63.45	S*DSPVPTAPTSSGPK#PSTTSVAPELATDPELEK#	10.28
Markus_040909_04	4939	Markus_040909_04.4939	9	76.47	GNS*DGYIIPINK	24.65
Markus_040909_05	4940	Markus_040909_05.4940	3	99.66	YLS*FTPPEK#	37.41
Markus_040909_04	4948	Markus_040909_04.4948	5	90.91	SS*GLISELPSEEGR	0
Markus_040909_04	4956	Markus_040909_04.4956	5	96.92	ESLPLDLS*DDQSNSK#	44.28
Markus_040909_05	4958	Markus_040909_05.4958	5	94.62	IDIS*PSALR	30.83
Markus_040909_05	4960	Markus_040909_05.4960	8	95.41	IDIS*PSALR@	24.84
Markus_040909_05	4970	Markus_040909_05.4970	1	82.09	IDIS*PSALR	13.27
Markus_040909_01	4972	Markus_040909_01.4972	5	93.36	TENGTCPS*PPQPLS*PAAALGSGSAATVPK#	31.33	37.87
Markus_040909_18	4974	Markus_040909_18.4974	0	118.82	RDS*VGGEGDREVLLGDAGPGDLPK
Markus_040909_18	4979	Markus_040909_18.4979	0	136.87	RDS*VGGEGDREVLLGDAGPGDLPK
Markus_040909_04	4986	Markus_040909_04.4986	1	36.27	T*RLIQTEQET*LR@K#	14.68	40.34
Markus_040909_05	4991	Markus_040909_05.4991	5	98.18	IDIS*PSTFR@	30.83
Markus_040909_05	4994	Markus_040909_05.4994	2	81.09	IDIS*PSTFR	24.75
Markus_040909_06	4994	Markus_040909_06.4994	5	34.14	IDIS*PSTFR	0
Markus_040909_03	4997	Markus_040909_03.4997	2	151.04	S*FEVEEIEPPNSTPPR@	144.15
Markus_040909_05	4999	Markus_040909_05.4999	2	96.64	IDIS*PSTFR	24.75
Markus_040909_03	5004	Markus_040909_03.5004	8	140.76	S*FEVEEIEPPNSTPPR	125.3
Markus_040909_05	5004	Markus_040909_05.5004	5	83.75	IDIS*PSTFR@	30.83
Markus_040909_04	5011	Markus_040909_04.5011	3	146.22	QLSVPAS*DEEDEVPAPIPR	39.8
Markus_040909_05	5014	Markus_040909_05.5014	7	74.78	IDIS*PSTFR@	26.53
Markus_040909_04	5015	Markus_040909_04.5015	1	95.24	QLSVPAS*DEEDEVPAPIPR	24.15
Markus_040909_03	5016	Markus_040909_03.5016	3	159.31	S*FEVEEIEPPNSTPPR@	157.12
Markus_040909_04	5016	Markus_040909_04.5016	5	80.22	QLSVPAS*DEEDEVPAPIPR@	31.27
Markus_040909_05	5017	Markus_040909_05.5017	1	80.31	IDIS*PSTFR	30.7
Markus_040909_05	5019	Markus_040909_05.5019	2	107.1	AIS*SDM^FFGR@	19.16
Markus_040909_06	5019	Markus_040909_06.5019	2	74.66	IDIS*PSTFR	24.75
Markus_040909_04	5023	Markus_040909_04.5023	9	136.99	QLSVPAS*DEEDEVPAPIPR	32.07
Markus_040909_05	5023	Markus_040909_05.5023	3	83.86	YLS*FTPPEK#	37.41
Markus_040909_03	5025	Markus_040909_03.5025	5	157.36	S*FEVEEIEPPNSTPPR	142.63
Markus_040909_05	5027	Markus_040909_05.5027	1	71.32	YLS*FTPPEK	30.7
Markus_040909_05	5034	Markus_040909_05.5034	5	82.98	AIS*SDM^FFGR	24.44
Markus_040909_03	5037	Markus_040909_03.5037	2	139.66	S*FEVEEIEPPNSTPPR	126.79
Markus_040909_04	5038	Markus_040909_04.5038	5	175.03	SAS*PDDDLGSSNWEAADLGNEER@	0
Markus_040909_03	5040	Markus_040909_03.5040	3	140.28	S*FEVEEIEPPNSTPPR@	136.98
Markus_040909_04	5040	Markus_040909_04.5040	5	145.96	SAS*PDDDLGSSNWEAADLGNEER	0
Markus_040909_05	5045	Markus_040909_05.5045	2	125.88	TLS*IDK#GF	42.68
Markus_040909_05	5047	Markus_040909_05.5047	2	120.54	TLS*IDKGF	42.68
Markus_040909_03	5048	Markus_040909_03.5048	1	42.97	S*FEVEEIEPPNSTPPR	61.75
Markus_040909_05	5052	Markus_040909_05.5052	3	113.57	TLS*IDK#GF	37.45
Markus_040909_04	5054	Markus_040909_04.5054	10	152.01	S*ASPDDDLGSSNWEAADLGNEER@	0.03
Markus_040909_05	5054	Markus_040909_05.5054	1	59.12	TLS*IDKGF	14.49
Markus_040909_04	5055	Markus_040909_04.5055	5	162.41	SAS*PDDDLGSSNWEAADLGNEER@	0
Markus_040909_03	5056	Markus_040909_03.5056	6	56.59	S*FEVEEIEPPNSTPPR	64.53
Markus_040909_05	5056	Markus_040909_05.5056	1	63.79	TLS*IDK#GF	14.49
Markus_040909_06	5057	Markus_040909_06.5057	4	91.8	TLS*IDKGF	33.76
Markus_040909_04	5059	Markus_040909_04.5059	10	68.29	S*ASPDDDLGSSNWEAADLGNEER@	0.03
Markus_040909_06	5059	Markus_040909_06.5059	1	97.12	TLS*IDK#GF	30.7
Markus_040909_04	5061	Markus_040909_04.5061	5	134.82	SAS*PDDDLGSSNWEAADLGNEER	0
Markus_040909_04	5066	Markus_040909_04.5066	5	221.61	SAS*PDDDLGSSNWEAADLGNEER	0
Markus_040909_05	5066	Markus_040909_05.5066	1	54.76	TLS*IDKGF	14.49
Markus_040909_04	5068	Markus_040909_04.5068	8	149.84	S*FEVEEIEPPNSTPPR@	127.63
Markus_040909_05	5068	Markus_040909_05.5068	1	117.02	TLS*IDKGF	51.66
Markus_040909_04	5070	Markus_040909_04.5070	4	180.76	S*FEVEEIEPPNSTPPR	174.95
Markus_040909_06	5071	Markus_040909_06.5071	4	104.1	TLS*IDKGF	33.76
Markus_040909_05	5074	Markus_040909_05.5074	3	85.82	IDIS*PSTFR@	37.41
Markus_040909_04	5076	Markus_040909_04.5076	4	152.87	S*FEVEEIEPPNSTPPR@	108.82
Markus_040909_05	5077	Markus_040909_05.5077	10	109.63	AITSLLGGGS*PK#	89.94
Markus_040909_04	5080	Markus_040909_04.5080	2	128.71	TET*PPPLASLNVSK#	27.69
Markus_040909_05	5080	Markus_040909_05.5080	5	63.74	IDIS*PSTFR	17.01
Markus_040909_06	5080	Markus_040909_06.5080	5	60.42	IDIS*PSTFR	17.01
Markus_040909_04	5082	Markus_040909_04.5082	3	123.67	TET*PPPLASLNVSK	24.21
Markus_040909_03	5083	Markus_040909_03.5083	5	169.34	S*FEVEEIEPPNSTPPR@	159.65
Markus_040909_05	5083	Markus_040909_05.5083	3	137.79	AITSLLGGGS*PK	106.94
Markus_040909_04	5085	Markus_040909_04.5085	5	167.76	S*FEVEEIEPPNSTPPR	159.65
Markus_040909_05	5088	Markus_040909_05.5088	2	88.8	IDIS*PSTFR	24.75
Markus_040909_03	5091	Markus_040909_03.5091	3	180.57	S*FEVEEIEPPNSTPPR	175.4
Markus_040909_05	5093	Markus_040909_05.5093	1	59.11	TLS*IDK#GF	14.49
Markus_040909_03	5096	Markus_040909_03.5096	2	150.32	S*VIDPIPAPVGDSNVDSGAK#	120.75
Markus_040909_03	5100	Markus_040909_03.5100	6	98.43	S*FEVEEIEPPNSTPPR@	114.8
Markus_040909_03	5103	Markus_040909_03.5103	8	152.34	S*FEVEEIEPPNSTPPR@	143.68
Markus_040909_04	5106	Markus_040909_04.5106	2	123.34	TET*PPPLASLNVSK	27.69
Markus_040909_03	5112	Markus_040909_03.5112	4	200.04	S*FEVEEIEPPNSTPPR	174.95
Markus_040909_04	5114	Markus_040909_04.5114	2	140.39	TET*PPPLASLNVSK#	27.69
Markus_040909_10	5116	Markus_040909_10.5116	8	24.99	EGVSINKS*LLT*LGK	35.67	47.75
Markus_040909_04	5118	Markus_040909_04.5118	2	111.16	SSGSLS*PGLETEDPLEAR	24.75
Markus_040909_03	5125	Markus_040909_03.5125	3	191.77	S*FEVEEIEPPNSTPPR	175.4
Markus_040909_03	5128	Markus_040909_03.5128	9	172.2	S*FEVEEIEPPNSTPPR@	151.66
Markus_040909_05	5132	Markus_040909_05.5132	1	129.03	TLS*IDKGF	51.66
Markus_040909_05	5134	Markus_040909_05.5134	1	99.6	TLS*IDK#GF	30.7
Markus_040909_05	5144	Markus_040909_05.5144	3	108.52	TLS*IDKGF	37.45
Markus_040909_14	5153	Markus_040909_14.5153	6	73.21	SKESVPDFPLS*PPK	69.4
Markus_040909_03	5170	Markus_040909_03.5170	2	129.69	S*FEVEEIEPPNSTPPR@	110.27
Markus_040909_14	5174	Markus_040909_14.5174	10	109.85	SK#ESVPDFPLS*PPK#	89.04
Markus_040909_17	5197	Markus_040909_17.5197	5	76.71	YPRELNT*IMERM^LNK	72.5
Markus_040909_01	5200	Markus_040909_01.5200	2	78.55	EFS*APST*PTGTLEFAGGDAK#	20.91	10.36
Markus_040909_04	5210	Markus_040909_04.5210	0	133.58	IQQFDDGGS*DEEDIWEEK
Markus_040909_04	5212	Markus_040909_04.5212	0	199.21	IQQFDDGGS*DEEDIWEEK#
Markus_040909_04	5216	Markus_040909_04.5216	3	117.24	VDS*TTCLFPVEEK#	11.51
Markus_040909_04	5218	Markus_040909_04.5218	8	133.92	VDS*TTCLFPVEEK	20.35
Markus_040909_04	5223	Markus_040909_04.5223	3	148.38	VDS*TTCLFPVEEK#	28.87
Markus_040909_04	5232	Markus_040909_04.5232	5	123.44	VDS*TTCLFPVEEK	24.44
Markus_040909_04	5238	Markus_040909_04.5238	1	96.28	TNS*M^SFLPVVK#	14.49
Markus_040909_04	5240	Markus_040909_04.5240	5	111.43	VDS*TTCLFPVEEK#	24.44
Markus_040909_04	5243	Markus_040909_04.5243	2	120.74	TNS*M^SFLPVVK	27.69
Markus_040909_04	5252	Markus_040909_04.5252	2	115.42	TNS*M^SFLPVVK	27.69
Markus_040909_04	5255	Markus_040909_04.5255	1	112.76	TNS*M^SFLPVVK#	33.68
Markus_040909_01	5267	Markus_040909_01.5267	5	88.92	NSSLLSFDS*EDENE	37.54
Markus_040909_04	5278	Markus_040909_04.5278	0	71.64	GVS*MPNMLEPK
Markus_040909_05	5280	Markus_040909_05.5280	3	85.25	TNS*M^SFLPVVK#	24.21
Markus_040909_04	5281	Markus_040909_04.5281	1	135.67	EVDGLLTSDPMGS*PVSSK	44.73
Markus_040909_04	5284	Markus_040909_04.5284	1	143.62	EVDGLLTSDPMGS*PVSSK#	44.73
Markus_040909_01	5288	Markus_040909_01.5288	2	56.93	NSSLLSFDS*EDENE	53.2
Markus_040909_04	5289	Markus_040909_04.5289	0	89.42	GVS*MPNMLEPK#
Markus_040909_04	5291	Markus_040909_04.5291	9	151.34	EVDGLLTSDPMGS*PVSSK#	40.96
Markus_040909_04	5297	Markus_040909_04.5297	0	88.08	GVS*MPNMLEPK
Markus_040909_10	5298	Markus_040909_10.5298	5	39.06	NSNKFK#HKDVPT*K	44.9
Markus_040909_04	5301	Markus_040909_04.5301	9	139.93	VDS*TTCLFPVEEK	19.33
Markus_040909_04	5303	Markus_040909_04.5303	3	128.22	VDS*TTCLFPVEEK#	28.87
Markus_040909_04	5309	Markus_040909_04.5309	3	116.27	VDS*TTCLFPVEEK	11.51
Markus_040909_04	5316	Markus_040909_04.5316	3	159.5	SNS*SEASSGDFLDLK#	9.83
Markus_040909_04	5321	Markus_040909_04.5321	2	174.18	SNS*SEASSGDFLDLK	11.53
Markus_040909_04	5328	Markus_040909_04.5328	2	194.49	SNS*SEASSGDFLDLK	11.53
Markus_040909_04	5337	Markus_040909_04.5337	5	161.7	SNS*SEASSGDFLDLK#	7.72
Markus_040909_09	5337	Markus_040909_09.5337	4	63.48	CGS*FVPIAR@TALLK	24.43
Markus_040909_05	5350	Markus_040909_05.5350	0	116.68	GIS*PIVFDR
Markus_040909_05	5355	Markus_040909_05.5355	0	72.66	GIS*PIVFDR@
Markus_040909_18	5359	Markus_040909_18.5359	8	37.52	R@R@VEEK#TTDLS*VVANM^	22.87
Markus_040909_05	5365	Markus_040909_05.5365	0	116.68	GIS*PIVFDR
Markus_040909_01	5376	Markus_040909_01.5376	4	40.6	K#K#AFS*TCSS*HMIVVSISYGSCIFM^YVK	16.81	11.02
Markus_040909_01	5392	Markus_040909_01.5392	2	100.18	ITVNGDS*SAETEELANEI	13.24
Markus_040909_03	5395	Markus_040909_03.5395	9	107.59	S*LSSPTVTLSAPLEGAK	0.01
Markus_040909_14	5397	Markus_040909_14.5397	0	70.2	RLS*LPMDIR
Markus_040909_04	5406	Markus_040909_04.5406	6	83.45	ESVPDFPLS*PPK#	60.01
Markus_040909_14	5407	Markus_040909_14.5407	0	55.86	R@LS*LPMDIR@
Markus_040909_04	5410	Markus_040909_04.5410	0	94.67	AFS*DPFVEAEK#
Markus_040909_01	5411	Markus_040909_01.5411	1	60.64	ITVNGDSS*AETEELANEI	16.22
Markus_040909_14	5412	Markus_040909_14.5412	0	64.81	RLS*LPMDIR
Markus_040909_04	5415	Markus_040909_04.5415	3	71.63	ESVPDFPLS*PPK	93.67
Markus_040909_04	5418	Markus_040909_04.5418	3	83.19	ESVPDFPLS*PPK#	77.61
Markus_040909_10	5431	Markus_040909_10.5431	5	29.8	VAQLDHTAITAAT*R@	5.08
Markus_040909_12	5436	Markus_040909_12.5436	0	42.8	WKAIR@LY*LT*CER@
Markus_040909_18	5449	Markus_040909_18.5449	3	52.04	S*S*APS*RIVVVSSKLYK	50.7	52.69	49.85
Markus_040909_04	5453	Markus_040909_04.5453	4	79.33	ESVPDFPLS*PPK	68.83
Markus_040909_04	5460	Markus_040909_04.5460	6	94.11	ESVPDFPLS*PPK#	99.09
Markus_040909_02	5464	Markus_040909_02.5464	2	41.58	Y*QSLKKQNAFTR	11.53
Markus_040909_18	5468	Markus_040909_18.5468	9	30.08	R@R@VEEK#TTDLS*VVANM^	13.54
Markus_040909_08	5476	Markus_040909_08.5476	2	60.87	T*NPFVWSSCSR@	70.99
Markus_040909_04	5489	Markus_040909_04.5489	3	63.26	ESVPDFPLS*PPK#	77.61
Markus_040909_04	5490	Markus_040909_04.5490	3	65.57	ESVPDFPLS*PPK	81.57
Markus_040909_01	5495	Markus_040909_01.5495	0	79.84	AIT*ALT*FGR@
Markus_040909_04	5497	Markus_040909_04.5497	8	93.26	ESVPDFPLS*PPK	83.5
Markus_040909_01	5498	Markus_040909_01.5498	1	78.14	TVAISDAAQLPQDYCTT*PGGTLFSTT*PGGTR	7.48	14.49
Markus_040909_02	5498	Markus_040909_02.5498	1	47.39	YQS*LKKQNAFTR	13.27
Markus_040909_04	5501	Markus_040909_04.5501	10	85.55	ESVPDFPLS*PPK#	85.58
Markus_040909_11	5502	Markus_040909_11.5502	3	101.07	MPSR@T*DPKMDRSGGR	21.3
Markus_040909_04	5509	Markus_040909_04.5509	1	77.02	ASS*LEDLVLK	16.25
Markus_040909_04	5510	Markus_040909_04.5510	1	101.87	ASS*LEDLVLK#	16.25
Markus_040909_01	5513	Markus_040909_01.5513	3	82.09	TVAISDAAQLPQDYCTT*PGGTLFSTT*PGGTR	21.3	14.88
Markus_040909_03	5518	Markus_040909_03.5518	3	41.8	YQS*LKKQNAFTR	8.65
Markus_040909_18	5519	Markus_040909_18.5519	3	42.62	SPAFT*S*RLSGNRGVQYT*RLAVQR@	8.05	4.79	7.48
Markus_040909_04	5522	Markus_040909_04.5522	1	88.32	ASS*LEDLVLK	16.25
Markus_040909_11	5526	Markus_040909_11.5526	1	111.5	MPSR@T*DPKMDRSGGR	13.27
Markus_040909_04	5538	Markus_040909_04.5538	9	143.44	APLLSEPASAVPTS*PFR@	19.33
Markus_040909_04	5541	Markus_040909_04.5541	7	134.82	APLLSEPASAVPTS*PFR@	21.51
Markus_040909_04	5557	Markus_040909_04.5557	4	130.73	APLLSEPASAVPT*SPFR	10.28
Markus_040909_01	5559	Markus_040909_01.5559	0	77.99	AIT*ALT*FGR@
Markus_040909_11	5588	Markus_040909_11.5588	2	78.91	MPSR@T*DPKMDRSGGR	10.33
Markus_040909_11	5591	Markus_040909_11.5591	1	59.65	MPSR@T*DPKMDRSGGR@	13.27
Markus_040909_11	5595	Markus_040909_11.5595	1	95.76	MPSR@T*DPKMDRSGGR	13.27
Markus_040909_02	5603	Markus_040909_02.5603	6	19.46	MGTRASS*ITALASCS*R@	5.01	6.97
Markus_040909_04	5610	Markus_040909_04.5610	5	109.92	VEEEDTGDPFGFDS*DDESLPVSSK	59.3
Markus_040909_02	5619	Markus_040909_02.5619	4	9.99	S*S*R@S*STPVPPKQSAR@	5.92	6.61	0
Markus_040909_18	5658	Markus_040909_18.5658	7	39.69	DLKTWVIY*FRK	34.28
Markus_040909_11	5659	Markus_040909_11.5659	0	32.66	ILLT*LANDR@
Markus_040909_04	5687	Markus_040909_04.5687	0	137.99	S*VDLDAFVAR@
Markus_040909_01	5750	Markus_040909_01.5750	1	46.9	VALGDGVQLPPGDYST*TPGGTLFSTT*PGGTR	5.88	11.56
Markus_040909_02	5752	Markus_040909_02.5752	5	49.48	YS*EIWDDVVSQMASK#	0
Markus_040909_02	5770	Markus_040909_02.5770	3	35.48	Y*SEIWDDVVSQMASK#	14.44
Markus_040909_04	5799	Markus_040909_04.5799	4	134.09	YQDEVFGGFVTEPQEES*EEEVEEPEER	96.29
Markus_040909_04	5807	Markus_040909_04.5807	2	97.83	YQDEVFGGFVTEPQEES*EEEVEEPEER	47.52
Markus_040909_06	5817	Markus_040909_06.5817	2	73.64	KEESEES*EDDM^GFGLFD	20.91
Markus_040909_06	5823	Markus_040909_06.5823	5	87.87	K#EESEES*EDDM^GFGLFD	19.16
Markus_040909_04	5827	Markus_040909_04.5827	2	102.78	TNS*MSFLPVVK#	24.75
Markus_040909_04	5828	Markus_040909_04.5828	3	96.73	TNS*MSFLPVVK	24.21
Markus_040909_04	5834	Markus_040909_04.5834	1	95.7	TNS*MSFLPVVK	33.68
Markus_040909_04	5837	Markus_040909_04.5837	4	85.58	TNS*MSFLPVVK#	21.75
Markus_040909_04	5846	Markus_040909_04.5846	2	53.42	TNS*MSFLPVVK	27.69
Markus_040909_04	5848	Markus_040909_04.5848	2	78.36	TNS*MSFLPVVK#	27.69
Markus_040909_02	5884	Markus_040909_02.5884	3	16.37	QSS*EPM^KT*RTPICK	0.06	8.65
Markus_040909_04	5915	Markus_040909_04.5915	1	114.94	TNS*MSFLPVVK	33.68
Markus_040909_04	5917	Markus_040909_04.5917	1	108.57	TNS*MSFLPVVK#	33.68
Markus_040909_02	5935	Markus_040909_02.5935	2	50.58	DK#AEAK#VTLVDS*S*CK	82.9	74.33
Markus_040909_02	5943	Markus_040909_02.5943	7	22.67	DK#AEAK#VTLVDS*S*CK	34.28	53.17
Markus_040909_02	6066	Markus_040909_02.6066	5	54.47	S*M^EKAPK#PTS*VSVER	62.03	7.48
Markus_040909_02	6068	Markus_040909_02.6068	6	69.12	S*M^EKAPK#PTSVS*VER	69.4	5.88
Markus_040909_02	6072	Markus_040909_02.6072	6	73	S*M^EKAPK#PTS*VSVER	99.09	7.48
Markus_040909_02	6119	Markus_040909_02.6119	7	20.2	S*M^EKAPK#PTSVS*VER	32.35	4.79
Markus_040909_04	6201	Markus_040909_04.6201	5	103.68	ATS*NVFAM^FDQSQIQEFK	0
Markus_040909_04	6205	Markus_040909_04.6205	5	45.45	ATS*NVFAM^FDQSQIQEFK	0
Markus_040909_04	6212	Markus_040909_04.6212	10	126.56	ATS*NVFAM^FDQSQIQEFK#	0.56
Markus_040909_18	6349	Markus_040909_18.6349	1	88.61	VAK#PK#S*PEPEATLTFPFLDK#	50.58
Markus_040909_18	6352	Markus_040909_18.6352	5	72.44	VAKPKS*PEPEATLTFPFLDK	26.44
Markus_040909_18	6356	Markus_040909_18.6356	2	72.32	VAK#PK#S*PEPEATLTFPFLDK#	55.24
Markus_040909_18	6361	Markus_040909_18.6361	2	63.67	VAKPKS*PEPEATLTFPFLDK	59.56
Markus_040909_18	6369	Markus_040909_18.6369	1	104.15	VAK#PK#S*PEPEATLTFPFLDK#	58.78
Markus_040909_01	6431	Markus_040909_01.6431	0	69.03	KEES*EES*EDDMGFGLFD
Markus_040909_01	6439	Markus_040909_01.6439	0	64.87	K#EES*EES*EDDMGFGLFD
Markus_040909_01	6499	Markus_040909_01.6499	0	146.93	K#EES*EES*EDDMGFGLFD
Markus_040909_19	10648	Markus_040909_19.10648	1	39.09	FIPHM^SILR@TK#S*IS*IRYAFFLSITK	8.7	4.51

## Sheet: PhosSA
				Scans	Assignment	dCn	Redendency	Confidance
Markus_040909_05	2221	2221	2	Markus_040909_05.2221.2221.2	K.GVQAGNS*DTEGGQPGR.K	0.567839	2	Ambigous
Markus_040909_05	2225	2225	2	Markus_040909_05.2225.2225.2	K.GVQAGNS*DTEGGQPGR@.K	0.041535	1	Ambigous
Markus_040909_05	2234	2234	2	Markus_040909_05.2234.2234.2	K.GVQAGNS*DTEGGQPGR.K	0.972588	2	Ambigous
Markus_040909_18	2267	2267	3	Markus_040909_18.2267.2267.3	K.LSM^EDSKS*PPPKAEEK.K	0.123432	1	Ambigous
Markus_040909_06	2318	2318	2	Markus_040909_06.2318.2318.2	R.QTPQAPQS*PR@.R	1	4	Passed
Markus_040909_15	2320	2320	2	Markus_040909_15.2320.2320.2	R.LKQPST*PTR.T	0.968456	1	Ambigous
Markus_040909_15	2328	2328	2	Markus_040909_15.2328.2328.2	R.LK#QPS*TPTR@.T	0.00168925	1	Ambigous
Markus_040909_05	2333	2333	2	Markus_040909_05.2333.2333.2	R.QTPQAPQS*PR@.R	1	4	Passed
Markus_040909_05	2341	2341	2	Markus_040909_05.2341.2341.2	R.TEGT*PPPPGQPAK.G	1	1	Passed
Markus_040909_05	2345	2345	2	Markus_040909_05.2345.2345.2	R.QTPQAPQS*PR.R	1	2	Passed
Markus_040909_06	2346	2346	2	Markus_040909_06.2346.2346.2	R.QTPQAPQS*PR.R	1	2	Passed
Markus_040909_06	2350	2350	2	Markus_040909_06.2350.2350.2	R.QTPQAPQS*PR@.R	1	4	Passed
Markus_040909_05	2353	2353	2	Markus_040909_05.2353.2353.2	R.QTPQAPQS*PR@.R	1	4	Passed
Markus_040909_15	2363	2363	2	Markus_040909_15.2363.2363.2	R.LKQPS*TPTR.T	0.026004	1	Ambigous
Markus_040909_07	2384	2384	2	Markus_040909_07.2384.2384.2	K.ESLKEEDES*DDDNM^.-	0.440418	8	Passed
Markus_040909_07	2387	2389	2	Markus_040909_07.2387.2389.2	K.ESLK#EEDES*DDDNM^.-	0.57025	6	Ambigous
Markus_040909_07	2397	2397	2	Markus_040909_07.2397.2397.2	K.ESLK#EEDES*DDDNM^.-	0.640215	6	Ambigous
Markus_040909_05	2400	2400	2	Markus_040909_05.2400.2400.2	R.TAS*PPPPPK.R	0.982281	3	Ambigous
Markus_040909_07	2401	2401	2	Markus_040909_07.2401.2401.2	K.ESLKEEDES*DDDNM^.-	0.633034	8	Passed
Markus_040909_05	2404	2404	2	Markus_040909_05.2404.2404.2	R.YGM^GTS*VER@.A	0.135427	1	Ambigous
Markus_040909_07	2412	2412	2	Markus_040909_07.2412.2412.2	K.ESLKEEDES*DDDNM^.-	0.396131	8	Passed
Markus_040909_04	2412	2412	2	Markus_040909_04.2412.2412.2	R.AM^ST*TSVTSSQPGK#.L	0.0360587	2	Ambigous
Markus_040909_05	2418	2418	3	Markus_040909_05.2418.2418.3	K.STSAPQM^S*PGSSDNQSSSPQPAQQK.L	0.000259125	1	Ambigous
Markus_040909_04	2418	2419	2	Markus_040909_04.2418.2419.2	R.AM^S*TTSVTSSQPGK.L	0.036215	1	Ambigous
Markus_040909_12	2422	2422	3	Markus_040909_12.2422.2422.3	R.AGGAS*PAASSTTQPPAQHR@.L	0.25034	1	Ambigous
Markus_040909_05	2424	2424	2	Markus_040909_05.2424.2424.2	R.TAS*PPPPPK.R	1	3	Passed
Markus_040909_04	2426	2426	2	Markus_040909_04.2426.2426.2	R.AM^ST*TSVTSSQPGK#.L	0.0491777	2	Ambigous
Markus_040909_05	2429	2429	2	Markus_040909_05.2429.2429.2	R.TAS*PPPPPK#.R	0.369546	1	Ambigous
Markus_040909_05	2436	2436	2	Markus_040909_05.2436.2436.2	K.S*PPATGSAYGSSQK.E	1	1	Passed
Markus_040909_04	2436	2436	2	Markus_040909_04.2436.2436.2	K.S*PPATGSAYGSSQK#.E	0.332548	1	Ambigous
Markus_040909_11	2454	2454	2	Markus_040909_11.2454.2454.2	R.ATAPQTQHVS*PM^R@.Q	1	2	Passed
Markus_040909_12	2457	2457	3	Markus_040909_12.2457.2457.3	K.ANESS*PK#PAGPPPER@.D	0.0352606	1	Ambigous
Markus_040909_11	2457	2457	2	Markus_040909_11.2457.2457.2	R.ATAPQTQHVS*PM^R.Q	0.273214	1	Ambigous
Markus_040909_07	2465	2465	2	Markus_040909_07.2465.2465.2	K.ESLKEEDES*DDDNM^.-	0.711525	8	Passed
Markus_040909_07	2470	2470	2	Markus_040909_07.2470.2470.2	K.ESLK#EEDES*DDDNM^.-	0.73188	6	Ambigous
Markus_040909_07	2476	2476	2	Markus_040909_07.2476.2476.2	K.ESLKEEDES*DDDNM^.-	0.748399	8	Passed
Markus_040909_12	2480	2480	2	Markus_040909_12.2480.2480.2	R.ATAPQTQHVS*PM^R@.Q	1	2	Passed
Markus_040909_07	2481	2481	2	Markus_040909_07.2481.2481.2	K.ESLK#EEDES*DDDNM^.-	0.673908	6	Ambigous
Markus_040909_07	2485	2485	2	Markus_040909_07.2485.2485.2	K.ESLKEEDES*DDDNM^.-	0.621934	8	Passed
Markus_040909_05	2487	2487	2	Markus_040909_05.2487.2487.2	R.TAS*PPPPPK.R	0.985908	3	Ambigous
Markus_040909_05	2495	2495	2	Markus_040909_05.2495.2495.2	R.M^ETVSNASSSSNPSS*PGR.I	0.0117088	1	Ambigous
Markus_040909_08	2498	2498	2	Markus_040909_08.2498.2498.2	R.RGGGS*GGGDESEGEEVDED.-	0.64412	1	Ambigous
Markus_040909_05	2498	2498	2	Markus_040909_05.2498.2498.2	R.M^ETVSNASSSSNPSS*PGR@.I	0.0102668	1	Ambigous
Markus_040909_17	2503	2503	2	Markus_040909_17.2503.2503.2	R.R@YS*PS*PPPK#.R	0.0456533	2	Ambigous
Markus_040909_05	2503	2503	2	Markus_040909_05.2503.2503.2	K.AEDGAAPSPSSET*PK#.K	0.042274	1	Ambigous
Markus_040909_17	2505	2505	2	Markus_040909_17.2505.2505.2	R.RYS*PS*PPPK.R	0.275396	2	Ambigous
Markus_040909_08	2510	2510	2	Markus_040909_08.2510.2510.2	R.R@GGGSGGGDES*EGEEVDED.-	0.51868	1	Ambigous
Markus_040909_05	2515	2515	2	Markus_040909_05.2515.2515.2	R.TES*PSESCPVK#.G	0.24155	1	Ambigous
Markus_040909_05	2525	2525	2	Markus_040909_05.2525.2525.2	R.NM^APGAGCS*PGEPR@.E	1	1	Passed
Markus_040909_05	2529	2529	2	Markus_040909_05.2529.2529.2	R.NM^APGAGCS*PGEPR.E	1	2	Passed
Markus_040909_05	2533	2533	2	Markus_040909_05.2533.2533.2	R.TES*PSESCPVK.G	0.191054	1	Ambigous
Markus_040909_05	2535	2535	2	Markus_040909_05.2535.2535.2	K.AGS*SPTQGAQNEAPR.L	0.73415	2	Ambigous
Markus_040909_05	2536	2536	2	Markus_040909_05.2536.2536.2	R.NM^APGAGCS*PGEPR.E	1	2	Passed
Markus_040909_07	2553	2553	2	Markus_040909_07.2553.2553.2	K.ESLKEEDES*DDDNM^.-	0.633568	8	Passed
Markus_040909_07	2554	2554	2	Markus_040909_07.2554.2554.2	K.ESLK#EEDES*DDDNM^.-	0.703485	6	Ambigous
Markus_040909_07	2557	2557	2	Markus_040909_07.2557.2557.2	K.ESLK#EEDES*DDDNM^.-	0.662211	6	Ambigous
Markus_040909_05	2559	2559	2	Markus_040909_05.2559.2559.2	K.AGSS*PTQGAQNEAPR@.L	0.00341129	1	Ambigous
Markus_040909_07	2563	2563	2	Markus_040909_07.2563.2563.2	K.ESLKEEDES*DDDNM^.-	0.427467	8	Passed
Markus_040909_05	2570	2570	2	Markus_040909_05.2570.2570.2	K.AGS*SPTQGAQNEAPR.L	0.887396	2	Ambigous
Markus_040909_05	2572	2572	2	Markus_040909_05.2572.2572.2	R.TSS*LPESSPSK#.T	0.148993	2	Ambigous
Markus_040909_05	2573	2573	2	Markus_040909_05.2573.2573.2	R.APQTS*SPPPVR@.R	0.111768	6	Ambigous
Markus_040909_05	2576	2576	2	Markus_040909_05.2576.2576.2	R.APQTSS*PPPVR.R	0.27935	9	Passed
Markus_040909_06	2577	2577	2	Markus_040909_06.2577.2577.2	R.APQTSS*PPPVR.R	0.4133	9	Passed
Markus_040909_05	2578	2578	2	Markus_040909_05.2578.2578.2	R.TSS*LPESSPSK#.T	0.134255	2	Ambigous
Markus_040909_05	2581	2581	2	Markus_040909_05.2581.2581.2	R.APQTSS*PPPVR.R	0.235749	9	Passed
Markus_040909_06	2584	2584	2	Markus_040909_06.2584.2584.2	R.APQTSS*PPPVR@.R	0.0184953	2	Ambigous
Markus_040909_11	2588	2588	3	Markus_040909_11.2588.2588.3	K.GTGDCS*DEEVDGKADGADAK.A	1	4	Passed
Markus_040909_05	2588	2588	2	Markus_040909_05.2588.2588.2	R.APQTS*SPPPVR@.R	0.0589622	6	Ambigous
Markus_040909_17	2589	2589	2	Markus_040909_17.2589.2589.2	R.R@YS*PS*PPPK#.R	0.014513	2	Ambigous
Markus_040909_06	2589	2589	2	Markus_040909_06.2589.2589.2	R.APQTSS*PPPVR.R	0.462782	9	Passed
Markus_040909_17	2591	2591	2	Markus_040909_17.2591.2591.2	R.RYS*PS*PPPK.R	0.276946	2	Ambigous
Markus_040909_11	2591	2591	3	Markus_040909_11.2591.2591.3	K.GTGDCS*DEEVDGKADGADAK.A	0.911218	4	Ambigous
Markus_040909_05	2594	2594	2	Markus_040909_05.2594.2594.2	K.GTPSQS*PVVGR@.S	0.0112914	2	Ambigous
Markus_040909_17	2599	2599	2	Markus_040909_17.2599.2599.2	R.YR@S*PYSGPK#.F	0.0793448	2	Ambigous
Markus_040909_05	2599	2599	2	Markus_040909_05.2599.2599.2	R.APQTSS*PPPVR.R	0.221797	9	Passed
Markus_040909_17	2601	2604	2	Markus_040909_17.2601.2604.2	R.YRS*PYSGPK.F	0.105277	2	Ambigous
Markus_040909_05	2603	2603	2	Markus_040909_05.2603.2603.2	R.VSNGS*PSLER@.M	0.441484	1	Ambigous
Markus_040909_06	2604	2604	2	Markus_040909_06.2604.2604.2	R.APQTS*SPPPVR@.R	0.00919554	6	Ambigous
Markus_040909_05	2605	2605	2	Markus_040909_05.2605.2605.2	K.GTPSQS*PVVGR@.S	0.039755	2	Ambigous
Markus_040909_12	2608	2608	3	Markus_040909_12.2608.2608.3	K.GTGDCS*DEEVDGKADGADAK.A	0.881057	4	Ambigous
Markus_040909_05	2609	2609	2	Markus_040909_05.2609.2609.2	R.APQTS*SPPPVR@.R	0.0620473	6	Ambigous
Markus_040909_12	2611	2611	3	Markus_040909_12.2611.2611.3	K.GTGDCS*DEEVDGK#ADGADAK#.A	0.238517	1	Ambigous
Markus_040909_12	2620	2620	3	Markus_040909_12.2620.2620.3	K.GTGDCS*DEEVDGKADGADAK.A	0.974712	4	Ambigous
Markus_040909_06	2643	2643	2	Markus_040909_06.2643.2643.2	K.LGASNS*PGQPNSVK#.R	0.123757	9	Passed
Markus_040909_05	2644	2644	2	Markus_040909_05.2644.2644.2	K.LGASNS*PGQPNSVK#.R	0.0539598	9	Passed
Markus_040909_05	2646	2646	2	Markus_040909_05.2646.2646.2	K.LGASNS*PGQPNSVK.R	0.0772068	8	Passed
Markus_040909_06	2648	2648	2	Markus_040909_06.2648.2648.2	K.LGASNS*PGQPNSVK.R	0.869901	8	Passed
Markus_040909_05	2650	2650	2	Markus_040909_05.2650.2650.2	K.LGASNS*PGQPNSVK#.R	0.0714481	9	Passed
Markus_040909_05	2652	2652	2	Markus_040909_05.2652.2652.2	K.LGASNS*PGQPNSVK.R	0.0720507	8	Passed
Markus_040909_06	2653	2653	2	Markus_040909_06.2653.2653.2	K.LGASNS*PGQPNSVK.R	1	8	Passed
Markus_040909_06	2655	2655	2	Markus_040909_06.2655.2655.2	K.LGASNS*PGQPNSVK#.R	0.0237293	9	Passed
Markus_040909_05	2656	2656	2	Markus_040909_05.2656.2656.2	R.APQTSS*PPPVR@.R	0.0393891	2	Ambigous
Markus_040909_05	2657	2657	2	Markus_040909_05.2657.2657.2	K.LGASNS*PGQPNSVK.R	0.827134	8	Passed
Markus_040909_05	2659	2659	2	Markus_040909_05.2659.2659.2	K.LGASNS*PGQPNSVK#.R	0.0598461	9	Passed
Markus_040909_05	2661	2661	2	Markus_040909_05.2661.2661.2	R.APQTSS*PPPVR.R	0.382593	9	Passed
Markus_040909_05	2662	2662	2	Markus_040909_05.2662.2662.2	K.SPSSS*SLPER@.E	0.546537	1	Ambigous
Markus_040909_06	2663	2663	2	Markus_040909_06.2663.2663.2	R.APQTSS*PPPVR.R	0.471736	9	Passed
Markus_040909_05	2666	2666	2	Markus_040909_05.2666.2666.2	R.APQTSS*PPPVR.R	0.257743	9	Passed
Markus_040909_07	2667	2667	2	Markus_040909_07.2667.2667.2	R.APQTS*SPPPVR.R	0.453844	1	Ambigous
Markus_040909_07	2668	2668	2	Markus_040909_07.2668.2668.2	K.LGASNS*PGQPNSVK#.R	0.0618012	9	Passed
Markus_040909_08	2674	2674	2	Markus_040909_08.2674.2674.2	K.LGASNS*PGQPNSVK#.R	0.0832901	9	Passed
Markus_040909_05	2674	2674	2	Markus_040909_05.2674.2674.2	K.SPSSS*SLPER.E	0.0442348	1	Ambigous
Markus_040909_06	2676	2676	2	Markus_040909_06.2676.2676.2	R.APQTS*SPPPVR@.R	0.0424263	6	Ambigous
Markus_040909_07	2679	2679	2	Markus_040909_07.2679.2679.2	K.LGASNS*PGQPNSVK.R	1	8	Passed
Markus_040909_17	2683	2683	2	Markus_040909_17.2683.2683.2	R.YRS*PYSGPK.F	0.166912	2	Ambigous
Markus_040909_17	2686	2686	2	Markus_040909_17.2686.2686.2	R.YR@S*PYSGPK#.F	0.133474	2	Ambigous
Markus_040909_07	2687	2687	2	Markus_040909_07.2687.2687.2	R.S*FTSGPGAR@.I	0.127892	5	Ambigous
Markus_040909_13	2692	2692	2	Markus_040909_13.2692.2692.2	R.EK#EIS*DDEAEEEK#.G	1	1	Passed
Markus_040909_05	2696	2696	2	Markus_040909_05.2696.2696.2	R.S*FTSGPGAR@.I	0.177677	5	Ambigous
Markus_040909_11	2697	2697	2	Markus_040909_11.2697.2697.2	K.S*NSPVSEK#PDPTPAK#.D	0.0424442	2	Ambigous
Markus_040909_11	2700	2700	3	Markus_040909_11.2700.2700.3	K.SNS*PVSEK#PDPTPAK#.D	0.226875	1	Ambigous
Markus_040909_05	2700	2700	2	Markus_040909_05.2700.2700.2	R.VSGAGLS*PSR@.K	0.794451	1	Ambigous
Markus_040909_11	2702	2704	2	Markus_040909_11.2702.2704.2	K.S*NSPVSEKPDPTPAK.D	0.0121422	1	Ambigous
Markus_040909_05	2703	2703	2	Markus_040909_05.2703.2703.2	R.VSGAGLS*PSR.K	0.860438	1	Ambigous
Markus_040909_15	2704	2704	2	Markus_040909_15.2704.2704.2	K.GK#YS*PTVQTR@.S	0.044133	1	Ambigous
Markus_040909_12	2706	2708	3	Markus_040909_12.2706.2708.3	K.IEDVGS*DEEDDSGKDK.K	1	4	Passed
Markus_040909_11	2707	2707	3	Markus_040909_11.2707.2707.3	K.SNS*PVSEKPDPTPAK.D	0.92697	1	Ambigous
Markus_040909_13	2709	2709	2	Markus_040909_13.2709.2709.2	K.S*NAEELAR@.V	1	2	Passed
Markus_040909_12	2710	2710	2	Markus_040909_12.2710.2710.2	K.IEDVGS*DEEDDSGK#DK#.K	0.779142	3	Ambigous
Markus_040909_11	2713	2713	2	Markus_040909_11.2713.2713.2	K.S*NSPVSEK#PDPTPAK#.D	0.0495909	2	Ambigous
Markus_040909_12	2713	2713	2	Markus_040909_12.2713.2713.2	K.IEDVGS*DEEDDSGKDK.K	0.80445	4	Ambigous
Markus_040909_12	2715	2715	2	Markus_040909_12.2715.2715.2	K.IEDVGS*DEEDDSGK#DK#.K	0.690207	3	Ambigous
Markus_040909_12	2717	2717	2	Markus_040909_12.2717.2717.2	K.IEDVGS*DEEDDSGKDK.K	0.831303	4	Ambigous
Markus_040909_01	2721	2721	2	Markus_040909_01.2721.2721.2	R.APS*PAPAVS*PK.R	1	4	Passed
Markus_040909_07	2722	2724	2	Markus_040909_07.2722.2724.2	K.EGTGHTLSAS*PT.-	0.23214	3	Ambigous
Markus_040909_12	2727	2727	2	Markus_040909_12.2727.2727.2	K.IEDVGS*DEEDDSGKDK.K	0.8316	4	Ambigous
Markus_040909_05	2728	2728	2	Markus_040909_05.2728.2728.2	K.LGASNS*PGQPNSVK.R	0.950752	8	Passed
Markus_040909_02	2729	2729	2	Markus_040909_02.2729.2729.2	R.APS*PAPAVS*PK.R	1	4	Passed
Markus_040909_05	2732	2732	2	Markus_040909_05.2732.2732.2	K.LGASNS*PGQPNSVK#.R	0.0630932	9	Passed
Markus_040909_14	2733	2733	2	Markus_040909_14.2733.2733.2	R.K#GS*PTPAYPER@.K	0.430595	4	Ambigous
Markus_040909_01	2734	2734	2	Markus_040909_01.2734.2734.2	R.APS*PAPAVS*PK#.R	1	4	Passed
Markus_040909_14	2735	2735	2	Markus_040909_14.2735.2735.2	R.KGS*PTPAYPER.K	0.952756	9	Passed
Markus_040909_02	2737	2737	2	Markus_040909_02.2737.2737.2	R.APS*PAPAVS*PK#.R	1	4	Passed
Markus_040909_05	2738	2738	2	Markus_040909_05.2738.2738.2	K.LGASNS*PGQPNSVK.R	0.94605	8	Passed
Markus_040909_01	2738	2738	2	Markus_040909_01.2738.2738.2	R.APS*PAPAVS*PK.R	1	4	Passed
Markus_040909_06	2738	2738	2	Markus_040909_06.2738.2738.2	R.S*FTSGPGAR.I	1	3	Passed
Markus_040909_05	2740	2740	2	Markus_040909_05.2740.2740.2	K.LGASNS*PGQPNSVK#.R	0.0530902	9	Passed
Markus_040909_14	2743	2743	2	Markus_040909_14.2743.2743.2	R.KGS*PTPAYPER.K	0.972404	9	Passed
Markus_040909_08	2744	2744	2	Markus_040909_08.2744.2744.2	K.EGTGHTLSAS*PT.-	0.179096	3	Ambigous
Markus_040909_05	2744	2744	2	Markus_040909_05.2744.2744.2	R.APQTSS*PPPVR.R	0.364526	9	Passed
Markus_040909_05	2748	2748	2	Markus_040909_05.2748.2748.2	R.APQTS*SPPPVR@.R	0.0570933	6	Ambigous
Markus_040909_13	2749	2749	2	Markus_040909_13.2749.2749.2	K.S*NAEELAR@.V	1	2	Passed
Markus_040909_05	2750	2750	2	Markus_040909_05.2750.2750.2	R.SSPNVANQPPS*PGGK.G	0.959809	2	Ambigous
Markus_040909_14	2751	2751	3	Markus_040909_14.2751.2751.3	R.KGS*PTPAYPER.K	0.719181	9	Passed
Markus_040909_06	2752	2752	2	Markus_040909_06.2752.2752.2	R.S*FTSGPGAR.I	0.992185	3	Passed
Markus_040909_13	2753	2753	3	Markus_040909_13.2753.2753.3	R.TASR@PEDTPDSPSGPS*SPK#.V	0.00913703	1	Ambigous
Markus_040909_06	2754	2754	2	Markus_040909_06.2754.2754.2	R.S*FTSGPGAR@.I	0.222894	5	Ambigous
Markus_040909_14	2757	2757	2	Markus_040909_14.2757.2757.2	R.KGS*PTPAYPER.K	0.926594	9	Passed
Markus_040909_13	2758	2758	2	Markus_040909_13.2758.2758.2	K.AKPLS*PEAQPK.E	1	1	Passed
Markus_040909_05	2760	2760	2	Markus_040909_05.2760.2760.2	K.EPAISSQNS*PEAR@.E	0.221948	1	Ambigous
Markus_040909_04	2760	2760	2	Markus_040909_04.2760.2760.2	R.TAS*AGTVSDAEAR.S	0.376418	1	Ambigous
Markus_040909_05	2761	2761	2	Markus_040909_05.2761.2761.2	R.SSPNVANQPPS*PGGK.G	1	2	Passed
Markus_040909_07	2762	2762	2	Markus_040909_07.2762.2762.2	R.S*FTSGPGAR@.I	0.114572	5	Ambigous
Markus_040909_15	2763	2763	2	Markus_040909_15.2763.2763.2	R.RGFS*DSGGGPPAK.Q	1	2	Passed
Markus_040909_17	2770	2770	2	Markus_040909_17.2770.2770.2	R.K#GS*PTPAYPER@.K	0.472554	4	Ambigous
Markus_040909_15	2770	2770	2	Markus_040909_15.2770.2770.2	R.KGS*PTPAYPER.K	0.612944	9	Passed
Markus_040909_05	2772	2772	2	Markus_040909_05.2772.2772.2	R.S*FTSGPGAR.I	0.992065	3	Passed
Markus_040909_15	2773	2773	2	Markus_040909_15.2773.2773.2	R.K#GS*PTPAYPER@.K	0.422953	4	Ambigous
Markus_040909_17	2773	2773	2	Markus_040909_17.2773.2773.2	R.KGS*PTPAYPER.K	0.584276	9	Passed
Markus_040909_15	2776	2776	2	Markus_040909_15.2776.2776.2	R.R@GFS*DSGGGPPAK#.Q	0.447576	1	Ambigous
Markus_040909_01	2781	2781	2	Markus_040909_01.2781.2781.2	R.APS*PAPAVS*PK#.R	1	4	Passed
Markus_040909_05	2783	2783	2	Markus_040909_05.2783.2783.2	K.EPAISSQNS*PEAR.E	0.905032	1	Ambigous
Markus_040909_15	2784	2784	2	Markus_040909_15.2784.2784.2	R.RGFS*DSGGGPPAK.Q	0.967099	2	Ambigous
Markus_040909_04	2785	2785	2	Markus_040909_04.2785.2785.2	K.LGSS*PTSSCNPTPTK#.H	0.0236517	1	Ambigous
Markus_040909_04	2786	2786	2	Markus_040909_04.2786.2786.2	K.LGS*SPTSSCNPTPTK.H	0.00639919	1	Ambigous
Markus_040909_12	2789	2789	2	Markus_040909_12.2789.2789.2	K.IEDVGS*DEEDDSGK#DK#.K	0.781655	3	Ambigous
Markus_040909_15	2790	2790	2	Markus_040909_15.2790.2790.2	R.KGS*PTPAYPER.K	0.899648	9	Passed
Markus_040909_14	2790	2790	2	Markus_040909_14.2790.2790.2	R.R@PVT*PPSQTPAR@.G	0.653365	1	Ambigous
Markus_040909_05	2791	2791	2	Markus_040909_05.2791.2791.2	K.AAPQSPS*VPK#.K	0.0856225	1	Ambigous
Markus_040909_17	2793	2793	2	Markus_040909_17.2793.2793.2	R.S*RPLNAVSQDGK.E	1	5	Passed
Markus_040909_01	2806	2806	2	Markus_040909_01.2806.2806.2	R.APS*PAPAVS*PK.R	1	4	Passed
Markus_040909_05	2806	2806	2	Markus_040909_05.2806.2806.2	K.ATVTPS*PVK#.G	0.846137	1	Ambigous
Markus_040909_07	2809	2809	2	Markus_040909_07.2809.2809.2	K.EGTGHTLSAS*PT.-	0.147745	3	Ambigous
Markus_040909_01	2810	2810	2	Markus_040909_01.2810.2810.2	K.AADPPAENSS*APEAEQGGAE.-	0.423968	2	Ambigous
Markus_040909_01	2814	2814	2	Markus_040909_01.2814.2814.2	K.AADPPAENSS*APEAEQGGAE.-	0.84482	2	Ambigous
Markus_040909_05	2814	2814	2	Markus_040909_05.2814.2814.2	R.GDVTAEEAAGAS*PAK#.A	1	1	Passed
Markus_040909_14	2816	2816	2	Markus_040909_14.2816.2816.2	R.K#GS*PTPAYPER@.K	0.414036	4	Ambigous
Markus_040909_04	2817	2817	2	Markus_040909_04.2817.2817.2	K.IEDVGS*DEEDDSGK.D	0.201751	1	Ambigous
Markus_040909_14	2818	2818	2	Markus_040909_14.2818.2818.2	R.KGS*PTPAYPER.K	0.51088	9	Passed
Markus_040909_02	2819	2819	2	Markus_040909_02.2819.2819.2	K.TS*PSSS*PASLSR@.C	0.0946221	2	Ambigous
Markus_040909_04	2822	2822	2	Markus_040909_04.2822.2822.2	K.IEDVGS*DEEDDSGK#.D	0.914296	1	Ambigous
Markus_040909_02	2826	2826	2	Markus_040909_02.2826.2826.2	R.APS*PAPAVS*PK#.R	1	4	Passed
Markus_040909_14	2828	2828	2	Markus_040909_14.2828.2828.2	R.KGS*PTPAYPER.K	0.950719	9	Passed
Markus_040909_05	2832	2832	2	Markus_040909_05.2832.2832.2	K.IEDVGSDEEDDS*GK.D	0.11204	1	Ambigous
Markus_040909_02	2835	2835	2	Markus_040909_02.2835.2835.2	K.TS*PSS*SPASLSR.C	0.0609315	1	Ambigous
Markus_040909_07	2838	2838	2	Markus_040909_07.2838.2838.2	R.KVM^DS*DEDDADY.-	1	2	Passed
Markus_040909_02	2840	2840	2	Markus_040909_02.2840.2840.2	K.T*SPSSS*PASLSR@.C	0.0975157	1	Ambigous
Markus_040909_05	2841	2841	2	Markus_040909_05.2841.2841.2	R.S*FTSGPGAR@.I	0.137919	5	Ambigous
Markus_040909_13	2842	2842	2	Markus_040909_13.2842.2842.2	R.S*RPLNAVSQDGK.E	1	5	Passed
Markus_040909_05	2850	2850	2	Markus_040909_05.2850.2850.2	K.VPAPPGS*PCR.Q	1	6	Passed
Markus_040909_06	2851	2851	2	Markus_040909_06.2851.2851.2	K.VPAPPGS*PCR.Q	1	6	Passed
Markus_040909_05	2852	2855	2	Markus_040909_05.2852.2855.2	K.VPAPPGS*PCR@.Q	1	3	Passed
Markus_040909_15	2854	2854	2	Markus_040909_15.2854.2854.2	R.TRLS*PPR.A	0.75758	1	Ambigous
Markus_040909_05	2857	2857	2	Markus_040909_05.2857.2857.2	K.VPAPPGS*PCR.Q	1	6	Passed
Markus_040909_06	2857	2857	2	Markus_040909_06.2857.2857.2	K.VPAPPGS*PCR@.Q	1	3	Passed
Markus_040909_04	2858	2858	2	Markus_040909_04.2858.2858.2	R.TAS*EGSEAETPEAPK#.Q	0.017437	1	Ambigous
Markus_040909_01	2859	2859	2	Markus_040909_01.2859.2859.2	K.TS*PSSS*PASLSR@.C	0.12574	2	Ambigous
Markus_040909_07	2860	2860	2	Markus_040909_07.2860.2860.2	R.KVM^DS*DEDDADY.-	1	2	Passed
Markus_040909_06	2862	2862	2	Markus_040909_06.2862.2862.2	K.VPAPPGS*PCR.Q	1	6	Passed
Markus_040909_05	2863	2863	2	Markus_040909_05.2863.2863.2	R.AIAEPES*PGESR@.Y	0.279155	1	Ambigous
Markus_040909_05	2865	2865	2	Markus_040909_05.2865.2865.2	K.VPAPPGS*PCR@.Q	1	3	Passed
Markus_040909_05	2868	2868	2	Markus_040909_05.2868.2868.2	R.AIAEPES*PGESR.Y	0.955496	3	Ambigous
Markus_040909_04	2870	2870	2	Markus_040909_04.2870.2870.2	R.EGS*QGELTPANSQSR.M	1	1	Passed
Markus_040909_05	2872	2872	2	Markus_040909_05.2872.2872.2	R.AIAEPES*PGESR.Y	0.920514	3	Ambigous
Markus_040909_04	2872	2872	2	Markus_040909_04.2872.2872.2	R.TPS*SEEISPTK#.F	0.00653787	3	Ambigous
Markus_040909_05	2875	2875	2	Markus_040909_05.2875.2875.2	K.VPAPPGS*PCR.Q	1	6	Passed
Markus_040909_15	2876	2876	2	Markus_040909_15.2876.2876.2	R.S*RPLNAVSQDGK.E	1	5	Passed
Markus_040909_05	2877	2877	2	Markus_040909_05.2877.2877.2	R.WQS*PVTK#.S	0.542667	1	Ambigous
Markus_040909_05	2878	2878	2	Markus_040909_05.2878.2878.2	R.VSS*FSM^PSSSR.Y	0.180622	1	Ambigous
Markus_040909_12	2885	2885	2	Markus_040909_12.2885.2885.2	K.TET*QEK#NPLPSK#.E	0.0297501	1	Ambigous
Markus_040909_12	2894	2894	3	Markus_040909_12.2894.2894.3	K.TET*QEKNPLPSK.E	0.954376	2	Ambigous
Markus_040909_04	2901	2901	2	Markus_040909_04.2901.2901.2	R.TPS*SEEISPTK.F	0.128246	1	Ambigous
Markus_040909_12	2901	2901	3	Markus_040909_12.2901.2901.3	K.TET*QEKNPLPSK.E	0.932912	2	Ambigous
Markus_040909_05	2902	2902	2	Markus_040909_05.2902.2902.2	R.AIAEPES*PGESR.Y	0.688439	3	Ambigous
Markus_040909_15	2905	2905	2	Markus_040909_15.2905.2905.2	R.S*RPLNAVSQDGK.E	1	5	Passed
Markus_040909_04	2910	2910	2	Markus_040909_04.2910.2910.2	R.TPS*SEEISPTK#.F	0.0383928	3	Ambigous
Markus_040909_10	2914	2914	2	Markus_040909_10.2914.2914.2	K.K#Y*KS*MK#LEK#.E	0.0089976	1	Ambigous
Markus_040909_17	2922	2922	2	Markus_040909_17.2922.2922.2	R.R@YPSSISSS*PQK#.D	0.154281	1	Ambigous
Markus_040909_11	2928	2928	3	Markus_040909_11.2928.2928.3	R.AKPAAQSEEETATS*PAAS*PTPQSAER.S	0.10882	2	Ambigous
Markus_040909_04	2931	2933	3	Markus_040909_04.2931.2933.3	K.STSAPQMS*PGSSDNQSSSPQPAQQK.L	0.0187296	1	Ambigous
Markus_040909_05	2934	2934	2	Markus_040909_05.2934.2934.2	R.FCPS*PSTSSEGTR.I	0.477432	1	Ambigous
Markus_040909_11	2934	2934	3	Markus_040909_11.2934.2934.3	R.AKPAAQSEEETATS*PAAS*PTPQSAER.S	0.0853552	2	Ambigous
Markus_040909_04	2934	2934	3	Markus_040909_04.2934.2934.3	K.STSAPQMSPGSSDNQSS*SPQPAQQK#.L	0.0418626	1	Ambigous
Markus_040909_18	2935	2935	3	Markus_040909_18.2935.2935.3	K.LSMEDSK#S*PPPK#AEEK#.K	0.0425723	1	Ambigous
Markus_040909_05	2936	2936	2	Markus_040909_05.2936.2936.2	K.VPAPPGS*PCR.Q	1	6	Passed
Markus_040909_11	2936	2936	3	Markus_040909_11.2936.2936.3	R.AK#PAAQSEEETATS*PAAS*PTPQSAER@.S	0.0605283	1	Ambigous
Markus_040909_06	2936	2936	2	Markus_040909_06.2936.2936.2	K.AAQSPQQHSSGDPTEEES*PV.-	1	2	Passed
Markus_040909_18	2942	2942	3	Markus_040909_18.2942.2942.3	K.LSMEDSKS*PPPKAEEK.K	0.78181	1	Ambigous
Markus_040909_06	2942	2942	2	Markus_040909_06.2942.2942.2	K.AAQSPQQHSSGDPTEEES*PV.-	0.916657	2	Ambigous
Markus_040909_11	2945	2945	3	Markus_040909_11.2945.2945.3	K.YVES*DDEK#PTDENVNEK#.A	0.198958	1	Ambigous
Markus_040909_01	2947	2947	2	Markus_040909_01.2947.2947.2	K.AGEAPTENPAPATEQSS*AE.-	0.116396	1	Ambigous
Markus_040909_04	2956	2956	2	Markus_040909_04.2956.2956.2	R.TPS*SEEISPTK#.F	0.0287634	3	Ambigous
Markus_040909_05	2958	2958	2	Markus_040909_05.2958.2958.2	R.SPSIS*FS*RR.R	0.0335916	1	Ambigous
Markus_040909_12	2959	2959	2	Markus_040909_12.2959.2959.2	R.IDS*PGLK#PASQQK#.A	1	1	Passed
Markus_040909_17	2961	2961	2	Markus_040909_17.2961.2961.2	R.RLS*PSAS*PPR.R	0.174319	3	Ambigous
Markus_040909_14	2962	2962	2	Markus_040909_14.2962.2962.2	R.S*RPLNAVSQDGK.E	1	5	Passed
Markus_040909_17	2965	2965	2	Markus_040909_17.2965.2965.2	R.R@LS*PSAS*PPR@.R	0.0153623	2	Ambigous
Markus_040909_11	2968	2968	2	Markus_040909_11.2968.2968.2	R.ATAPQTQHVS*PMR@.Q	0.671622	3	Ambigous
Markus_040909_11	2970	2970	2	Markus_040909_11.2970.2970.2	R.ATAPQTQHVS*PMR.Q	0.925624	3	Ambigous
Markus_040909_11	2972	2972	2	Markus_040909_11.2972.2972.2	R.ATAPQTQHVS*PMR@.Q	0.623074	3	Ambigous
Markus_040909_04	2978	2978	2	Markus_040909_04.2978.2978.2	K.T*SPDPTPVSTAPSK.A	0.00352786	1	Ambigous
Markus_040909_11	2982	2982	2	Markus_040909_11.2982.2982.2	R.ATAPQTQHVS*PMR.Q	0.929481	3	Ambigous
Markus_040909_04	2982	2982	2	Markus_040909_04.2982.2982.2	K.TS*PDPTPVSTAPSK#.A	0.00872845	1	Ambigous
Markus_040909_05	2985	2985	2	Markus_040909_05.2985.2985.2	R.APQS*PTLAPAK#.F	0.255933	5	Ambigous
Markus_040909_06	2985	2985	2	Markus_040909_06.2985.2985.2	R.APQS*PTLAPAK#.F	0.189442	5	Ambigous
Markus_040909_04	2985	2985	2	Markus_040909_04.2985.2985.2	K.TS*PDPTPVSTAPSK.A	0.00236788	1	Ambigous
Markus_040909_14	2988	2988	2	Markus_040909_14.2988.2988.2	R.K#LS*SAMSAAK#.A	0.225399	2	Ambigous
Markus_040909_15	2989	2989	2	Markus_040909_15.2989.2989.2	R.R@LPSSPAS*PSPK#.G	0.172882	2	Ambigous
Markus_040909_05	2990	2990	2	Markus_040909_05.2990.2990.2	R.APQS*PTLAPAK.F	0.947324	2	Ambigous
Markus_040909_05	2992	2992	2	Markus_040909_05.2992.2992.2	R.TGPPPIS*PSK#.R	0.839403	1	Ambigous
Markus_040909_14	2997	2997	2	Markus_040909_14.2997.2997.2	R.KLS*SAMSAAK.A	0.464876	1	Ambigous
Markus_040909_05	2997	2997	2	Markus_040909_05.2997.2997.2	R.APQS*PTLAPAK.F	0.93164	2	Ambigous
Markus_040909_15	2998	2998	2	Markus_040909_15.2998.2998.2	R.R@LPSSPAS*PSPK#.G	0.241457	2	Ambigous
Markus_040909_12	3001	3001	2	Markus_040909_12.3001.3001.2	R.ATAPQTQHVS*PMR.Q	0.855731	3	Ambigous
Markus_040909_11	3001	3001	2	Markus_040909_11.3001.3001.2	R.ATAPQTQHVS*PMR@.Q	0.594875	3	Ambigous
Markus_040909_11	3002	3002	2	Markus_040909_11.3002.3002.2	R.RLS*PSAS*PPR.R	0.121443	3	Ambigous
Markus_040909_05	3003	3003	2	Markus_040909_05.3003.3003.2	K.VIYSQPS*TR@.S	0.0255571	2	Ambigous
Markus_040909_05	3004	3004	2	Markus_040909_05.3004.3004.2	K.VIYSQPS*TR.S	0.013292	2	Ambigous
Markus_040909_06	3004	3004	2	Markus_040909_06.3004.3004.2	R.APQS*PTLAPAK#.F	0.159072	5	Ambigous
Markus_040909_09	3007	3007	2	Markus_040909_09.3007.3007.2	R.R@LS*PSAS*PPR@.R	0.141385	2	Ambigous
Markus_040909_05	3009	3009	2	Markus_040909_05.3009.3009.2	R.APQS*PTLAPAK#.F	0.221183	5	Ambigous
Markus_040909_17	3010	3010	2	Markus_040909_17.3010.3010.2	R.RLS*PS*ASPPR.R	0.0286002	1	Ambigous
Markus_040909_05	3010	3010	2	Markus_040909_05.3010.3010.2	K.VIYSQPS*TR.S	0.0134432	2	Ambigous
Markus_040909_14	3012	3012	2	Markus_040909_14.3012.3012.2	R.K#LS*SAMSAAK#.A	0.309444	2	Ambigous
Markus_040909_15	3016	3016	2	Markus_040909_15.3016.3016.2	R.K#GS*PTSGFPNR@.R	0.49783	2	Ambigous
Markus_040909_05	3021	3021	2	Markus_040909_05.3021.3021.2	K.VIYSQPS*TR@.S	0.0134142	2	Ambigous
Markus_040909_18	3023	3023	2	Markus_040909_18.3023.3023.2	R.R@LS*PS*ASPPR@.R	0.0261365	1	Ambigous
Markus_040909_05	3029	3029	2	Markus_040909_05.3029.3029.2	R.SIS*SPSMNR.L	0.273536	1	Ambigous
Markus_040909_17	3030	3030	2	Markus_040909_17.3030.3030.2	R.R@AGDVLEDS*PK#.R	1	1	Passed
Markus_040909_15	3030	3030	2	Markus_040909_15.3030.3030.2	R.KGS*PTSGFPNR.R	0.714584	2	Ambigous
Markus_040909_18	3031	3031	3	Markus_040909_18.3031.3031.3	R.TADGR@VS*PAGGTLDDK#PK#.E	0.325548	1	Ambigous
Markus_040909_14	3033	3033	3	Markus_040909_14.3033.3033.3	R.NR@EPPPPGS*PPASPGPQSPSTK#.L	0.387514	2	Ambigous
Markus_040909_18	3033	3035	3	Markus_040909_18.3033.3035.3	R.TADGRVSPAGGT*LDDKPK.E	0.628766	2	Ambigous
Markus_040909_04	3034	3034	2	Markus_040909_04.3034.3034.2	R.VS*PSPSQESLSSSK#.S	0.438921	1	Ambigous
Markus_040909_06	3035	3035	2	Markus_040909_06.3035.3035.2	R.LNT*SDFQK.L	1	3	Passed
Markus_040909_05	3036	3036	2	Markus_040909_05.3036.3036.2	R.LNT*SDFQK.L	0.983697	3	Ambigous
Markus_040909_09	3036	3036	2	Markus_040909_09.3036.3036.2	R.RLS*PSAS*PPR.R	0.219975	3	Ambigous
Markus_040909_05	3040	3040	2	Markus_040909_05.3040.3040.2	-.LSS*SEGENR@.D	0.0476544	1	Ambigous
Markus_040909_11	3041	3041	2	Markus_040909_11.3041.3041.2	R.ASAVS*PEK#APMTSK#.A	0.226439	1	Ambigous
Markus_040909_15	3042	3042	2	Markus_040909_15.3042.3042.2	R.NFIGNSNHGSQS*PR@.N	0.389665	1	Ambigous
Markus_040909_11	3043	3043	2	Markus_040909_11.3043.3043.2	R.ASAVS*PEKAPMTSK.A	0.983857	1	Ambigous
Markus_040909_14	3045	3045	2	Markus_040909_14.3045.3045.2	R.VGGS*SVDLHR.F	0.846906	3	Ambigous
Markus_040909_05	3046	3046	2	Markus_040909_05.3046.3046.2	R.SGAQASSTPLS*PTR.I	0.0494277	1	Ambigous
Markus_040909_18	3047	3047	3	Markus_040909_18.3047.3047.3	R.TADGRVSPAGGT*LDDKPK.E	0.506233	2	Ambigous
Markus_040909_14	3048	3048	3	Markus_040909_14.3048.3048.3	R.NR@EPPPPGS*PPASPGPQSPSTK#.L	1	2	Passed
Markus_040909_17	3048	3048	2	Markus_040909_17.3048.3048.2	R.RAGDVLEDS*PK.R	1	1	Passed
Markus_040909_12	3053	3053	2	Markus_040909_12.3053.3053.2	K.S*REDLSAQPVQTK.F	1	2	Passed
Markus_040909_17	3054	3054	2	Markus_040909_17.3054.3054.2	K.SES*PKEPEQLR.K	0.974507	9	Passed
Markus_040909_14	3055	3055	2	Markus_040909_14.3055.3055.2	R.VGGS*SVDLHR@.F	0.114669	1	Ambigous
Markus_040909_14	3057	3057	2	Markus_040909_14.3057.3057.2	R.VGGS*SVDLHR.F	0.927613	3	Ambigous
Markus_040909_04	3057	3057	2	Markus_040909_04.3057.3057.2	R.SAS*SDTSEELNSQDSPK#.R	0.0296081	2	Ambigous
Markus_040909_14	3059	3059	2	Markus_040909_14.3059.3059.2	R.SHS*PLPAPPSK.A	0.991991	5	Passed
Markus_040909_04	3059	3066	2	Markus_040909_04.3059.3066.2	R.SAS*SDTSEELNSQDSPK.R	0.0276915	7	Passed
Markus_040909_05	3059	3059	2	Markus_040909_05.3059.3059.2	R.LNT*SDFQK.L	0.994387	3	Passed
Markus_040909_05	3062	3062	2	Markus_040909_05.3062.3062.2	R.APQS*PTLAPAK#.F	0.270761	5	Ambigous
Markus_040909_04	3064	3064	2	Markus_040909_04.3064.3064.2	K.S*VR@FSDDS*GPDKAPSK#.A	0.0741001	2	Ambigous
Markus_040909_05	3066	3066	2	Markus_040909_05.3066.3066.2	K.GAYVPSS*PTR.L	0.457644	1	Ambigous
Markus_040909_13	3068	3068	2	Markus_040909_13.3068.3068.2	K.SES*PK#EPEQLR@.K	0.0780535	4	Ambigous
Markus_040909_13	3070	3070	2	Markus_040909_13.3070.3070.2	K.SES*PKEPEQLR.K	0.923639	9	Passed
Markus_040909_05	3072	3072	2	Markus_040909_05.3072.3072.2	K.LDS*PTLSR@.A	0.739831	1	Ambigous
Markus_040909_15	3072	3072	2	Markus_040909_15.3072.3072.2	R.R@LPSSPASPS*PK#.G	0.34538	1	Ambigous
Markus_040909_14	3073	3073	2	Markus_040909_14.3073.3073.2	R.SHS*PLPAPPSK#.A	0.22721	5	Ambigous
Markus_040909_13	3074	3074	3	Markus_040909_13.3074.3074.3	K.SES*PK#EPEQLR@.K	0.208145	4	Ambigous
Markus_040909_04	3074	3074	2	Markus_040909_04.3074.3074.2	R.SAS*SDTSEELNSQDSPK.R	0.00671131	7	Passed
Markus_040909_13	3075	3075	2	Markus_040909_13.3075.3075.2	K.SES*PKEPEQLR.K	0.834026	9	Passed
Markus_040909_13	3077	3077	3	Markus_040909_13.3077.3077.3	K.SES*PKEPEQLR.K	0.982325	9	Passed
Markus_040909_05	3078	3078	2	Markus_040909_05.3078.3078.2	K.LDS*PTLSR.A	0.984286	1	Ambigous
Markus_040909_04	3079	3079	2	Markus_040909_04.3079.3079.2	R.AMS*TTSVTSSQPGK#.L	0.00502321	2	Ambigous
Markus_040909_14	3080	3080	2	Markus_040909_14.3080.3080.2	K.IES*PK#LER@.T	1	1	Passed
Markus_040909_04	3081	3081	3	Markus_040909_04.3081.3081.3	R.S*ASSDTSEELNSQDSPK#.R	0.00225276	1	Ambigous
Markus_040909_13	3081	3081	3	Markus_040909_13.3081.3081.3	K.SES*PKEPEQLR.K	0.967428	9	Passed
Markus_040909_06	3082	3082	2	Markus_040909_06.3082.3082.2	R.SAS*SDTSEELNSQDSPK.R	0.125943	7	Passed
Markus_040909_05	3084	3084	2	Markus_040909_05.3084.3084.2	R.AGDVLEDS*PK.R	1	3	Passed
Markus_040909_04	3085	3085	2	Markus_040909_04.3085.3085.2	R.AMS*TTSVTSSQPGK.L	0.0479116	2	Ambigous
Markus_040909_14	3086	3086	2	Markus_040909_14.3086.3086.2	K.R@VPS*PTPVPK#.E	0.190989	5	Ambigous
Markus_040909_06	3086	3086	2	Markus_040909_06.3086.3086.2	R.ASVSDLS*PR.E	0.913	10	Passed
Markus_040909_13	3086	3086	2	Markus_040909_13.3086.3086.2	K.SES*PKEPEQLR.K	0.941656	9	Passed
Markus_040909_04	3087	3087	2	Markus_040909_04.3087.3087.2	R.AMS*TTSVTSSQPGK#.L	0.0195297	2	Ambigous
Markus_040909_14	3088	3088	2	Markus_040909_14.3088.3088.2	K.RVPS*PTPVPK.E	0.941416	5	Ambigous
Markus_040909_05	3089	3089	2	Markus_040909_05.3089.3089.2	K.LVSESSDVVS*K.-	0.330381	3	Ambigous
Markus_040909_13	3090	3090	2	Markus_040909_13.3090.3090.2	K.S*REDLSAQPVQTK.F	0.78624	2	Ambigous
Markus_040909_06	3090	3090	2	Markus_040909_06.3090.3090.2	R.AGDVLEDS*PK.R	1	3	Passed
Markus_040909_04	3091	3091	3	Markus_040909_04.3091.3091.3	R.SAS*SDTSEELNSQDSPK.R	0.196171	7	Passed
Markus_040909_14	3092	3092	2	Markus_040909_14.3092.3092.2	K.IES*PKLER.T	1	1	Passed
Markus_040909_05	3092	3092	2	Markus_040909_05.3092.3092.2	R.ASVSDLS*PR.E	0.947798	10	Passed
Markus_040909_06	3092	3092	2	Markus_040909_06.3092.3092.2	R.ASVSDLS*PR@.E	0.783418	6	Ambigous
Markus_040909_13	3093	3093	3	Markus_040909_13.3093.3093.3	K.SES*PKEPEQLR.K	0.986847	9	Passed
Markus_040909_15	3094	3094	2	Markus_040909_15.3094.3094.2	R.SHS*PLPAPPSK.A	0.880255	5	Ambigous
Markus_040909_04	3095	3095	2	Markus_040909_04.3095.3095.2	R.AMS*TTSVTSSQPGK.L	0.0346679	2	Ambigous
Markus_040909_13	3095	3095	2	Markus_040909_13.3095.3095.2	R.SHS*PLPAPPSK.A	0.983051	5	Ambigous
Markus_040909_13	3097	3097	2	Markus_040909_13.3097.3097.2	R.SHS*PLPAPPSK#.A	0.191117	5	Ambigous
Markus_040909_15	3098	3098	2	Markus_040909_15.3098.3098.2	R.K#GS*PTSGFPNR@.R	0.440213	2	Ambigous
Markus_040909_06	3098	3098	2	Markus_040909_06.3098.3098.2	R.ASVSDLS*PR.E	0.937828	10	Passed
Markus_040909_04	3098	3098	3	Markus_040909_04.3098.3098.3	R.SASSDTS*EELNSQDSPK#.R	0.143777	1	Ambigous
Markus_040909_05	3099	3099	2	Markus_040909_05.3099.3099.2	R.ASVSDLS*PR@.E	0.835747	6	Ambigous
Markus_040909_14	3099	3099	2	Markus_040909_14.3099.3099.2	K.RVPS*PTPVPK.E	0.859769	5	Ambigous
Markus_040909_15	3101	3101	2	Markus_040909_15.3101.3101.2	R.SHS*PLPAPPSK#.A	0.169245	5	Ambigous
Markus_040909_05	3102	3102	2	Markus_040909_05.3102.3102.2	K.LVSESSDVVS*K#.-	0.598911	3	Ambigous
Markus_040909_04	3102	3102	2	Markus_040909_04.3102.3102.2	R.SM^S*ADEDLQEPSR@.R	0.0632902	1	Ambigous
Markus_040909_05	3104	3104	2	Markus_040909_05.3104.3104.2	R.ASVSDLS*PR.E	0.962354	10	Passed
Markus_040909_14	3104	3104	2	Markus_040909_14.3104.3104.2	K.R@VPS*PTPVPK#.E	0.199868	5	Ambigous
Markus_040909_05	3105	3105	2	Markus_040909_05.3105.3105.2	K.LVSESSDVVS*K.-	0.674871	3	Ambigous
Markus_040909_06	3106	3106	2	Markus_040909_06.3106.3106.2	K.LVSESSDVVS*K#.-	0.30427	3	Ambigous
Markus_040909_06	3107	3107	2	Markus_040909_06.3107.3107.2	K.LVSESSDVVS*K.-	0.478154	3	Ambigous
Markus_040909_07	3107	3107	2	Markus_040909_07.3107.3107.2	R.AGDVLEDS*PK#.R	1	1	Passed
Markus_040909_04	3110	3110	2	Markus_040909_04.3110.3110.2	K.GPSEAPQEAEAEEGATS*DGEK#.K	0.511298	1	Ambigous
Markus_040909_05	3110	3110	2	Markus_040909_05.3110.3110.2	K.LVSESSDVVS*K#.-	0.681678	3	Ambigous
Markus_040909_04	3111	3111	2	Markus_040909_04.3111.3111.2	K.GPSEAPQEAEAEEGATS*DGEK.K	0.736159	2	Ambigous
Markus_040909_05	3112	3112	2	Markus_040909_05.3112.3112.2	R.AGDVLEDS*PK.R	1	3	Passed
Markus_040909_15	3115	3115	2	Markus_040909_15.3115.3115.2	R.KGS*PTSGFPNR.R	0.843213	2	Ambigous
Markus_040909_05	3115	3115	2	Markus_040909_05.3115.3115.2	R.ASVSDLS*PR.E	0.93812	10	Passed
Markus_040909_14	3117	3117	2	Markus_040909_14.3117.3117.2	R.KSS*FSNSADDIK.S	0.155877	9	Passed
Markus_040909_05	3118	3118	2	Markus_040909_05.3118.3118.2	K.ITASSS*FR@.S	0.192785	1	Ambigous
Markus_040909_04	3119	3119	2	Markus_040909_04.3119.3119.2	K.GPSEAPQEAEAEEGATS*DGEK.K	1	2	Passed
Markus_040909_06	3119	3119	2	Markus_040909_06.3119.3119.2	R.ASVSDLS*PR.E	0.968698	10	Passed
Markus_040909_13	3120	3120	2	Markus_040909_13.3120.3120.2	R.SHS*PLPAPPSK#.A	0.161888	5	Ambigous
Markus_040909_05	3120	3120	2	Markus_040909_05.3120.3120.2	R.ASVSDLS*PR@.E	0.790491	6	Ambigous
Markus_040909_15	3121	3121	2	Markus_040909_15.3121.3121.2	R.RSS*LAIEDGK.S	1	1	Passed
Markus_040909_11	3128	3128	3	Markus_040909_11.3128.3128.3	K.EVEDK#ES*EGEEEDEDEDLSK#.Y	1	2	Passed
Markus_040909_14	3130	3130	2	Markus_040909_14.3130.3130.2	R.KSS*FSNSADDIK.S	0.161708	9	Passed
Markus_040909_05	3131	3131	2	Markus_040909_05.3131.3131.2	R.AAS*PTLPR@.S	0.650915	1	Ambigous
Markus_040909_17	3131	3131	2	Markus_040909_17.3131.3131.2	R.KSS*FSNSADDIK.S	0.245532	9	Passed
Markus_040909_13	3131	3131	2	Markus_040909_13.3131.3131.2	K.R@VPS*PTPVPK#.E	0.184071	5	Ambigous
Markus_040909_11	3133	3133	3	Markus_040909_11.3133.3133.3	K.EVEDKES*EGEEEDEDEDLSK.Y	1	1	Passed
Markus_040909_14	3133	3133	2	Markus_040909_14.3133.3133.2	R.K#SS*FSNSADDIK#.S	0.0366491	3	Ambigous
Markus_040909_13	3134	3134	2	Markus_040909_13.3134.3134.2	K.RVPS*PTPVPK.E	0.870903	5	Ambigous
Markus_040909_11	3136	3136	3	Markus_040909_11.3136.3136.3	K.EVEDK#ES*EGEEEDEDEDLSK#.Y	1	2	Passed
Markus_040909_01	3137	3137	2	Markus_040909_01.3137.3137.2	K.TGTGS*PFAGNS*PAR.E	0.0484874	1	Ambigous
Markus_040909_02	3137	3137	2	Markus_040909_02.3137.3137.2	R.ENPPS*PPTS*PAAPQPR@.E	0.011516	3	Ambigous
Markus_040909_17	3137	3137	2	Markus_040909_17.3137.3137.2	R.KSS*FSNSADDIK.S	0.101498	9	Passed
Markus_040909_02	3138	3138	2	Markus_040909_02.3138.3138.2	K.TGTGS*PFAGNS*PAR@.E	0.0195749	1	Ambigous
Markus_040909_04	3139	3139	2	Markus_040909_04.3139.3139.2	R.SAS*SDTSEELNSQDSPK.R	0.0615314	7	Passed
Markus_040909_14	3140	3140	2	Markus_040909_14.3140.3140.2	R.KSS*FSNSADDIK.S	0.113169	9	Passed
Markus_040909_13	3140	3140	2	Markus_040909_13.3140.3140.2	K.RVPS*PTPVPK.E	0.856562	5	Ambigous
Markus_040909_02	3140	3140	2	Markus_040909_02.3140.3140.2	R.ENPPS*PPT*SPAAPQPR.E	0.9684	11	Passed
Markus_040909_04	3141	3141	2	Markus_040909_04.3141.3141.2	R.SAS*SDTSEELNSQDSPK#.R	0.0120479	2	Ambigous
Markus_040909_07	3143	3143	2	Markus_040909_07.3143.3143.2	R.ASVSDLS*PR.E	0.957997	10	Passed
Markus_040909_04	3143	3143	2	Markus_040909_04.3143.3143.2	R.SAS*SDTSEELNSQDSPK.R	0.100528	7	Passed
Markus_040909_02	3144	3144	2	Markus_040909_02.3144.3144.2	R.ENPPS*PPT*SPAAPQPR.E	0.912199	11	Passed
Markus_040909_05	3145	3145	2	Markus_040909_05.3145.3145.2	R.AAS*PTLPR.S	0.741773	1	Ambigous
Markus_040909_13	3145	3145	2	Markus_040909_13.3145.3145.2	K.R@VPS*PTPVPK#.E	0.192168	5	Ambigous
Markus_040909_14	3146	3146	2	Markus_040909_14.3146.3146.2	R.VGGS*SVDLHR.F	1	3	Passed
Markus_040909_04	3146	3146	2	Markus_040909_04.3146.3146.2	K.S*VR@FSDDS*GPDKAPSK#.A	0.0629697	2	Ambigous
Markus_040909_01	3146	3146	2	Markus_040909_01.3146.3146.2	R.ENPPS*PPT*SPAAPQPR@.E	0.125899	4	Ambigous
Markus_040909_01	3148	3148	2	Markus_040909_01.3148.3148.2	R.ENPPS*PPT*SPAAPQPR.E	0.0160269	11	Passed
Markus_040909_15	3148	3148	2	Markus_040909_15.3148.3148.2	R.R@YS*PPIQR@.R	0.0757138	3	Ambigous
Markus_040909_13	3148	3148	2	Markus_040909_13.3148.3148.2	R.SHS*PLPAPPSK.A	0.997052	5	Passed
Markus_040909_01	3150	3150	2	Markus_040909_01.3150.3150.2	R.ENPPS*PPT*SPAAPQPR.E	0.0660958	11	Passed
Markus_040909_07	3150	3150	2	Markus_040909_07.3150.3150.2	R.ASVSDLS*PR@.E	0.709806	6	Ambigous
Markus_040909_04	3150	3150	2	Markus_040909_04.3150.3150.2	R.SAS*SDTSEELNSQDSPK.R	0.102159	7	Passed
Markus_040909_02	3150	3150	2	Markus_040909_02.3150.3150.2	R.ENPPS*PPT*SPAAPQPR@.E	0.0151014	4	Ambigous
Markus_040909_05	3153	3153	2	Markus_040909_05.3153.3153.2	K.ITASS*SFR.S	0.0164296	1	Ambigous
Markus_040909_15	3153	3153	2	Markus_040909_15.3153.3153.2	R.KSS*FSNSADDIK.S	0.150756	9	Passed
Markus_040909_13	3154	3154	2	Markus_040909_13.3154.3154.2	K.SES*PKEPEQLR.K	0.887114	9	Passed
Markus_040909_15	3156	3156	2	Markus_040909_15.3156.3156.2	R.RYS*PPIQR.R	1	4	Passed
Markus_040909_13	3156	3156	2	Markus_040909_13.3156.3156.2	K.SES*PK#EPEQLR@.K	0.0603022	4	Ambigous
Markus_040909_04	3156	3156	2	Markus_040909_04.3156.3156.2	R.AES*PETSAVESTQSTPQK.G	0.133326	3	Ambigous
Markus_040909_11	3157	3157	2	Markus_040909_11.3157.3157.2	R.DLVQPDKPAS*PK.F	1	1	Passed
Markus_040909_04	3159	3159	2	Markus_040909_04.3159.3159.2	R.AES*PETSAVESTQSTPQK.G	0.503388	3	Ambigous
Markus_040909_13	3160	3160	3	Markus_040909_13.3160.3160.3	K.SES*PKEPEQLR.K	0.963082	9	Passed
Markus_040909_14	3160	3160	2	Markus_040909_14.3160.3160.2	R.K#SS*FSNSADDIK#.S	0.0800516	3	Ambigous
Markus_040909_05	3160	3160	2	Markus_040909_05.3160.3160.2	R.TAQVPS*PPR.G	1	5	Passed
Markus_040909_15	3161	3161	2	Markus_040909_15.3161.3161.2	R.KSS*FSNSADDIK.S	0.261839	9	Passed
Markus_040909_18	3161	3161	3	Markus_040909_18.3161.3161.3	R.APTAALS*PEPQDSK#EDVK#K#.F	0.306526	2	Ambigous
Markus_040909_04	3162	3163	2	Markus_040909_04.3162.3163.2	R.AES*PETSAVESTQSTPQK#.G	0.152884	2	Ambigous
Markus_040909_01	3162	3162	2	Markus_040909_01.3162.3162.2	R.ENPPSPPT*S*PAAPQPR@.E	0.018028	3	Ambigous
Markus_040909_02	3162	3162	2	Markus_040909_02.3162.3162.2	R.ENPPS*PPT*SPAAPQPR.E	0.0341508	11	Passed
Markus_040909_17	3164	3164	2	Markus_040909_17.3164.3164.2	R.RYS*PPIQR.R	0.99567	4	Passed
Markus_040909_13	3164	3164	3	Markus_040909_13.3164.3164.3	K.SES*PK#EPEQLR@.K	0.284191	4	Ambigous
Markus_040909_02	3164	3164	3	Markus_040909_02.3164.3164.3	R.ENPPSPPT*S*PAAPQPR@.E	0.1593	3	Ambigous
Markus_040909_18	3164	3164	3	Markus_040909_18.3164.3164.3	R.APTAALS*PEPQDSKEDVKK.F	0.64888	4	Ambigous
Markus_040909_11	3165	3165	2	Markus_040909_11.3165.3165.2	R.DLVQPDK#PAS*PK#.F	1	1	Passed
Markus_040909_05	3166	3166	2	Markus_040909_05.3166.3166.2	R.TAQVPS*PPR@.G	1	6	Passed
Markus_040909_15	3167	3167	2	Markus_040909_15.3167.3167.2	R.K#SS*FSNSADDIK#.S	0.0368448	3	Ambigous
Markus_040909_18	3168	3175	3	Markus_040909_18.3168.3175.3	R.APTAALS*PEPQDSKEDVKK.F	0.648304	4	Ambigous
Markus_040909_06	3170	3170	2	Markus_040909_06.3170.3170.2	R.ASVSDLS*PR.E	0.918079	10	Passed
Markus_040909_05	3171	3171	2	Markus_040909_05.3171.3171.2	R.ALPTCTSAS*PPQK#.K	0.450813	2	Ambigous
Markus_040909_06	3176	3176	2	Markus_040909_06.3176.3176.2	R.ASVSDLS*PR@.E	0.7933	6	Ambigous
Markus_040909_05	3176	3176	2	Markus_040909_05.3176.3176.2	R.ASVSDLS*PR.E	0.972455	10	Passed
Markus_040909_06	3177	3177	2	Markus_040909_06.3177.3177.2	R.SSGS*PYGGGYGSGGGSGGYGSR@.R	0.0652769	4	Ambigous
Markus_040909_17	3179	3179	2	Markus_040909_17.3179.3179.2	R.R@YS*PPIQR@.R	0.093391	3	Ambigous
Markus_040909_14	3179	3179	3	Markus_040909_14.3179.3179.3	R.R@NS*SSPVSPASVPGQR@.R	0.00881119	1	Ambigous
Markus_040909_04	3179	3179	2	Markus_040909_04.3179.3179.2	R.AES*PETSAVESTQSTPQK.G	0.116802	3	Ambigous
Markus_040909_13	3179	3179	2	Markus_040909_13.3179.3179.2	R.SHS*PLPAPPSK.A	0.963814	5	Ambigous
Markus_040909_13	3181	3181	2	Markus_040909_13.3181.3181.2	R.SHS*PLPAPPSK#.A	0.189135	5	Ambigous
Markus_040909_05	3181	3181	2	Markus_040909_05.3181.3181.2	R.ASVSDLS*PR@.E	0.86544	6	Ambigous
Markus_040909_06	3181	3181	2	Markus_040909_06.3181.3181.2	R.SSGS*PYGGGYGSGGGSGGYGSR.R	0.125986	6	Ambigous
Markus_040909_04	3181	3181	2	Markus_040909_04.3181.3181.2	R.AES*PETSAVESTQSTPQK#.G	0.183481	2	Ambigous
Markus_040909_06	3183	3183	2	Markus_040909_06.3183.3183.2	R.SSGS*PYGGGYGSGGGSGGYGSR@.R	0.0484486	4	Ambigous
Markus_040909_07	3184	3184	2	Markus_040909_07.3184.3184.2	K.ESLK#EEDES*DDDNM.-	1	2	Passed
Markus_040909_05	3184	3184	2	Markus_040909_05.3184.3184.2	R.ALPTCTS*ASPPQK.K	0.0472822	2	Ambigous
Markus_040909_06	3185	3185	2	Markus_040909_06.3185.3185.2	R.SSGS*PYGGGYGSGGGSGGYGSR.R	0.0698378	6	Ambigous
Markus_040909_05	3187	3187	2	Markus_040909_05.3187.3187.2	R.ASVSDLS*PR.E	0.97331	10	Passed
Markus_040909_07	3188	3188	2	Markus_040909_07.3188.3188.2	K.ESLKEEDES*DDDNM.-	1	1	Passed
Markus_040909_04	3188	3188	2	Markus_040909_04.3188.3188.2	R.TLS*SPTGTETNPPK#.A	0.0750421	4	Ambigous
Markus_040909_06	3189	3189	2	Markus_040909_06.3189.3189.2	K.RGS*LPTEASCTT.-	0.913658	1	Ambigous
Markus_040909_05	3189	3189	2	Markus_040909_05.3189.3189.2	R.ALPTCTSAS*PPQK#.K	0.45811	2	Ambigous
Markus_040909_07	3190	3190	2	Markus_040909_07.3190.3190.2	K.ESLK#EEDES*DDDNM.-	1	2	Passed
Markus_040909_05	3191	3191	2	Markus_040909_05.3191.3191.2	K.LVSESS*DVVSK#.-	0.0509756	1	Ambigous
Markus_040909_03	3191	3191	2	Markus_040909_03.3191.3191.2	R.ENPPS*PPT*SPAAPQPR.E	0.0289793	11	Passed
Markus_040909_15	3192	3192	2	Markus_040909_15.3192.3192.2	R.RFS*M^EDLNK.R	1	2	Passed
Markus_040909_04	3193	3193	2	Markus_040909_04.3193.3193.2	R.TLS*SPTGTETNPPK.A	0.127443	3	Ambigous
Markus_040909_05	3193	3193	2	Markus_040909_05.3193.3193.2	R.ALPTCTS*ASPPQK.K	0.0408668	2	Ambigous
Markus_040909_04	3195	3195	2	Markus_040909_04.3195.3195.2	R.TLS*SPTGTETNPPK#.A	0.0763858	4	Ambigous
Markus_040909_06	3198	3198	2	Markus_040909_06.3198.3198.2	R.SSGS*PYGGGYGSGGGSGGYGSR.R	0.123545	6	Ambigous
Markus_040909_05	3198	3198	2	Markus_040909_05.3198.3198.2	R.TAQVPS*PPR.G	1	5	Passed
Markus_040909_05	3201	3201	2	Markus_040909_05.3201.3201.2	K.LVS*ESSDVVSK.-	0.0869238	1	Ambigous
Markus_040909_06	3201	3201	3	Markus_040909_06.3201.3201.3	K.SGT*PPR@PGSVTNM^QADECTAT*PQR@.Q	0.00500985	1	Ambigous
Markus_040909_14	3203	3203	2	Markus_040909_14.3203.3203.2	R.KSS*FSNSADDIK.S	0.152403	9	Passed
Markus_040909_05	3204	3204	2	Markus_040909_05.3204.3204.2	R.SSGS*PYGGGYGSGGGSGGYGSR.R	0.0501999	6	Ambigous
Markus_040909_01	3205	3205	3	Markus_040909_01.3205.3205.3	R.ENPPS*PPTS*PAAPQPR.E	0.272907	5	Ambigous
Markus_040909_15	3206	3206	2	Markus_040909_15.3206.3206.2	R.RFS*M^EDLNK.R	1	2	Passed
Markus_040909_05	3210	3210	2	Markus_040909_05.3210.3210.2	R.SSGS*PYGGGYGSGGGSGGYGSR.R	0.108318	6	Ambigous
Markus_040909_13	3211	3211	2	Markus_040909_13.3211.3211.2	K.R@VPS*PTPVPK#.E	0.211121	5	Ambigous
Markus_040909_01	3212	3212	2	Markus_040909_01.3212.3212.2	R.ENPPS*PPT*SPAAPQPR.E	0.042417	11	Passed
Markus_040909_05	3212	3212	2	Markus_040909_05.3212.3212.2	R.SSGS*PYGGGYGSGGGSGGYGSR@.R	0.0558614	4	Ambigous
Markus_040909_02	3214	3214	3	Markus_040909_02.3214.3214.3	R.ENPPSPPT*S*PAAPQPR.E	0.075263	1	Ambigous
Markus_040909_05	3215	3215	2	Markus_040909_05.3215.3215.2	R.TAQVPS*PPR@.G	1	6	Passed
Markus_040909_05	3216	3216	2	Markus_040909_05.3216.3216.2	R.SGVAVPTS*PK.G	0.770753	1	Ambigous
Markus_040909_13	3216	3216	2	Markus_040909_13.3216.3216.2	K.RVPS*PTPVPK.E	0.83997	5	Ambigous
Markus_040909_15	3216	3216	2	Markus_040909_15.3216.3216.2	R.RYS*PPIQR.R	0.997767	4	Passed
Markus_040909_05	3217	3217	2	Markus_040909_05.3217.3217.2	R.APTAALS*PEPQDSK.E	0.359241	2	Ambigous
Markus_040909_17	3218	3218	2	Markus_040909_17.3218.3218.2	R.HVTLPSS*PR.S	0.0773018	2	Ambigous
Markus_040909_01	3218	3218	3	Markus_040909_01.3218.3218.3	R.ENPPS*PPTS*PAAPQPR.E	0.146786	5	Ambigous
Markus_040909_17	3222	3222	2	Markus_040909_17.3222.3222.2	R.HVTLPS*SPR@.S	0.00234885	1	Ambigous
Markus_040909_02	3222	3222	2	Markus_040909_02.3222.3222.2	R.ENPPS*PPTS*PAAPQPR@.E	0.00175067	3	Ambigous
Markus_040909_02	3223	3223	2	Markus_040909_02.3223.3223.2	R.ENPPS*PPT*SPAAPQPR.E	0.0100473	11	Passed
Markus_040909_01	3227	3227	2	Markus_040909_01.3227.3227.2	R.ENPPS*PPTS*PAAPQPR@.E	0.000996271	3	Ambigous
Markus_040909_02	3228	3228	2	Markus_040909_02.3228.3228.2	R.ENPPS*PPT*SPAAPQPR.E	0.0365961	11	Passed
Markus_040909_05	3228	3228	2	Markus_040909_05.3228.3228.2	R.APTAALS*PEPQDSK#.E	0.315117	1	Ambigous
Markus_040909_05	3230	3230	2	Markus_040909_05.3230.3230.2	R.APTAALS*PEPQDSK.E	0.332009	2	Ambigous
Markus_040909_01	3231	3232	2	Markus_040909_01.3231.3232.2	R.ENPPS*PPT*SPAAPQPR.E	0.0274073	11	Passed
Markus_040909_04	3231	3231	2	Markus_040909_04.3231.3231.2	R.TLS*SPTGTETNPPK.A	0.144965	3	Ambigous
Markus_040909_02	3232	3232	2	Markus_040909_02.3232.3232.2	R.SKET*PEPSSVSPS*RR@.R	0.0173588	1	Ambigous
Markus_040909_15	3235	3235	2	Markus_040909_15.3235.3235.2	R.R@YS*PPIQR@.R	0.0748321	3	Ambigous
Markus_040909_02	3237	3237	3	Markus_040909_02.3237.3237.3	R.ENPPS*PPTS*PAAPQPR.E	0.193537	5	Ambigous
Markus_040909_05	3238	3238	2	Markus_040909_05.3238.3238.2	R.SGVAVPTS*PK#.G	0.701635	1	Ambigous
Markus_040909_06	3239	3239	2	Markus_040909_06.3239.3239.2	R.M^LQAIS*PK.Q	1	2	Passed
Markus_040909_08	3239	3239	3	Markus_040909_08.3239.3239.3	K.TQAAGPS*S*PPRPPTPK.E	0.183881	1	Ambigous
Markus_040909_02	3239	3239	3	Markus_040909_02.3239.3239.3	R.ENPPSPPT*S*PAAPQPR@.E	0.0506283	3	Ambigous
Markus_040909_15	3239	3239	2	Markus_040909_15.3239.3239.2	R.RYS*PPIQR.R	0.996197	4	Passed
Markus_040909_01	3240	3240	2	Markus_040909_01.3240.3240.2	R.EQTAS*APAT*PLVSK#.H	0.0972316	4	Ambigous
Markus_040909_18	3241	3241	3	Markus_040909_18.3241.3241.3	R.APTAALS*PEPQDSK#EDVK#K#.F	0.269499	2	Ambigous
Markus_040909_05	3241	3241	2	Markus_040909_05.3241.3241.2	R.M^LQAIS*PK.Q	1	2	Passed
Markus_040909_17	3244	3244	2	Markus_040909_17.3244.3244.2	R.HVTLPSS*PR.S	0.00640364	2	Ambigous
Markus_040909_02	3245	3245	2	Markus_040909_02.3245.3245.2	R.ENPPS*PPT*SPAAPQPR.E	0.0361106	11	Passed
Markus_040909_06	3245	3245	2	Markus_040909_06.3245.3245.2	R.TAQVPS*PPR.G	1	5	Passed
Markus_040909_18	3246	3246	3	Markus_040909_18.3246.3246.3	R.APTAALS*PEPQDSKEDVKK.F	0.624143	4	Ambigous
Markus_040909_15	3248	3248	2	Markus_040909_15.3248.3248.2	R.KSS*FSNSADDIK.S	0.0475721	9	Passed
Markus_040909_04	3249	3249	2	Markus_040909_04.3249.3249.2	K.AAQSPQQHSS*GDPTEEESPV.-	0.0183202	1	Ambigous
Markus_040909_18	3250	3250	3	Markus_040909_18.3250.3250.3	R.APTAALS*PEPQDSKEDVKK.F	0.261353	4	Ambigous
Markus_040909_05	3251	3251	2	Markus_040909_05.3251.3251.2	R.TAQVPS*PPR@.G	1	6	Passed
Markus_040909_04	3252	3252	2	Markus_040909_04.3252.3252.2	K.EAS*ENETDIEDPR@.E	0.260086	1	Ambigous
Markus_040909_01	3252	3252	2	Markus_040909_01.3252.3252.2	R.EQTAS*APAT*PLVSK#.H	0.0691495	4	Ambigous
Markus_040909_06	3253	3253	2	Markus_040909_06.3253.3253.2	R.TAQVPS*PPR@.G	1	6	Passed
Markus_040909_05	3254	3254	2	Markus_040909_05.3254.3254.2	R.QAS*PTEVVER@.L	0.182219	1	Ambigous
Markus_040909_02	3254	3254	2	Markus_040909_02.3254.3254.2	R.EQTAS*APAT*PLVSK#.H	0.0298518	4	Ambigous
Markus_040909_05	3256	3256	2	Markus_040909_05.3256.3256.2	R.QAS*PTEVVER.L	0.870291	1	Ambigous
Markus_040909_02	3258	3258	2	Markus_040909_02.3258.3258.2	R.EQTAS*APAT*PLVSK#.H	0.0742278	4	Ambigous
Markus_040909_01	3260	3260	2	Markus_040909_01.3260.3260.2	K.LDQPVS*APPS*PR@.D	1	1	Passed
Markus_040909_04	3264	3264	2	Markus_040909_04.3264.3264.2	K.AAQS*PQQHSSGDPTEEESPV.-	0.262076	1	Ambigous
Markus_040909_04	3271	3271	2	Markus_040909_04.3271.3271.2	R.TLS*SPTGTETNPPK#.A	0.0718815	4	Ambigous
Markus_040909_14	3271	3271	2	Markus_040909_14.3271.3271.2	R.R@GS*PVPPVPER@.R	1	3	Passed
Markus_040909_08	3271	3271	2	Markus_040909_08.3271.3271.2	K.TQAAGPS*SPPR@PPT*PK#.E	0.0405012	1	Ambigous
Markus_040909_14	3276	3276	2	Markus_040909_14.3276.3276.2	R.RGS*PVPPVPER.R	1	3	Passed
Markus_040909_05	3276	3276	2	Markus_040909_05.3276.3276.2	R.TAQVPS*PPR.G	1	5	Passed
Markus_040909_04	3277	3277	2	Markus_040909_04.3277.3277.2	R.TLS*SPTGTETNPPK#.A	0.0884924	4	Ambigous
Markus_040909_04	3279	3279	2	Markus_040909_04.3279.3279.2	R.TLS*SPTGTETNPPK.A	0.168161	3	Ambigous
Markus_040909_05	3280	3280	2	Markus_040909_05.3280.3280.2	K.TPT*PEPAEVETR@.K	0.0503457	1	Ambigous
Markus_040909_14	3281	3281	2	Markus_040909_14.3281.3281.2	R.RGS*PVPPVPER.R	1	3	Passed
Markus_040909_01	3282	3282	2	Markus_040909_01.3282.3282.2	K.LDQPVS*APPS*PR.D	1	1	Passed
Markus_040909_05	3284	3284	2	Markus_040909_05.3284.3284.2	R.TAQVPS*PPR.G	1	5	Passed
Markus_040909_05	3290	3290	2	Markus_040909_05.3290.3290.2	K.DVQDAIAQS*PEK#.E	1	1	Passed
Markus_040909_05	3295	3295	2	Markus_040909_05.3295.3295.2	R.SSGS*PYGGGYGSGGGSGGYGSR@.R	0.0655715	4	Ambigous
Markus_040909_05	3299	3299	2	Markus_040909_05.3299.3299.2	R.SSGS*PYGGGYGSGGGSGGYGSR.R	0.0450185	6	Ambigous
Markus_040909_05	3303	3303	2	Markus_040909_05.3303.3303.2	R.IYQY*IQSR.F	0.922873	2	Ambigous
Markus_040909_02	3304	3304	2	Markus_040909_02.3304.3304.2	R.ENPPS*PPT*SPAAPQPR@.E	0.00162127	4	Ambigous
Markus_040909_05	3305	3305	2	Markus_040909_05.3305.3305.2	R.TAQVPS*PPR@.G	1	6	Passed
Markus_040909_02	3305	3305	2	Markus_040909_02.3305.3305.2	R.ENPPS*PPTS*PAAPQPR.E	0.987498	5	Ambigous
Markus_040909_18	3305	3305	3	Markus_040909_18.3305.3305.3	K.APKPEPVPEPKEPS*PEK.N	1	6	Passed
Markus_040909_05	3306	3306	2	Markus_040909_05.3306.3306.2	K.AVYQGPGSS*PVKS.-	0.0794137	6	Ambigous
Markus_040909_05	3307	3307	2	Markus_040909_05.3307.3307.2	R.IYQY*IQSR@.F	0.693043	1	Ambigous
Markus_040909_01	3309	3309	2	Markus_040909_01.3309.3309.2	K.VGSLT*PPSS*PK#.T	0.00802392	2	Ambigous
Markus_040909_11	3313	3313	2	Markus_040909_11.3313.3313.2	R.TEEVLSPDGSPSK#S*PSK#.K	0.0859421	1	Ambigous
Markus_040909_18	3316	3316	3	Markus_040909_18.3316.3316.3	K.APKPEPVPEPKEPS*PEK.N	1	6	Passed
Markus_040909_06	3316	3316	2	Markus_040909_06.3316.3316.2	R.NSSS*PVSPASVPGQR@.R	0.0150055	2	Ambigous
Markus_040909_05	3317	3317	2	Markus_040909_05.3317.3317.2	K.AVYQGPGSS*PVK#S.-	0.146739	7	Passed
Markus_040909_05	3318	3318	2	Markus_040909_05.3318.3318.2	R.NSSS*PVSPASVPGQR@.R	0.0125734	2	Ambigous
Markus_040909_02	3318	3318	2	Markus_040909_02.3318.3318.2	R.ENPPS*PPTS*PAAPQPR.E	0.0436664	5	Ambigous
Markus_040909_05	3319	3321	2	Markus_040909_05.3319.3321.2	R.NSSS*PVSPASVPGQR.R	0.0545133	2	Ambigous
Markus_040909_07	3319	3319	2	Markus_040909_07.3319.3319.2	R.K#QTS*VDSGIVQ.-	0.234829	2	Ambigous
Markus_040909_06	3320	3320	2	Markus_040909_06.3320.3320.2	K.AVYQGPGSS*PVK#S.-	0.194881	7	Passed
Markus_040909_15	3321	3321	2	Markus_040909_15.3321.3321.2	R.HGS*DPAFGPSPR@.G	1	1	Passed
Markus_040909_05	3322	3322	2	Markus_040909_05.3322.3322.2	K.AVYQGPGSS*PVKS.-	0.0666669	6	Ambigous
Markus_040909_05	3323	3323	2	Markus_040909_05.3323.3323.2	K.AVYQGPGSS*PVK#S.-	0.0683246	7	Passed
Markus_040909_15	3323	3323	2	Markus_040909_15.3323.3323.2	R.R@GS*PVPPVPER@.R	1	3	Passed
Markus_040909_07	3324	3324	2	Markus_040909_07.3324.3324.2	R.KQTS*VDSGIVQ.-	1	2	Passed
Markus_040909_06	3326	3326	2	Markus_040909_06.3326.3326.2	R.NSS*SPVSPASVPGQR.R	0.000147442	1	Ambigous
Markus_040909_05	3326	3326	2	Markus_040909_05.3326.3326.2	R.IYQY*IQSR.F	0.229138	2	Ambigous
Markus_040909_02	3327	3327	2	Markus_040909_02.3327.3327.2	K.VGSLT*PPSS*PK.T	0.0119293	3	Ambigous
Markus_040909_18	3328	3328	3	Markus_040909_18.3328.3328.3	K.APKPEPVPEPKEPS*PEK.N	1	6	Passed
Markus_040909_07	3329	3329	2	Markus_040909_07.3329.3329.2	R.K#QTS*VDSGIVQ.-	0.0314515	2	Ambigous
Markus_040909_05	3329	3329	2	Markus_040909_05.3329.3329.2	K.AVYQGPGSS*PVKS.-	0.0554392	6	Ambigous
Markus_040909_06	3329	3330	2	Markus_040909_06.3329.3330.2	K.AVYQGPGSS*PVKS.-	0.0489183	6	Ambigous
Markus_040909_05	3330	3330	2	Markus_040909_05.3330.3330.2	R.NSSS*PVSPASVPGQR.R	0.015801	2	Ambigous
Markus_040909_02	3331	3331	2	Markus_040909_02.3331.3331.2	K.VGSLT*PPSS*PK#.T	0.00183027	2	Ambigous
Markus_040909_05	3333	3333	2	Markus_040909_05.3333.3333.2	K.AVYQGPGSS*PVK#S.-	0.174539	7	Passed
Markus_040909_02	3333	3333	2	Markus_040909_02.3333.3333.2	R.ENPPS*PPT*SPAAPQPR@.E	0.0177929	4	Ambigous
Markus_040909_06	3334	3334	2	Markus_040909_06.3334.3334.2	K.AVYQGPGSS*PVK#S.-	0.220654	7	Passed
Markus_040909_11	3334	3334	2	Markus_040909_11.3334.3334.2	R.LGTGGGGS*PDK#SPSAQELK#.E	0.0896163	2	Ambigous
Markus_040909_07	3336	3336	2	Markus_040909_07.3336.3336.2	R.KQTS*VDSGIVQ.-	0.220861	2	Ambigous
Markus_040909_02	3336	3336	2	Markus_040909_02.3336.3336.2	K.VGSLT*PPSS*PK.T	0.00730363	3	Ambigous
Markus_040909_11	3336	3336	2	Markus_040909_11.3336.3336.2	R.LGTGGGGS*PDKSPSAQELK.E	0.0668608	2	Ambigous
Markus_040909_05	3337	3337	2	Markus_040909_05.3337.3337.2	R.TAQVPS*PPR@.G	1	6	Passed
Markus_040909_13	3337	3337	2	Markus_040909_13.3337.3337.2	R.RDS*APVDPSSPHSYG.-	1	1	Passed
Markus_040909_02	3339	3339	2	Markus_040909_02.3339.3339.2	R.VIEPPAASCPS*S*PR.I	0.267864	9	Passed
Markus_040909_04	3339	3339	3	Markus_040909_04.3339.3339.3	K.LQEEGGS*EEEEAGNPSEDGM^QSGPTQAPPR@.E	1	1	Passed
Markus_040909_18	3340	3340	3	Markus_040909_18.3340.3340.3	K.APKPEPVPEPKEPS*PEK.N	1	6	Passed
Markus_040909_02	3341	3341	2	Markus_040909_02.3341.3341.2	R.VIEPPAAS*CPS*SPR@.I	0.039554	1	Ambigous
Markus_040909_05	3342	3342	2	Markus_040909_05.3342.3342.2	K.GGVTGSPEAS*ISGSK.G	0.108142	2	Ambigous
Markus_040909_02	3344	3344	2	Markus_040909_02.3344.3344.2	R.VIEPPAASCPS*S*PR.I	0.221276	9	Passed
Markus_040909_01	3345	3345	2	Markus_040909_01.3345.3345.2	R.VIEPPAASCPS*S*PR.I	0.44926	9	Passed
Markus_040909_11	3345	3345	2	Markus_040909_11.3345.3345.2	R.LGTGGGGS*PDKSPSAQELK.E	0.0920152	2	Ambigous
Markus_040909_14	3346	3346	2	Markus_040909_14.3346.3346.2	R.R@GS*PTTGLMEQK#.G	0.427774	1	Ambigous
Markus_040909_01	3347	3347	2	Markus_040909_01.3347.3347.2	R.VIEPPAASCPS*S*PR@.I	0.0088449	3	Ambigous
Markus_040909_02	3348	3348	2	Markus_040909_02.3348.3348.2	R.VIEPPAAS*CPSS*PR@.I	0.0827054	3	Ambigous
Markus_040909_04	3349	3349	2	Markus_040909_04.3349.3349.2	R.AGS*FTGPSDSETAPAR@.T	0.15537	1	Ambigous
Markus_040909_06	3349	3349	2	Markus_040909_06.3349.3349.2	K.GGVTGS*PEASISGSK#.G	0.152038	3	Ambigous
Markus_040909_04	3352	3352	2	Markus_040909_04.3352.3352.2	R.AGS*FTGPSDSETAPAR.T	0.299259	2	Ambigous
Markus_040909_05	3352	3352	2	Markus_040909_05.3352.3352.2	K.GGVTGS*PEASISGSK#.G	0.194054	3	Ambigous
Markus_040909_14	3353	3353	2	Markus_040909_14.3353.3353.2	R.RGS*PTTGLMEQK.G	0.907909	2	Ambigous
Markus_040909_05	3354	3354	2	Markus_040909_05.3354.3354.2	K.GGVTGSPEAS*ISGSK.G	0.0194202	2	Ambigous
Markus_040909_04	3357	3357	2	Markus_040909_04.3357.3357.2	R.AGS*FTGPSDSETAPAR.T	0.20717	2	Ambigous
Markus_040909_14	3358	3358	2	Markus_040909_14.3358.3358.2	R.R@GS*PVPPVPER@.R	1	3	Passed
Markus_040909_11	3358	3358	2	Markus_040909_11.3358.3358.2	R.LGTGGGGS*PDK#SPSAQELK#.E	0.0906188	2	Ambigous
Markus_040909_14	3361	3361	2	Markus_040909_14.3361.3361.2	R.RGS*PVPPVPER.R	1	3	Passed
Markus_040909_05	3361	3361	2	Markus_040909_05.3361.3361.2	R.GASPAAET*PPLQR.R	0.9883	1	Ambigous
Markus_040909_04	3362	3362	2	Markus_040909_04.3362.3362.2	R.TIS*NPEVVM^K.R	0.353949	1	Ambigous
Markus_040909_18	3362	3362	3	Markus_040909_18.3362.3362.3	K.EVIEAS*DK#EGLSPAK#R@.T	0.684311	1	Ambigous
Markus_040909_14	3364	3364	2	Markus_040909_14.3364.3364.2	R.RGS*PTTGLMEQK.G	0.883655	2	Ambigous
Markus_040909_05	3366	3366	2	Markus_040909_05.3366.3366.2	K.GLAVAPAS*PGK#.A	1	1	Passed
Markus_040909_01	3367	3367	2	Markus_040909_01.3367.3367.2	R.VIEPPAASCPS*S*PR.I	0.444006	9	Passed
Markus_040909_05	3369	3369	2	Markus_040909_05.3369.3369.2	R.AQAPAS*PYNDYEGR@.K	0.426657	3	Ambigous
Markus_040909_05	3373	3373	2	Markus_040909_05.3373.3373.2	R.AQAPAS*PYNDYEGR@.K	0.289686	3	Ambigous
Markus_040909_04	3374	3374	2	Markus_040909_04.3374.3374.2	R.S*PGPPPPVGVK#.T	1	2	Passed
Markus_040909_15	3375	3378	3	Markus_040909_15.3375.3378.3	R.VRPASSAASVYAGAGGS*GSR.I	0.0949427	1	Ambigous
Markus_040909_02	3376	3376	2	Markus_040909_02.3376.3376.2	R.VIEPPAASCPS*S*PR.I	0.383385	9	Passed
Markus_040909_04	3376	3376	2	Markus_040909_04.3376.3376.2	R.TIS*NPEVVM^K#.R	0.358099	2	Ambigous
Markus_040909_15	3381	3381	3	Markus_040909_15.3381.3381.3	R.VR@PASSAASVYAGAGGS*GSR@.I	0.0436756	1	Ambigous
Markus_040909_03	3383	3383	2	Markus_040909_03.3383.3383.2	R.VIEPPAASCPS*S*PR.I	0.541298	9	Passed
Markus_040909_02	3384	3384	2	Markus_040909_02.3384.3384.2	R.VIEPPAASCPS*S*PR@.I	0.0289535	3	Ambigous
Markus_040909_05	3387	3387	2	Markus_040909_05.3387.3387.2	R.TIS*NPEVVM^K#.R	0.457068	2	Ambigous
Markus_040909_04	3388	3388	2	Markus_040909_04.3388.3388.2	K.EEVAS*EPEEAASPTTPK.K	0.941231	3	Ambigous
Markus_040909_18	3389	3389	3	Markus_040909_18.3389.3389.3	K.APKPEPVPEPKEPS*PEK.N	1	6	Passed
Markus_040909_04	3390	3390	2	Markus_040909_04.3390.3390.2	K.EEVAS*EPEEAASPTTPK#.K	1	3	Passed
Markus_040909_05	3390	3390	2	Markus_040909_05.3390.3390.2	K.AVYQGPGSS*PVKS.-	0.140953	6	Ambigous
Markus_040909_14	3391	3391	3	Markus_040909_14.3391.3391.3	R.VR@PASSAAS*VYAGAGGSGSR@.I	0.0152499	1	Ambigous
Markus_040909_06	3392	3392	2	Markus_040909_06.3392.3392.2	R.AQAPAS*PYNDYEGR@.K	0.518744	3	Ambigous
Markus_040909_05	3392	3392	2	Markus_040909_05.3392.3392.2	R.AQAPAS*PYNDYEGR.K	0.433603	1	Ambigous
Markus_040909_04	3393	3393	2	Markus_040909_04.3393.3393.2	K.EEVAS*EPEEAASPTTPK.K	1	3	Passed
Markus_040909_14	3394	3394	3	Markus_040909_14.3394.3394.3	R.VRPAS*SAASVYAGAGGSGSR.I	0.0803295	3	Ambigous
Markus_040909_17	3395	3395	2	Markus_040909_17.3395.3395.2	R.RSS*FGLR.V	1	1	Passed
Markus_040909_04	3396	3396	2	Markus_040909_04.3396.3396.2	K.EEVAS*EPEEAASPTTPK#.K	0.399183	3	Ambigous
Markus_040909_14	3396	3396	3	Markus_040909_14.3396.3396.3	R.VRPAS*SAASVYAGAGGSGSR.I	0.220515	3	Ambigous
Markus_040909_18	3398	3398	3	Markus_040909_18.3398.3398.3	K.APKPEPVPEPKEPS*PEK.N	1	6	Passed
Markus_040909_14	3399	3399	3	Markus_040909_14.3399.3399.3	R.VRPAS*SAASVYAGAGGSGSR.I	0.184054	3	Ambigous
Markus_040909_18	3400	3400	3	Markus_040909_18.3400.3400.3	K.APK#PEPVPEPK#EPS*PEK#.N	1	1	Passed
Markus_040909_14	3400	3400	2	Markus_040909_14.3400.3400.2	R.VRPASSAASVY*AGAGGSGSR.I	0.104487	2	Ambigous
Markus_040909_04	3401	3401	2	Markus_040909_04.3401.3401.2	R.S*PGPPPPVGVK.T	1	1	Passed
Markus_040909_14	3403	3403	2	Markus_040909_14.3403.3403.2	R.VR@PAS*SAASVYAGAGGSGSR@.I	0.0311686	1	Ambigous
Markus_040909_05	3403	3403	2	Markus_040909_05.3403.3403.2	K.AVYQGPGSS*PVK#S.-	0.073038	7	Passed
Markus_040909_02	3404	3404	2	Markus_040909_02.3404.3404.2	K.VGSLT*PPS*SPK#.T	0.0208384	1	Ambigous
Markus_040909_05	3404	3404	2	Markus_040909_05.3404.3404.2	K.S*SFSNSADDIK.S	0.943466	1	Ambigous
Markus_040909_14	3405	3405	2	Markus_040909_14.3405.3405.2	R.VRPASSAASVY*AGAGGSGSR.I	0.0244014	2	Ambigous
Markus_040909_04	3405	3405	2	Markus_040909_04.3405.3405.2	K.EEVAS*EPEEAASPTTPK.K	0.948466	3	Ambigous
Markus_040909_05	3406	3406	2	Markus_040909_05.3406.3406.2	K.LDQPVSAPPS*PR@.D	0.872064	1	Ambigous
Markus_040909_01	3406	3406	2	Markus_040909_01.3406.3406.2	R.VIEPPAASCPS*S*PR.I	0.283684	9	Passed
Markus_040909_05	3409	3409	2	Markus_040909_05.3409.3409.2	K.AVYQGPGSS*PVK#S.-	0.18645	7	Passed
Markus_040909_04	3409	3409	2	Markus_040909_04.3409.3409.2	R.S*PGPPPPVGVK#.T	1	2	Passed
Markus_040909_05	3410	3410	2	Markus_040909_05.3410.3410.2	K.AVYQGPGSS*PVKS.-	0.0754108	6	Ambigous
Markus_040909_05	3412	3412	2	Markus_040909_05.3412.3412.2	K.SS*FSNSADDIK.S	0.00874479	1	Ambigous
Markus_040909_02	3415	3415	2	Markus_040909_02.3415.3415.2	K.VGSLT*PPSS*PK.T	0.00799362	3	Ambigous
Markus_040909_05	3416	3416	2	Markus_040909_05.3416.3416.2	K.LAGNEALSPTS*PSK#.E	0.10212	1	Ambigous
Markus_040909_04	3421	3421	2	Markus_040909_04.3421.3421.2	K.EEVAS*EPEEAASPTTPK#.K	0.377052	3	Ambigous
Markus_040909_05	3422	3422	2	Markus_040909_05.3422.3422.2	R.GGGT*PDANSLAPPGK.A	0.905453	1	Ambigous
Markus_040909_03	3423	3423	2	Markus_040909_03.3423.3423.2	K.ESPKEGTY*LVMTEVSPAR.F	0.190129	1	Ambigous
Markus_040909_02	3425	3425	2	Markus_040909_02.3425.3425.2	R.VIEPPAASCPS*S*PR.I	0.290791	9	Passed
Markus_040909_05	3425	3425	2	Markus_040909_05.3425.3425.2	K.GGVTGS*PEASISGSK#.G	0.122374	3	Ambigous
Markus_040909_18	3427	3427	3	Markus_040909_18.3427.3427.3	K.EQK#PFTPAS*PVQSTPSK#PSDK#.S	0.0387777	1	Ambigous
Markus_040909_02	3427	3427	2	Markus_040909_02.3427.3427.2	R.VIEPPAASCPS*S*PR@.I	0.128049	3	Ambigous
Markus_040909_05	3427	3427	2	Markus_040909_05.3427.3427.2	R.SSS*MAAGLER.N	0.969392	1	Ambigous
Markus_040909_11	3427	3427	3	Markus_040909_11.3427.3427.3	K.EGEEPTVYS*DDEEPK#DETAR@.K	0.108999	1	Ambigous
Markus_040909_05	3428	3428	2	Markus_040909_05.3428.3428.2	R.ENPPS*PPTSPAAPQPR@.E	0.195354	1	Ambigous
Markus_040909_02	3431	3431	2	Markus_040909_02.3431.3431.2	R.VIEPPAASCPS*S*PR.I	0.407034	9	Passed
Markus_040909_15	3431	3431	2	Markus_040909_15.3431.3431.2	R.R@LS*LEGAR@.G	1	1	Passed
Markus_040909_05	3431	3431	2	Markus_040909_05.3431.3431.2	R.ENPPS*PPTSPAAPQPR.E	0.798591	2	Ambigous
Markus_040909_05	3433	3435	2	Markus_040909_05.3433.3435.2	R.VIEPPAASCPSS*PR.I	0.197122	6	Ambigous
Markus_040909_02	3433	3433	2	Markus_040909_02.3433.3433.2	R.VIEPPAAS*CPSS*PR@.I	0.0550776	3	Ambigous
Markus_040909_01	3434	3434	2	Markus_040909_01.3434.3434.2	R.VIEPPAAS*CPSS*PR@.I	0.0535605	3	Ambigous
Markus_040909_11	3434	3436	3	Markus_040909_11.3434.3436.3	K.EGEEPTVYS*DDEEPKDETAR.K	0.311485	3	Ambigous
Markus_040909_03	3434	3434	2	Markus_040909_03.3434.3434.2	K.ESPKEGT*YLVMTEVSPAR.F	0.0661831	1	Ambigous
Markus_040909_05	3436	3436	2	Markus_040909_05.3436.3436.2	R.ENPPS*PPTSPAAPQPR.E	0.696061	2	Ambigous
Markus_040909_05	3437	3437	2	Markus_040909_05.3437.3437.2	R.VIEPPAASCPSS*PR@.I	0.0543549	7	Passed
Markus_040909_05	3441	3441	2	Markus_040909_05.3441.3441.2	R.SES*PPPLSEPK.Q	0.985157	1	Ambigous
Markus_040909_14	3445	3445	2	Markus_040909_14.3445.3445.2	R.SR@S*SDIVSSVR@.R	0.0816925	2	Ambigous
Markus_040909_11	3448	3448	3	Markus_040909_11.3448.3448.3	K.EGEEPTVYS*DDEEPKDETAR.K	0.138255	3	Ambigous
Markus_040909_05	3449	3449	2	Markus_040909_05.3449.3449.2	R.SES*PPPLSEPK#.Q	0.0450415	2	Ambigous
Markus_040909_11	3451	3451	3	Markus_040909_11.3451.3451.3	K.ASEPVKEPVQTAQS*PAPVEK.E	0.973858	1	Ambigous
Markus_040909_11	3452	3452	3	Markus_040909_11.3452.3452.3	K.ASEPVK#EPVQTAQS*PAPVEK#.E	1	1	Passed
Markus_040909_05	3454	3454	2	Markus_040909_05.3454.3454.2	R.VIEPPAASCPSS*PR.I	0.29172	6	Ambigous
Markus_040909_04	3455	3455	2	Markus_040909_04.3455.3455.2	R.TIS*DGTISAAK#.Q	0.0714976	3	Ambigous
Markus_040909_05	3456	3456	2	Markus_040909_05.3456.3456.2	R.VIEPPAASCPSS*PR@.I	0.0765872	7	Passed
Markus_040909_04	3457	3457	2	Markus_040909_04.3457.3457.2	R.TIS*DGTISAAK.Q	0.17927	3	Ambigous
Markus_040909_11	3458	3458	3	Markus_040909_11.3458.3458.3	R.APTAALS*PEPQDSKEDVK.K	0.320629	1	Ambigous
Markus_040909_18	3458	3458	3	Markus_040909_18.3458.3458.3	K.NVAEALGHS*PK#DPGGGGGSVR@.A	0.899492	1	Ambigous
Markus_040909_05	3458	3458	2	Markus_040909_05.3458.3458.2	R.TFS*ATVR@.A	0.718984	3	Ambigous
Markus_040909_15	3464	3464	2	Markus_040909_15.3464.3464.2	R.SR@S*SDIVSSVR@.R	0.0365766	2	Ambigous
Markus_040909_05	3467	3467	2	Markus_040909_05.3467.3467.2	R.TFS*ATVR.A	0.976814	1	Ambigous
Markus_040909_12	3468	3468	3	Markus_040909_12.3468.3468.3	R.APSR@QDVY*GPQPQVR@.V	0.0369368	1	Ambigous
Markus_040909_11	3469	3469	2	Markus_040909_11.3469.3469.2	K.EGEEPTVYS*DDEEPKDETAR.K	0.251009	3	Ambigous
Markus_040909_05	3470	3470	2	Markus_040909_05.3470.3470.2	R.TFS*ATVR@.A	0.68444	3	Ambigous
Markus_040909_02	3470	3470	3	Markus_040909_02.3470.3470.3	R.S*PS*PAPPPPPPPPPPR@.R	1	1	Passed
Markus_040909_05	3471	3471	2	Markus_040909_05.3471.3471.2	R.SES*PPPLSEPK#.Q	0.356115	2	Ambigous
Markus_040909_04	3472	3472	2	Markus_040909_04.3472.3472.2	R.TIS*DGTISAAK.Q	0.126365	3	Ambigous
Markus_040909_05	3474	3474	2	Markus_040909_05.3474.3474.2	R.VIEPPAASCPSS*PR@.I	0.152852	7	Passed
Markus_040909_05	3475	3475	2	Markus_040909_05.3475.3475.2	K.LAS*PELER.L	1	1	Passed
Markus_040909_12	3477	3477	3	Markus_040909_12.3477.3477.3	R.APS*RQDVYGPQPQVR.V	0.862184	2	Ambigous
Markus_040909_06	3477	3478	2	Markus_040909_06.3477.3478.2	R.VIEPPAASCPSS*PR@.I	0.0399133	7	Passed
Markus_040909_04	3480	3480	2	Markus_040909_04.3480.3480.2	R.TIS*DGTISAAK.Q	0.134627	3	Ambigous
Markus_040909_12	3481	3481	3	Markus_040909_12.3481.3481.3	R.APS*RQDVYGPQPQVR.V	0.842292	2	Ambigous
Markus_040909_04	3486	3486	2	Markus_040909_04.3486.3486.2	R.TIS*DGTISAAK#.Q	0.103707	3	Ambigous
Markus_040909_05	3488	3488	2	Markus_040909_05.3488.3488.2	K.LAS*PELER@.L	1	1	Passed
Markus_040909_04	3490	3490	2	Markus_040909_04.3490.3490.2	R.AS*DPGLPAEEPK#.E	1	1	Passed
Markus_040909_01	3492	3493	3	Markus_040909_01.3492.3493.3	R.LPAPQEDT*ASEAGT*PQGEVQTR.D	0.089266	1	Ambigous
Markus_040909_06	3493	3493	2	Markus_040909_06.3493.3493.2	R.VIEPPAASCPSS*PR.I	0.254651	6	Ambigous
Markus_040909_02	3493	3493	3	Markus_040909_02.3493.3493.3	R.S*PS*PAPPPPPPPPPPR.R	1	1	Passed
Markus_040909_05	3494	3494	2	Markus_040909_05.3494.3494.2	K.LGVSVSPS*R@.A	0.0298132	1	Ambigous
Markus_040909_01	3495	3498	3	Markus_040909_01.3495.3498.3	R.LPAPQEDTAS*EAGT*PQGEVQTR@.D	0.0989972	5	Ambigous
Markus_040909_02	3498	3498	3	Markus_040909_02.3498.3498.3	R.LPAPQEDT*ASEAGT*PQGEVQTR@.D	0.00999213	1	Ambigous
Markus_040909_05	3500	3500	2	Markus_040909_05.3500.3500.2	R.TIS*DGTISAAK#.Q	0.225348	3	Ambigous
Markus_040909_05	3502	3502	3	Markus_040909_05.3502.3502.3	R.VIEPPAASCPSS*PR@.I	0.024296	7	Passed
Markus_040909_01	3503	3503	2	Markus_040909_01.3503.3503.2	K.YSPTS*PTYSPTS*PK.Y	0.0160775	1	Ambigous
Markus_040909_06	3504	3504	2	Markus_040909_06.3504.3504.2	K.LGVSVS*PSR.A	0.220658	3	Ambigous
Markus_040909_05	3504	3504	2	Markus_040909_05.3504.3504.2	K.LGVSVS*PSR.A	0.20637	3	Ambigous
Markus_040909_01	3504	3504	2	Markus_040909_01.3504.3504.2	K.FGSTGST*PPVS*PTPSER@.S	0.0118929	1	Ambigous
Markus_040909_01	3505	3505	2	Markus_040909_01.3505.3505.2	K.YSPTS*PTYSPTS*PK#.Y	0.00846142	1	Ambigous
Markus_040909_03	3506	3507	3	Markus_040909_03.3506.3507.3	R.SSPPAT*DPGPVPSSPSQEPPTK#.R	0.0301473	1	Ambigous
Markus_040909_05	3507	3507	3	Markus_040909_05.3507.3507.3	R.VIEPPAASCPS*SPR.I	0.0116408	1	Ambigous
Markus_040909_12	3507	3507	2	Markus_040909_12.3507.3507.2	R.K#AS*PEPPDSAESALK#.L	0.702796	2	Ambigous
Markus_040909_01	3507	3507	2	Markus_040909_01.3507.3507.2	K.YSPTS*PT*YSPTSPK.Y	0.246057	1	Ambigous
Markus_040909_02	3508	3508	3	Markus_040909_02.3508.3508.3	R.LPAPQEDTAS*EAGT*PQGEVQTR@.D	0.0601785	5	Ambigous
Markus_040909_01	3508	3508	2	Markus_040909_01.3508.3508.2	K.YSPTSPTYS*PTS*PK#.Y	0.00941037	1	Ambigous
Markus_040909_06	3509	3509	2	Markus_040909_06.3509.3509.2	K.LGVSVS*PSR@.A	0.0704898	2	Ambigous
Markus_040909_12	3509	3509	2	Markus_040909_12.3509.3509.2	R.KAS*PEPPDSAESALK.L	0.954327	6	Ambigous
Markus_040909_06	3511	3511	2	Markus_040909_06.3511.3511.2	R.VIEPPAASCPSS*PR.I	0.299705	6	Ambigous
Markus_040909_01	3512	3512	2	Markus_040909_01.3512.3512.2	R.LPAPQEDTAS*EAGT*PQGEVQTR.D	0.0627974	1	Ambigous
Markus_040909_05	3512	3512	2	Markus_040909_05.3512.3512.2	K.LGVSVS*PSR@.A	0.108065	2	Ambigous
Markus_040909_02	3513	3513	3	Markus_040909_02.3513.3513.3	R.LPAPQEDTAS*EAGT*PQGEVQTR@.D	0.0302099	5	Ambigous
Markus_040909_05	3515	3515	2	Markus_040909_05.3515.3515.2	R.DVYLS*PR@.D	0.794509	2	Ambigous
Markus_040909_12	3515	3515	2	Markus_040909_12.3515.3515.2	R.KAS*PEPPDSAESALK.L	0.942634	6	Ambigous
Markus_040909_05	3516	3516	1	Markus_040909_05.3516.3516.1	R.DVYLS*PR.D	0.94871	3	Ambigous
Markus_040909_03	3520	3520	2	Markus_040909_03.3520.3520.2	R.R@Y*FLLR@AS*GIYYVPK.G	0.315871	1	Ambigous
Markus_040909_05	3521	3521	2	Markus_040909_05.3521.3521.2	R.VIEPPAASCPSS*PR@.I	0.051718	7	Passed
Markus_040909_02	3521	3521	2	Markus_040909_02.3521.3521.2	R.LPAPQEDTAS*EAGT*PQGEVQTR@.D	0.0671136	5	Ambigous
Markus_040909_01	3521	3521	2	Markus_040909_01.3521.3521.2	K.FGSTGST*PPVS*PTPSER.S	0.0262761	1	Ambigous
Markus_040909_05	3522	3523	2	Markus_040909_05.3522.3523.2	R.VIEPPAASCPSS*PR.I	0.361765	6	Ambigous
Markus_040909_12	3526	3526	3	Markus_040909_12.3526.3526.3	R.KAS*PEPPDSAESALK.L	0.463806	6	Ambigous
Markus_040909_14	3527	3527	2	Markus_040909_14.3527.3527.2	R.LR@LS*PSPTSQR@.S	0.631171	1	Ambigous
Markus_040909_04	3528	3528	2	Markus_040909_04.3528.3528.2	R.SS*GLQPQGAPEVR.R	1	3	Passed
Markus_040909_06	3528	3528	2	Markus_040909_06.3528.3528.2	R.DVYLS*PR@.D	1	2	Passed
Markus_040909_12	3532	3532	2	Markus_040909_12.3532.3532.2	R.KAS*PEPPDSAESALK.L	0.785745	6	Ambigous
Markus_040909_04	3533	3533	2	Markus_040909_04.3533.3533.2	R.S*SGLQPQGAPEVR.R	0.619344	1	Ambigous
Markus_040909_14	3534	3534	2	Markus_040909_14.3534.3534.2	R.LRLS*PSPTSQR.S	0.772618	1	Ambigous
Markus_040909_04	3536	3536	2	Markus_040909_04.3536.3536.2	R.S*SGLQPQGAPEVR@.R	0.00127931	2	Ambigous
Markus_040909_05	3537	3537	2	Markus_040909_05.3537.3537.2	R.DVYLS*PR.D	0.93269	3	Ambigous
Markus_040909_05	3538	3538	2	Markus_040909_05.3538.3538.2	K.ENEEAEPSTAPGT*PTLR@.K	0.0903984	1	Ambigous
Markus_040909_05	3542	3542	2	Markus_040909_05.3542.3542.2	R.VIEPPAASCPSS*PR@.I	0.0693175	7	Passed
Markus_040909_05	3543	3543	2	Markus_040909_05.3543.3543.2	R.VIEPPAASCPSS*PR.I	0.293577	6	Ambigous
Markus_040909_13	3543	3543	2	Markus_040909_13.3543.3543.2	R.KAS*PEPPDSAESALK.L	0.910402	6	Ambigous
Markus_040909_04	3544	3544	2	Markus_040909_04.3544.3544.2	R.S*SGLQPQGAPEVR@.R	0.00155151	2	Ambigous
Markus_040909_04	3546	3546	2	Markus_040909_04.3546.3546.2	R.SS*GLQPQGAPEVR.R	0.43119	3	Ambigous
Markus_040909_13	3547	3549	2	Markus_040909_13.3547.3549.2	R.K#AS*PEPPDSAESALK#.L	0.8103	2	Ambigous
Markus_040909_05	3549	3549	2	Markus_040909_05.3549.3549.2	R.LEDLDTCM^M^T*PK#.S	0.909055	1	Ambigous
Markus_040909_05	3554	3554	2	Markus_040909_05.3554.3554.2	R.STT*PTSSPFR@.A	0.330184	1	Ambigous
Markus_040909_05	3555	3555	1	Markus_040909_05.3555.3555.1	R.DVYLS*PR.D	1	3	Passed
Markus_040909_18	3556	3556	3	Markus_040909_18.3556.3556.3	K.ASEDES*DLEDEEEK#SQEDTEQK#R@.K	0.106901	1	Ambigous
Markus_040909_04	3556	3556	2	Markus_040909_04.3556.3556.2	R.SMS*ADEDLQEPSR@.R	0.0763768	2	Ambigous
Markus_040909_13	3558	3558	2	Markus_040909_13.3558.3558.2	R.KAS*PEPPDSAESALK.L	0.937921	6	Ambigous
Markus_040909_04	3559	3559	2	Markus_040909_04.3559.3559.2	R.SMS*ADEDLQEPSR.R	0.979968	2	Ambigous
Markus_040909_05	3564	3564	2	Markus_040909_05.3564.3564.2	R.SS*GLQPQGAPEVR.R	1	3	Passed
Markus_040909_06	3564	3564	2	Markus_040909_06.3564.3564.2	R.NAS*VPNLR@.G	1	1	Passed
Markus_040909_04	3567	3567	2	Markus_040909_04.3567.3567.2	R.SMS*ADEDLQEPSR.R	0.952429	2	Ambigous
Markus_040909_04	3569	3569	2	Markus_040909_04.3569.3569.2	R.SMS*ADEDLQEPSR@.R	0.0580472	2	Ambigous
Markus_040909_06	3576	3576	2	Markus_040909_06.3576.3576.2	R.S*TTFSTNYR@.S	0.00779475	7	Passed
Markus_040909_05	3576	3576	2	Markus_040909_05.3576.3576.2	R.S*TTFSTNYR@.S	0.00628598	7	Passed
Markus_040909_05	3578	3578	2	Markus_040909_05.3578.3578.2	R.ST*TFSTNYR.S	0.000748339	2	Ambigous
Markus_040909_01	3578	3578	2	Markus_040909_01.3578.3578.2	K.LPQPPEGQCYS*N.-	1	2	Passed
Markus_040909_06	3578	3578	2	Markus_040909_06.3578.3578.2	R.S*TTFSTNYR.S	1	4	Passed
Markus_040909_05	3580	3580	2	Markus_040909_05.3580.3580.2	K.LGVSVS*PSR.A	0.114733	3	Ambigous
Markus_040909_05	3583	3583	2	Markus_040909_05.3583.3583.2	R.ST*TFSTNYR.S	0.0157514	2	Ambigous
Markus_040909_18	3584	3584	3	Markus_040909_18.3584.3584.3	K.ESDDK#PEIEDVGS*DEEEEEK#K#.D	1	3	Passed
Markus_040909_06	3584	3584	2	Markus_040909_06.3584.3584.2	R.S*TTFSTNYR.S	0.0311834	4	Ambigous
Markus_040909_01	3585	3585	2	Markus_040909_01.3585.3585.2	K.LPQPPEGQCYS*N.-	1	2	Passed
Markus_040909_05	3585	3585	2	Markus_040909_05.3585.3585.2	R.S*TTFSTNYR@.S	0.0245835	7	Passed
Markus_040909_18	3586	3586	3	Markus_040909_18.3586.3586.3	K.ESDDKPEIEDVGS*DEEEEEKK.D	1	6	Passed
Markus_040909_04	3588	3588	2	Markus_040909_04.3588.3588.2	R.S*CDLAGVETCK.S	1	2	Passed
Markus_040909_05	3589	3589	2	Markus_040909_05.3589.3589.2	R.TYS*DEASQLR.A	0.990929	2	Passed
Markus_040909_07	3589	3589	2	Markus_040909_07.3589.3589.2	R.S*TTFSTNYR@.S	0.0160544	7	Passed
Markus_040909_18	3591	3593	3	Markus_040909_18.3591.3593.3	K.ESDDKPEIEDVGS*DEEEEEKK.D	1	6	Passed
Markus_040909_05	3593	3593	2	Markus_040909_05.3593.3593.2	K.EQSDISIS*PR@.A	0.444935	2	Ambigous
Markus_040909_05	3594	3594	3	Markus_040909_05.3594.3594.3	R.LPAPQEDTASEAGT*PQGEVQTR@.D	1	1	Passed
Markus_040909_06	3595	3595	2	Markus_040909_06.3595.3595.2	K.EQSDISIS*PR.A	0.502971	2	Ambigous
Markus_040909_04	3595	3595	2	Markus_040909_04.3595.3595.2	R.EGS*PAPLEPEPGASQPK.L	1	1	Passed
Markus_040909_05	3595	3595	2	Markus_040909_05.3595.3595.2	R.TYS*DEASQLR@.A	0.372115	1	Ambigous
Markus_040909_10	3596	3596	2	Markus_040909_10.3596.3596.2	K.EQLLLR@S*S*EGNSK#.E	1	1	Passed
Markus_040909_14	3597	3597	2	Markus_040909_14.3597.3597.2	R.RGS*LTFAGESSK.T	0.874261	4	Ambigous
Markus_040909_17	3597	3597	3	Markus_040909_17.3597.3597.3	R.K#ALT*KGKS*PNHT*PQQES*K.K	0.264495	1	Ambigous
Markus_040909_02	3597	3597	3	Markus_040909_02.3597.3597.3	R.LPAPQEDTAS*EAGT*PQGEVQTR@.D	0.115678	5	Ambigous
Markus_040909_05	3598	3598	2	Markus_040909_05.3598.3598.2	R.S*TTFSTNYR.S	0.00498986	4	Ambigous
Markus_040909_05	3599	3599	2	Markus_040909_05.3599.3599.2	K.EQSDISIS*PR.A	0.466994	2	Ambigous
Markus_040909_05	3600	3600	2	Markus_040909_05.3600.3600.2	K.M^ELGT*PLR.H	1	1	Passed
Markus_040909_04	3602	3602	2	Markus_040909_04.3602.3602.2	R.S*CDLAGVETCK.S	1	2	Passed
Markus_040909_18	3603	3603	3	Markus_040909_18.3603.3603.3	K.ESDDKPEIEDVGS*DEEEEEKK.D	1	6	Passed
Markus_040909_07	3603	3603	2	Markus_040909_07.3603.3603.2	R.S*TTFSTNYR@.S	0.0284464	7	Passed
Markus_040909_05	3605	3605	2	Markus_040909_05.3605.3605.2	R.TYS*DEASQLR.A	0.376978	2	Ambigous
Markus_040909_07	3606	3606	2	Markus_040909_07.3606.3606.2	R.S*TTFSTNYR.S	0.00258827	4	Ambigous
Markus_040909_05	3607	3607	2	Markus_040909_05.3607.3607.2	K.M^ELGT*PLR@.H	1	1	Passed
Markus_040909_14	3610	3610	2	Markus_040909_14.3610.3610.2	R.RGS*LTFAGESSK.T	0.920561	4	Ambigous
Markus_040909_05	3611	3611	2	Markus_040909_05.3611.3611.2	K.EQSDISIS*PR@.A	0.460245	2	Ambigous
Markus_040909_15	3613	3613	2	Markus_040909_15.3613.3613.2	R.RGS*LTFAGESSK.T	1	4	Passed
Markus_040909_04	3615	3616	2	Markus_040909_04.3615.3616.2	R.SST*PLPTVSSSAENTR.Q	0.0411305	10	Passed
Markus_040909_05	3616	3616	2	Markus_040909_05.3616.3616.2	R.S*TTFSTNYR@.S	0.0252249	7	Passed
Markus_040909_04	3618	3619	2	Markus_040909_04.3618.3619.2	R.SST*PLPTVSSSAENTR@.Q	0.0430698	7	Passed
Markus_040909_05	3621	3621	2	Markus_040909_05.3621.3621.2	R.TFS*ATVR@.A	0.1229	3	Ambigous
Markus_040909_04	3622	3622	2	Markus_040909_04.3622.3622.2	R.SST*PLPTVSSSAENTR.Q	0.0475981	10	Passed
Markus_040909_05	3623	3623	2	Markus_040909_05.3623.3623.2	K.SFSSPPS*PSYK#.R	0.104761	1	Ambigous
Markus_040909_15	3627	3627	2	Markus_040909_15.3627.3627.2	R.R@GS*LTFAGESSK#.T	0.247451	2	Ambigous
Markus_040909_01	3627	3627	3	Markus_040909_01.3627.3627.3	K.EGDTEEEAGPQAAEPST*PSGPESGPTPASAEQNE.-	0.00696815	2	Ambigous
Markus_040909_18	3629	3629	3	Markus_040909_18.3629.3629.3	K.ESDDKPEIEDVGS*DEEEEEKK.D	1	6	Passed
Markus_040909_05	3630	3630	2	Markus_040909_05.3630.3630.2	K.SFISSSPSS*PSR@.A	0.0199731	2	Ambigous
Markus_040909_05	3631	3631	2	Markus_040909_05.3631.3631.2	K.SFISSSPSS*PSR.A	0.0203148	2	Ambigous
Markus_040909_15	3632	3632	2	Markus_040909_15.3632.3632.2	R.RGS*LTFAGESSK.T	0.910214	4	Ambigous
Markus_040909_04	3632	3632	3	Markus_040909_04.3632.3632.3	R.SST*PLPTVSSSAENTR.Q	0.0160705	10	Passed
Markus_040909_05	3632	3632	2	Markus_040909_05.3632.3632.2	R.SST*PLPTVSSSAENTR.Q	0.0201011	10	Passed
Markus_040909_05	3634	3634	2	Markus_040909_05.3634.3634.2	R.SST*PLPTVSSSAENTR@.Q	0.0224702	7	Passed
Markus_040909_10	3635	3635	3	Markus_040909_10.3635.3635.3	K.ASEDES*DLEDEEEKSQEDTEQK.R	0.294679	1	Ambigous
Markus_040909_05	3635	3635	2	Markus_040909_05.3635.3635.2	R.SST*PLPTVSSSAENTR.Q	0.0247607	10	Passed
Markus_040909_05	3639	3639	2	Markus_040909_05.3639.3639.2	K.SFISSSPSS*PSR@.A	0.0189197	2	Ambigous
Markus_040909_05	3640	3640	2	Markus_040909_05.3640.3640.2	K.SFISSSPSS*PSR.A	0.0156047	2	Ambigous
Markus_040909_05	3641	3641	2	Markus_040909_05.3641.3641.2	R.SST*PLPTVSSSAENTR.Q	0.0401992	10	Passed
Markus_040909_15	3641	3641	2	Markus_040909_15.3641.3641.2	R.R@GS*LTFAGESSK#.T	0.180368	2	Ambigous
Markus_040909_01	3641	3641	3	Markus_040909_01.3641.3641.3	K.EGDTEEEAGPQAAEPST*PSGPESGPTPASAEQNE.-	0.0321296	2	Ambigous
Markus_040909_04	3642	3642	3	Markus_040909_04.3642.3642.3	R.SSTPLPT*VSSSAENTR.Q	0.0120144	1	Ambigous
Markus_040909_05	3645	3645	2	Markus_040909_05.3645.3645.2	K.ALT*PPADPPR.Y	1	1	Passed
Markus_040909_06	3645	3645	2	Markus_040909_06.3645.3645.2	R.SST*PLPTVSSSAENTR@.Q	0.0535328	7	Passed
Markus_040909_04	3646	3646	2	Markus_040909_04.3646.3646.2	R.TAS*GSSVTSLEGTR@.S	0.0367483	5	Ambigous
Markus_040909_05	3646	3646	2	Markus_040909_05.3646.3646.2	R.SST*PLPTVSSSAENTR@.Q	0.0553776	7	Passed
Markus_040909_05	3648	3648	2	Markus_040909_05.3648.3648.2	K.ALT*PPADPPR@.Y	1	1	Passed
Markus_040909_04	3648	3648	2	Markus_040909_04.3648.3648.2	R.TAS*GSSVTSLEGTR.S	0.0779756	5	Ambigous
Markus_040909_06	3648	3649	2	Markus_040909_06.3648.3649.2	R.SST*PLPTVSSSAENTR.Q	0.0323437	10	Passed
Markus_040909_10	3649	3649	2	Markus_040909_10.3649.3649.2	R.SLLNNSLIY*K.K	0.544112	1	Ambigous
Markus_040909_04	3653	3653	2	Markus_040909_04.3653.3653.2	R.TAS*GSSVTSLEGTR.S	0.0409933	5	Ambigous
Markus_040909_04	3655	3655	2	Markus_040909_04.3655.3655.2	R.S*STPLPTVSSSAENTR.Q	0.100303	1	Ambigous
Markus_040909_04	3657	3657	2	Markus_040909_04.3657.3657.2	R.TAS*GSSVTSLEGTR@.S	0.0414724	5	Ambigous
Markus_040909_04	3659	3660	3	Markus_040909_04.3659.3660.3	R.LPAPQEDTAS*EAGTPQGEVQTR.D	0.183462	2	Ambigous
Markus_040909_17	3659	3659	3	Markus_040909_17.3659.3659.3	K.TET*QEK#NPLPSK#ETIEQEK#.Q	0.00808501	2	Ambigous
Markus_040909_17	3663	3663	3	Markus_040909_17.3663.3663.3	K.TET*QEK#NPLPSK#ETIEQEK#.Q	0.0644753	2	Ambigous
Markus_040909_04	3664	3664	2	Markus_040909_04.3664.3664.2	R.S*GDLGDM^EPLK#.G	1	1	Passed
Markus_040909_05	3665	3665	2	Markus_040909_05.3665.3665.2	R.S*TTFSTNYR@.S	0.0088337	7	Passed
Markus_040909_04	3667	3667	3	Markus_040909_04.3667.3667.3	R.LPAPQEDTAS*EAGTPQGEVQTR.D	0.262865	2	Ambigous
Markus_040909_07	3668	3668	2	Markus_040909_07.3668.3668.2	R.SST*PLPTVSSSAENTR@.Q	0.049947	7	Passed
Markus_040909_18	3668	3668	3	Markus_040909_18.3668.3668.3	K.ESDDKPEIEDVGS*DEEEEEKK.D	1	6	Passed
Markus_040909_04	3669	3669	2	Markus_040909_04.3669.3669.2	R.S*GDLGDM^EPLK.G	1	1	Passed
Markus_040909_15	3670	3670	2	Markus_040909_15.3670.3670.2	R.RGS*DELTVPR.Y	1	2	Passed
Markus_040909_18	3670	3670	3	Markus_040909_18.3670.3670.3	K.ESDDK#PEIEDVGS*DEEEEEK#K#.D	1	3	Passed
Markus_040909_05	3671	3671	2	Markus_040909_05.3671.3671.2	R.TAS*GSSVTSLEGTR@.S	0.0219486	5	Ambigous
Markus_040909_05	3673	3673	2	Markus_040909_05.3673.3673.2	R.GEGVSQVGPGT*PPAPESPR@.K	0.319721	1	Ambigous
Markus_040909_04	3674	3674	2	Markus_040909_04.3674.3674.2	R.TAS*GSSVTSLEGTR@.S	0.011888	5	Ambigous
Markus_040909_18	3674	3674	3	Markus_040909_18.3674.3674.3	K.ESDDKPEIEDVGS*DEEEEEKK.D	1	6	Passed
Markus_040909_05	3675	3675	2	Markus_040909_05.3675.3675.2	K.YFDS*GDYNM^AK#.A	0.333886	1	Ambigous
Markus_040909_04	3676	3676	3	Markus_040909_04.3676.3676.3	K.LQEEGGS*EEEEAGNPSEDGMQSGPTQAPPR.E	0.897611	2	Ambigous
Markus_040909_18	3677	3677	3	Markus_040909_18.3677.3677.3	K.ESDDK#PEIEDVGS*DEEEEEK#K#.D	1	3	Passed
Markus_040909_02	3678	3678	2	Markus_040909_02.3678.3678.2	K.SFISS*SPSSPS*R@.A	0.0231474	1	Ambigous
Markus_040909_05	3681	3681	2	Markus_040909_05.3681.3681.2	K.EYPDQS*PVLQR@.M	1	1	Passed
Markus_040909_04	3682	3682	2	Markus_040909_04.3682.3682.2	R.TAS*GSSVTSLEGTR.S	0.0603613	5	Ambigous
Markus_040909_05	3684	3686	2	Markus_040909_05.3684.3686.2	R.TAS*GSSVTSLEGTR.S	0.0481458	5	Ambigous
Markus_040909_02	3686	3686	2	Markus_040909_02.3686.3686.2	K.SFISS*SPS*SPSR.A	0.0300494	1	Ambigous
Markus_040909_04	3687	3687	3	Markus_040909_04.3687.3687.3	K.LQEEGGS*EEEEAGNPSEDGMQSGPTQAPPR.E	0.73862	2	Ambigous
Markus_040909_05	3688	3688	2	Markus_040909_05.3688.3688.2	R.GEGVSQVGPGT*PPAPESPR.K	0.268086	1	Ambigous
Markus_040909_15	3689	3689	2	Markus_040909_15.3689.3689.2	R.RGS*DELTVPR.Y	1	2	Passed
Markus_040909_04	3689	3689	3	Markus_040909_04.3689.3689.3	K.LQEEGGS*EEEEAGNPSEDGMQSGPTQAPPR@.E	0.389317	2	Ambigous
Markus_040909_12	3694	3694	3	Markus_040909_12.3694.3694.3	R.R@AS*VCAEAYNPDEEEDDAESR@.I	0.181827	1	Ambigous
Markus_040909_04	3700	3700	3	Markus_040909_04.3700.3700.3	K.LQEEGGS*EEEEAGNPSEDGMQSGPTQAPPR@.E	1	2	Passed
Markus_040909_04	3702	3704	2	Markus_040909_04.3702.3704.2	R.SST*PLPTVSSSAENTR.Q	0.0316961	10	Passed
Markus_040909_05	3702	3703	2	Markus_040909_05.3702.3703.2	R.LAIQGPEDS*PSR@.Q	0.211207	1	Ambigous
Markus_040909_05	3706	3706	2	Markus_040909_05.3706.3706.2	K.YVSGSS*PDLVTR@.K	0.0444444	2	Ambigous
Markus_040909_04	3707	3708	2	Markus_040909_04.3707.3708.2	R.SST*PLPTVSSSAENTR@.Q	0.0374677	7	Passed
Markus_040909_04	3709	3709	2	Markus_040909_04.3709.3709.2	R.EQTASAPAT*PLVSK#.H	0.0252582	2	Ambigous
Markus_040909_05	3711	3711	2	Markus_040909_05.3711.3711.2	R.EQTASAPAT*PLVSK#.H	0.176966	2	Ambigous
Markus_040909_12	3713	3713	3	Markus_040909_12.3713.3713.3	R.RAS*VCAEAYNPDEEEDDAESR.I	0.673027	1	Ambigous
Markus_040909_05	3714	3714	2	Markus_040909_05.3714.3714.2	R.TQPDGTSVPGEPASPIS*QR.L	0.0602318	2	Ambigous
Markus_040909_05	3715	3715	2	Markus_040909_05.3715.3715.2	R.TQPDGTSVPGEPASPIS*QR@.L	0.0472023	2	Ambigous
Markus_040909_05	3716	3716	2	Markus_040909_05.3716.3716.2	R.TQPDGTSVPGEPASPIS*QR.L	0.0831232	2	Ambigous
Markus_040909_05	3718	3718	2	Markus_040909_05.3718.3718.2	R.SST*PLPTVSSSAENTR.Q	0.047754	10	Passed
Markus_040909_05	3720	3720	2	Markus_040909_05.3720.3720.2	K.YVSGSS*PDLVTR@.K	0.0331641	2	Ambigous
Markus_040909_05	3723	3723	2	Markus_040909_05.3723.3723.2	R.SST*PLPTVSSSAENTR.Q	0.0358774	10	Passed
Markus_040909_05	3724	3724	2	Markus_040909_05.3724.3724.2	R.TQPDGTSVPGEPASPIS*QR@.L	0.348696	2	Ambigous
Markus_040909_05	3725	3725	2	Markus_040909_05.3725.3725.2	R.SST*PLPTVSSSAENTR@.Q	0.0302773	7	Passed
Markus_040909_05	3729	3729	2	Markus_040909_05.3729.3729.2	R.EQTAS*APATPLVSK#.H	0.00910714	1	Ambigous
Markus_040909_01	3730	3730	2	Markus_040909_01.3730.3730.2	K.IS*STPSASRS*PMR@.L	0.00165831	1	Ambigous
Markus_040909_04	3732	3732	2	Markus_040909_04.3732.3732.2	R.TAS*GSSVTSLEGTR@.S	0.0252215	5	Ambigous
Markus_040909_04	3735	3735	2	Markus_040909_04.3735.3735.2	R.TAS*GSSVTSLEGTR.S	0.0779404	5	Ambigous
Markus_040909_04	3742	3742	2	Markus_040909_04.3742.3742.2	R.SLS*GSGYGAVTAGK#.R	0.134757	1	Ambigous
Markus_040909_04	3744	3744	3	Markus_040909_04.3744.3744.3	K.QADVADQQTTELPAENGETENQS*PASEEEK.E	0.00114054	1	Ambigous
Markus_040909_04	3745	3745	2	Markus_040909_04.3745.3745.2	R.SLS*GSGYGAVTAGK.R	0.281835	2	Ambigous
Markus_040909_05	3748	3748	2	Markus_040909_05.3748.3748.2	K.SFS*QPGLR@.S	0.373572	1	Ambigous
Markus_040909_05	3750	3750	2	Markus_040909_05.3750.3750.2	K.SFS*QPGLR.S	0.970264	3	Ambigous
Markus_040909_01	3753	3753	3	Markus_040909_01.3753.3753.3	R.SPNPSDGGGDTPLAQS*DEEDGDDGGAEPGPCS.-	1	2	Passed
Markus_040909_04	3755	3755	2	Markus_040909_04.3755.3755.2	R.SLS*GSGYGAVTAGK.R	0.257893	2	Ambigous
Markus_040909_05	3756	3756	2	Markus_040909_05.3756.3756.2	K.SFS*QPGLR.S	0.913769	3	Ambigous
Markus_040909_06	3758	3758	2	Markus_040909_06.3758.3758.2	K.SFS*QPGLR.S	0.966919	3	Ambigous
Markus_040909_05	3758	3758	2	Markus_040909_05.3758.3758.2	R.AGSYS*LPR.N	0.480833	1	Ambigous
Markus_040909_05	3761	3761	2	Markus_040909_05.3761.3761.2	R.ALT*PSIEAK#.D	0.550849	1	Ambigous
Markus_040909_04	3762	3764	2	Markus_040909_04.3762.3764.2	K.SVPTVDS*GNEDDDSSFK.I	0.0538874	8	Passed
Markus_040909_04	3765	3767	2	Markus_040909_04.3765.3767.2	K.SVPTVDS*GNEDDDSSFK#.I	0.0402895	7	Passed
Markus_040909_05	3771	3771	2	Markus_040909_05.3771.3771.2	R.GEPNVSY*ICSR@.Y	0.358913	9	Passed
Markus_040909_05	3772	3772	2	Markus_040909_05.3772.3772.2	R.TVGTNTPPS*PGFGR@.R	0.481344	1	Ambigous
Markus_040909_04	3772	3772	2	Markus_040909_04.3772.3772.2	K.SVPTVDS*GNEDDDSSFK.I	0.0417771	8	Passed
Markus_040909_06	3772	3772	2	Markus_040909_06.3772.3772.2	R.GEPNVSY*ICSR.Y	0.31031	10	Passed
Markus_040909_01	3773	3773	3	Markus_040909_01.3773.3773.3	R.SPNPSDGGGDTPLAQS*DEEDGDDGGAEPGPCS.-	0.222878	2	Ambigous
Markus_040909_17	3773	3773	3	Markus_040909_17.3773.3773.3	R.R@QS*VELHS*PQSLPR@.G	0.0746104	2	Ambigous
Markus_040909_06	3774	3774	2	Markus_040909_06.3774.3774.2	R.GEPNVSY*ICSR@.Y	0.239136	9	Passed
Markus_040909_05	3775	3775	2	Markus_040909_05.3775.3775.2	K.SVPTVDS*GNEDDDSSFK#.I	0.0536214	7	Passed
Markus_040909_05	3776	3776	2	Markus_040909_05.3776.3776.2	K.SVPTVDS*GNEDDDSSFK.I	0.0719602	8	Passed
Markus_040909_06	3776	3776	2	Markus_040909_06.3776.3776.2	R.GEPNVSY*ICSR@.Y	0.338382	9	Passed
Markus_040909_04	3776	3776	2	Markus_040909_04.3776.3776.2	R.S*PVPSAFSDQSR.S	0.960989	3	Ambigous
Markus_040909_05	3778	3778	2	Markus_040909_05.3778.3778.2	K.SVPTVDS*GNEDDDSSFK#.I	0.0348774	7	Passed
Markus_040909_04	3778	3778	2	Markus_040909_04.3778.3778.2	K.SVPTVDS*GNEDDDSSFK#.I	0.0357333	7	Passed
Markus_040909_06	3778	3778	2	Markus_040909_06.3778.3778.2	R.GEPNVSY*ICSR.Y	0.127154	10	Passed
Markus_040909_04	3779	3779	2	Markus_040909_04.3779.3779.2	R.S*PVPSAFSDQSR@.S	0.797038	1	Ambigous
Markus_040909_01	3780	3780	3	Markus_040909_01.3780.3780.3	K.EGDT*EEEAGPQAAEPSTPSGPESGPTPASAEQNE.-	1	1	Passed
Markus_040909_05	3780	3780	2	Markus_040909_05.3780.3780.2	K.SVPTVDS*GNEDDDSSFK.I	0.0415763	8	Passed
Markus_040909_05	3781	3781	2	Markus_040909_05.3781.3781.2	R.GEPNVSY*ICSR.Y	0.232697	10	Passed
Markus_040909_18	3784	3784	3	Markus_040909_18.3784.3784.3	R.R@QS*VELHS*PQSLPR@.G	0.186826	2	Ambigous
Markus_040909_05	3784	3784	2	Markus_040909_05.3784.3784.2	K.SVPTVDS*GNEDDDSSFK.I	0.0414908	8	Passed
Markus_040909_05	3785	3785	2	Markus_040909_05.3785.3785.2	K.SVPTVDS*GNEDDDSSFK#.I	0.0789599	7	Passed
Markus_040909_04	3786	3786	2	Markus_040909_04.3786.3786.2	R.S*PVPSAFSDQSR.S	0.986949	3	Ambigous
Markus_040909_06	3787	3787	2	Markus_040909_06.3787.3787.2	K.SVPTVDS*GNEDDDSSFK#.I	0.0832558	7	Passed
Markus_040909_05	3788	3788	2	Markus_040909_05.3788.3788.2	R.GEPNVSY*ICSR.Y	0.204676	10	Passed
Markus_040909_06	3791	3791	3	Markus_040909_06.3791.3791.3	K.LDNTPAS*PPRS*PTEPSDTPIAK.G	0.224472	1	Ambigous
Markus_040909_05	3791	3791	2	Markus_040909_05.3791.3791.2	R.GEPNVSY*ICSR@.Y	0.100255	9	Passed
Markus_040909_06	3793	3793	2	Markus_040909_06.3793.3793.2	K.SVPTVDS*GNEDDDSSFK.I	0.980676	8	Passed
Markus_040909_05	3796	3796	2	Markus_040909_05.3796.3796.2	K.SVPTVDS*GNEDDDSSFK.I	0.902599	8	Passed
Markus_040909_04	3799	3801	2	Markus_040909_04.3799.3801.2	R.SSS*VGSSSSYPISSAGPR.T	0.0370597	3	Ambigous
Markus_040909_05	3800	3800	2	Markus_040909_05.3800.3800.2	R.S*PVPSAFSDQSR.S	0.975828	3	Ambigous
Markus_040909_04	3802	3802	2	Markus_040909_04.3802.3802.2	R.SSS*VGSSSSYPISSAGPR@.T	0.0252772	2	Ambigous
Markus_040909_05	3803	3803	2	Markus_040909_05.3803.3803.2	R.T*SPLM^LDR@.A	0.139135	4	Ambigous
Markus_040909_05	3805	3805	2	Markus_040909_05.3805.3805.2	K.IGEGTY*GVVYK#.G	0.227678	5	Ambigous
Markus_040909_13	3806	3808	2	Markus_040909_13.3806.3808.2	R.RSS*SELSPEVVEK.V	0.0744119	1	Ambigous
Markus_040909_05	3806	3806	2	Markus_040909_05.3806.3806.2	K.IGEGTY*GVVYK.G	0.954529	5	Ambigous
Markus_040909_05	3810	3810	2	Markus_040909_05.3810.3810.2	K.IGEGTY*GVVYK.G	0.176838	5	Ambigous
Markus_040909_05	3811	3811	2	Markus_040909_05.3811.3811.2	K.IGEGTY*GVVYK#.G	0.199971	5	Ambigous
Markus_040909_15	3812	3812	2	Markus_040909_15.3812.3812.2	K.RDS*LGSFSTR.D	1	1	Passed
Markus_040909_04	3812	3812	2	Markus_040909_04.3812.3812.2	R.SSS*VGSSSSYPISSAGPR@.T	0.0131522	2	Ambigous
Markus_040909_05	3813	3813	2	Markus_040909_05.3813.3813.2	R.TS*PLM^LDR.A	0.0128475	3	Ambigous
Markus_040909_04	3813	3813	2	Markus_040909_04.3813.3813.2	R.SSS*VGSSSSYPISSAGPR.T	0.0661617	3	Ambigous
Markus_040909_06	3815	3815	2	Markus_040909_06.3815.3815.2	R.T*SPLM^LDR@.A	0.0606285	4	Ambigous
Markus_040909_05	3815	3815	2	Markus_040909_05.3815.3815.2	R.T*SPLM^LDR@.A	0.0277395	4	Ambigous
Markus_040909_04	3817	3817	2	Markus_040909_04.3817.3817.2	K.ST*GDITAAGVTEASR.E	0.0115025	1	Ambigous
Markus_040909_09	3818	3820	3	Markus_040909_09.3818.3820.3	R.TGS*QEGTSMEGSRPAAPAEPGTLK.T	0.0522375	1	Ambigous
Markus_040909_06	3819	3819	2	Markus_040909_06.3819.3819.2	K.IGEGTY*GVVYK#.G	0.195372	5	Ambigous
Markus_040909_05	3819	3819	2	Markus_040909_05.3819.3819.2	K.IGEGTY*GVVYK.G	0.209592	5	Ambigous
Markus_040909_04	3821	3821	2	Markus_040909_04.3821.3821.2	K.ST*GDITAAGVTEASR@.E	0.00486565	1	Ambigous
Markus_040909_05	3822	3822	2	Markus_040909_05.3822.3822.2	K.IGEGTY*GVVYK#.G	0.140805	5	Ambigous
Markus_040909_06	3823	3823	2	Markus_040909_06.3823.3823.2	K.IGEGTY*GVVYK.G	0.657797	5	Ambigous
Markus_040909_04	3824	3825	3	Markus_040909_04.3824.3825.3	K.QADVADQQTTELPAENGETENQSPAS*EEEK.E	0.168268	1	Ambigous
Markus_040909_18	3824	3824	3	Markus_040909_18.3824.3824.3	R.DK#FS*PTQDR@PESSTVLK#.V	0.295448	1	Ambigous
Markus_040909_05	3826	3826	2	Markus_040909_05.3826.3826.2	R.SLS*PLSGTTDTK.A	0.280354	5	Ambigous
Markus_040909_04	3829	3829	2	Markus_040909_04.3829.3829.2	K.S*TGDITAAGVTEASR.E	0.00349929	1	Ambigous
Markus_040909_01	3832	3832	2	Markus_040909_01.3832.3832.2	K.VQGTGVT*PPPT*PLGTR@.S	0.078665	2	Ambigous
Markus_040909_10	3833	3833	3	Markus_040909_10.3833.3833.3	K.SGT*PPRPGSVTNMQADECTATPQR.Q	0.0486125	1	Ambigous
Markus_040909_05	3834	3834	2	Markus_040909_05.3834.3834.2	R.SLS*PLSGTTDTK.A	0.294562	5	Ambigous
Markus_040909_01	3836	3836	2	Markus_040909_01.3836.3836.2	K.VQGTGVT*PPPT*PLGTR@.S	0.0948295	2	Ambigous
Markus_040909_05	3838	3838	2	Markus_040909_05.3838.3838.2	R.SLSPLS*GTTDTK#.A	0.0366687	4	Ambigous
Markus_040909_04	3839	3839	2	Markus_040909_04.3839.3839.2	K.S*TGDITAAGVTEASR@.E	0.00141428	1	Ambigous
Markus_040909_01	3840	3840	2	Markus_040909_01.3840.3840.2	K.VQGTGVT*PPPT*PLGTR.S	0.0574898	2	Ambigous
Markus_040909_05	3841	3841	2	Markus_040909_05.3841.3841.2	R.IIYGGSVT*GATCK.E	0.110502	1	Ambigous
Markus_040909_06	3842	3842	2	Markus_040909_06.3842.3842.2	R.SLS*PLSGTTDTK.A	0.351735	5	Ambigous
Markus_040909_06	3844	3844	2	Markus_040909_06.3844.3844.2	R.SLSPLS*GTTDTK#.A	0.101688	4	Ambigous
Markus_040909_01	3845	3845	2	Markus_040909_01.3845.3845.2	K.VQGTGVT*PPPT*PLGTR.S	0.043417	2	Ambigous
Markus_040909_05	3845	3845	2	Markus_040909_05.3845.3845.2	R.TS*PLM^LDR.A	0.00380276	3	Ambigous
Markus_040909_05	3846	3846	2	Markus_040909_05.3846.3846.2	R.IIYGGS*VTGATCK#.E	0.25906	1	Ambigous
Markus_040909_07	3847	3847	2	Markus_040909_07.3847.3847.2	R.GEPNVSY*ICSR@.Y	0.197796	9	Passed
Markus_040909_05	3849	3849	2	Markus_040909_05.3849.3849.2	R.SLS*PLSGTTDTK.A	0.318452	5	Ambigous
Markus_040909_06	3849	3849	2	Markus_040909_06.3849.3849.2	R.T*SPLM^LDR.A	1	1	Passed
Markus_040909_05	3852	3852	2	Markus_040909_05.3852.3852.2	R.SLSPLS*GTTDTK#.A	0.036334	4	Ambigous
Markus_040909_05	3854	3854	2	Markus_040909_05.3854.3854.2	R.GEPNVSY*ICSR.Y	0.296495	10	Passed
Markus_040909_05	3855	3855	2	Markus_040909_05.3855.3855.2	R.TS*PLM^LDR@.A	0.0136131	1	Ambigous
Markus_040909_06	3857	3857	2	Markus_040909_06.3857.3857.2	R.GEPNVSY*ICSR.Y	0.244862	10	Passed
Markus_040909_09	3858	3859	3	Markus_040909_09.3858.3859.3	K.QADVADQQTTELPAENGETENQSPAS*EEEKEAK.S	0.188263	1	Ambigous
Markus_040909_05	3859	3859	2	Markus_040909_05.3859.3859.2	R.GEPNVSY*ICSR@.Y	0.366866	9	Passed
Markus_040909_06	3860	3860	2	Markus_040909_06.3860.3860.2	R.GEPNVSY*ICSR@.Y	0.418064	9	Passed
Markus_040909_09	3861	3861	3	Markus_040909_09.3861.3861.3	K.QADVADQQTTELPAENGETENQSPAS*EEEK#EAK#.S	0.145499	3	Ambigous
Markus_040909_04	3861	3861	2	Markus_040909_04.3861.3861.2	R.SSS*PVLVEEEPER@.S	0.0407714	1	Ambigous
Markus_040909_09	3863	3863	3	Markus_040909_09.3863.3863.3	K.QADVADQQTTELPAENGETENQSPAS*EEEK#EAK#.S	0.124203	3	Ambigous
Markus_040909_05	3863	3863	2	Markus_040909_05.3863.3863.2	K.SVPTVDS*GNEDDDSSFK#.I	0.0716671	7	Passed
Markus_040909_04	3864	3864	2	Markus_040909_04.3864.3864.2	R.SSS*PVLVEEEPER.S	0.361067	2	Ambigous
Markus_040909_06	3865	3865	2	Markus_040909_06.3865.3865.2	R.GEPNVSY*ICSR.Y	0.14233	10	Passed
Markus_040909_05	3865	3865	2	Markus_040909_05.3865.3865.2	K.SVPTVDS*GNEDDDSSFK.I	0.0384725	8	Passed
Markus_040909_05	3869	3869	2	Markus_040909_05.3869.3869.2	R.GEPNVSY*ICSR.Y	0.249888	10	Passed
Markus_040909_09	3869	3869	3	Markus_040909_09.3869.3869.3	K.SGGHKKKSVS*PS*GPQGPS*PVS*SSGASTPGSHAHAGK.E	0.0155497	1	Ambigous
Markus_040909_05	3870	3870	2	Markus_040909_05.3870.3870.2	R.VYYS*PPVAR@.R	0.184261	1	Ambigous
Markus_040909_04	3873	3873	2	Markus_040909_04.3873.3873.2	R.SSS*PVLVEEEPER.S	0.861727	2	Ambigous
Markus_040909_09	3874	3874	4	Markus_040909_09.3874.3874.4	K.QADVADQQTTELPAENGETENQSPAS*EEEK#EAK#.S	0.243682	3	Ambigous
Markus_040909_04	3876	3876	2	Markus_040909_04.3876.3876.2	K.EQLS*NVEQEAR@R.L	0.0301054	1	Ambigous
Markus_040909_05	3878	3878	2	Markus_040909_05.3878.3878.2	R.GEPNVSY*ICSR.Y	0.114322	10	Passed
Markus_040909_05	3880	3880	2	Markus_040909_05.3880.3880.2	R.GEPNVSY*ICSR@.Y	0.475552	9	Passed
Markus_040909_05	3882	3882	2	Markus_040909_05.3882.3882.2	R.GACST*PEM^PQFESVK#.A	0.0103102	1	Ambigous
Markus_040909_04	3885	3885	2	Markus_040909_04.3885.3885.2	R.GSS*QPNLSTSYSEQEYGK.A	1	1	Passed
Markus_040909_04	3886	3887	2	Markus_040909_04.3886.3887.2	R.SSS*VGSSSSYPISSAGPR.T	0.0242282	3	Ambigous
Markus_040909_05	3887	3888	2	Markus_040909_05.3887.3888.2	R.GACST*PEM^PQFESVK.A	0.0117437	1	Ambigous
Markus_040909_11	3888	3888	3	Markus_040909_11.3888.3888.3	R.STS*VDDTDK#SSSEAIMVR@.T	0.124785	1	Ambigous
Markus_040909_05	3890	3890	2	Markus_040909_05.3890.3890.2	R.T*SPLM^LDR@.A	0.00340131	4	Ambigous
Markus_040909_05	3892	3892	2	Markus_040909_05.3892.3892.2	K.IGEGTY*GVVYK.G	0.91831	5	Ambigous
Markus_040909_05	3893	3893	2	Markus_040909_05.3893.3893.2	K.IGEGTY*GVVYK#.G	0.161539	5	Ambigous
Markus_040909_05	3895	3895	2	Markus_040909_05.3895.3895.2	R.TS*PLM^LDR.A	0.0185371	3	Ambigous
Markus_040909_04	3896	3896	2	Markus_040909_04.3896.3896.2	R.TLS*DESIYSSQR.E	0.131867	2	Ambigous
Markus_040909_04	3900	3900	2	Markus_040909_04.3900.3900.2	R.TLS*DESIYSSQR@.E	0.108623	2	Ambigous
Markus_040909_04	3904	3904	2	Markus_040909_04.3904.3904.2	R.TLS*DESIYSSQR.E	0.150561	2	Ambigous
Markus_040909_04	3907	3907	2	Markus_040909_04.3907.3907.2	R.TLS*DESIYSSQR@.E	0.111996	2	Ambigous
Markus_040909_05	3907	3907	2	Markus_040909_05.3907.3907.2	R.AGS*PQLDDIR.V	1	3	Passed
Markus_040909_05	3909	3909	2	Markus_040909_05.3909.3909.2	R.AGS*PQLDDIR@.V	1	2	Passed
Markus_040909_04	3910	3910	2	Markus_040909_04.3910.3910.2	K.STS*PAPADVAPAQEDLR@.T	0.0268483	13	Passed
Markus_040909_04	3911	3916	2	Markus_040909_04.3911.3916.2	K.STS*PAPADVAPAQEDLR.T	0.97384	19	Passed
Markus_040909_05	3914	3914	2	Markus_040909_05.3914.3914.2	R.SLSPLS*GTTDTK#.A	0.140077	4	Ambigous
Markus_040909_04	3915	3915	2	Markus_040909_04.3915.3915.2	K.K#T*HAEPQKT*SEDIR@.T	0.00783657	1	Ambigous
Markus_040909_05	3916	3916	2	Markus_040909_05.3916.3916.2	R.SLS*PLSGTTDTK.A	0.27267	5	Ambigous
Markus_040909_05	3918	3918	2	Markus_040909_05.3918.3918.2	R.TAS*EINFDK.L	0.985705	1	Ambigous
Markus_040909_04	3919	3919	3	Markus_040909_04.3919.3919.3	K.STS*PAPADVAPAQEDLR.T	0.312735	19	Passed
Markus_040909_04	3920	3920	3	Markus_040909_04.3920.3920.3	K.STS*PAPADVAPAQEDLR@.T	0.00342467	13	Passed
Markus_040909_04	3923	3923	3	Markus_040909_04.3923.3923.3	K.STS*PAPADVAPAQEDLR.T	0.238971	19	Passed
Markus_040909_04	3924	3924	3	Markus_040909_04.3924.3924.3	K.STS*PAPADVAPAQEDLR@.T	0.00118079	13	Passed
Markus_040909_14	3924	3924	2	Markus_040909_14.3924.3924.2	R.GRLS*PVPVPR.A	1	6	Passed
Markus_040909_04	3925	3925	2	Markus_040909_04.3925.3925.2	K.ST*SPAPADVAPAQEDLR.T	0.0649767	3	Ambigous
Markus_040909_14	3926	3926	2	Markus_040909_14.3926.3926.2	R.GR@LS*PVPVPR@.A	1	3	Passed
Markus_040909_06	3930	3930	2	Markus_040909_06.3930.3930.2	R.AGS*PQLDDIR.V	1	3	Passed
Markus_040909_14	3931	3931	2	Markus_040909_14.3931.3931.2	R.GRLS*PVPVPR.A	1	6	Passed
Markus_040909_04	3931	3931	3	Markus_040909_04.3931.3931.3	K.STS*PAPADVAPAQEDLR.T	0.687786	19	Passed
Markus_040909_04	3932	3932	2	Markus_040909_04.3932.3932.2	K.SAT*PPPAEPASLPQEPPK.A	1	3	Passed
Markus_040909_05	3933	3936	2	Markus_040909_05.3933.3936.2	R.AGS*PQLDDIR.V	1	3	Passed
Markus_040909_04	3933	3933	2	Markus_040909_04.3933.3933.2	R.TLS*PTPSAEGYQDVR.D	0.158313	1	Ambigous
Markus_040909_04	3936	3936	3	Markus_040909_04.3936.3936.3	K.K#R@EELS*S*VGLDELR@.D	1	1	Passed
Markus_040909_04	3937	3937	2	Markus_040909_04.3937.3937.2	K.SAT*PPPAEPASLPQEPPK#.A	0.0153297	4	Ambigous
Markus_040909_05	3938	3940	2	Markus_040909_05.3938.3940.2	R.AGS*PQLDDIR@.V	1	2	Passed
Markus_040909_04	3938	3938	2	Markus_040909_04.3938.3938.2	K.SAT*PPPAEPASLPQEPPK.A	0.0182934	3	Ambigous
Markus_040909_14	3939	3939	2	Markus_040909_14.3939.3939.2	R.RIS*DPLTSSPGR.S	0.905115	3	Ambigous
Markus_040909_06	3940	3940	2	Markus_040909_06.3940.3940.2	K.STS*PAPADVAPAQEDLR@.T	0.0623865	13	Passed
Markus_040909_04	3941	3941	2	Markus_040909_04.3941.3941.2	K.SAT*PPPAEPASLPQEPPK#.A	0.0108239	4	Ambigous
Markus_040909_06	3941	3941	2	Markus_040909_06.3941.3941.2	R.M^S*GFIYQGK.L	1	3	Passed
Markus_040909_05	3942	3942	2	Markus_040909_05.3942.3942.2	R.GEPNVSY*ICSR.Y	0.350941	10	Passed
Markus_040909_05	3943	3943	2	Markus_040909_05.3943.3943.2	R.TAS*EINFDK#.L	0.422356	1	Ambigous
Markus_040909_18	3944	3944	3	Markus_040909_18.3944.3944.3	R.LTSHT*PGLDDEKEASENETDIEDPR.E	0.0343561	2	Ambigous
Markus_040909_06	3945	3945	2	Markus_040909_06.3945.3945.2	K.STS*PAPADVAPAQEDLR.T	0.957215	19	Passed
Markus_040909_04	3945	3945	2	Markus_040909_04.3945.3945.2	K.STS*PAPADVAPAQEDLR.T	0.789129	19	Passed
Markus_040909_11	3947	3947	2	Markus_040909_11.3947.3947.2	R.DAS*PPPAFKPEPPK.A	1	3	Passed
Markus_040909_18	3948	3950	3	Markus_040909_18.3948.3950.3	R.LTSHTPGLDDEK#EASENET*DIEDPR@.E	0.241884	1	Ambigous
Markus_040909_05	3948	3948	2	Markus_040909_05.3948.3948.2	R.M^S*GFIYQGK.L	0.984347	3	Ambigous
Markus_040909_06	3949	3949	2	Markus_040909_06.3949.3949.2	K.STS*PAPADVAPAQEDLR.T	1	19	Passed
Markus_040909_04	3950	3950	3	Markus_040909_04.3950.3950.3	K.STS*PAPADVAPAQEDLR.T	0.388761	19	Passed
Markus_040909_05	3950	3950	2	Markus_040909_05.3950.3950.2	R.GEPNVSY*ICSR@.Y	0.314929	9	Passed
Markus_040909_06	3950	3950	2	Markus_040909_06.3950.3950.2	K.STS*PAPADVAPAQEDLR@.T	0.0305292	13	Passed
Markus_040909_05	3951	3951	2	Markus_040909_05.3951.3951.2	K.STS*PAPADVAPAQEDLR@.T	0.0308539	13	Passed
Markus_040909_14	3952	3952	2	Markus_040909_14.3952.3952.2	R.RIS*DPLTSSPGR.S	1	3	Passed
Markus_040909_05	3953	3953	2	Markus_040909_05.3953.3953.2	R.M^S*GFIYQGK#.L	1	2	Passed
Markus_040909_14	3954	3954	2	Markus_040909_14.3954.3954.2	R.GRLS*PVPVPR.A	1	6	Passed
Markus_040909_05	3955	3955	2	Markus_040909_05.3955.3955.2	K.STS*PAPADVAPAQEDLR.T	0.74964	19	Passed
Markus_040909_05	3956	3956	2	Markus_040909_05.3956.3956.2	K.STS*PAPADVAPAQEDLR@.T	0.0255652	13	Passed
Markus_040909_06	3956	3956	2	Markus_040909_06.3956.3956.2	R.M^S*GFIYQGK#.L	1	2	Passed
Markus_040909_18	3956	3956	3	Markus_040909_18.3956.3956.3	R.LTSHTPGLDDEK#EAS*ENETDIEDPR@.E	0.00817501	1	Ambigous
Markus_040909_18	3958	3958	3	Markus_040909_18.3958.3958.3	R.LTSHT*PGLDDEKEASENETDIEDPR.E	0.0103468	2	Ambigous
Markus_040909_05	3958	3958	2	Markus_040909_05.3958.3958.2	K.STS*PAPADVAPAQEDLR.T	0.930907	19	Passed
Markus_040909_05	3960	3960	2	Markus_040909_05.3960.3960.2	R.M^S*GFIYQGK.L	1	3	Passed
Markus_040909_11	3961	3961	2	Markus_040909_11.3961.3961.2	R.DAS*PPPAFK#PEPPK#.A	1	3	Passed
Markus_040909_05	3964	3964	2	Markus_040909_05.3964.3964.2	K.SALPAQSAAT*LPAR.T	0.331099	1	Ambigous
Markus_040909_06	3964	3964	2	Markus_040909_06.3964.3964.2	K.VSS*PVLETVQQR.T	0.980653	7	Passed
Markus_040909_06	3966	3966	2	Markus_040909_06.3966.3966.2	K.VSS*PVLETVQQR@.T	0.0567468	5	Ambigous
Markus_040909_05	3967	3967	2	Markus_040909_05.3967.3967.2	K.STS*PAPADVAPAQEDLR.T	0.988583	19	Passed
Markus_040909_15	3969	3969	2	Markus_040909_15.3969.3969.2	R.GR@LS*PVPVPR@.A	1	3	Passed
Markus_040909_01	3970	3970	2	Markus_040909_01.3970.3970.2	R.AGMTSS*PDATTGQTFG.-	0.259484	1	Ambigous
Markus_040909_05	3972	3972	2	Markus_040909_05.3972.3972.2	K.VSS*PVLETVQQR.T	0.992358	7	Passed
Markus_040909_05	3973	3973	2	Markus_040909_05.3973.3973.2	K.VSS*PVLETVQQR@.T	0.35419	5	Ambigous
Markus_040909_15	3973	3973	2	Markus_040909_15.3973.3973.2	R.GRLS*PVPVPR.A	1	6	Passed
Markus_040909_01	3974	3974	2	Markus_040909_01.3974.3974.2	R.AGMTSSPDAT*TGQTFG.-	0.025838	2	Ambigous
Markus_040909_05	3974	3974	2	Markus_040909_05.3974.3974.2	K.VSS*PVLETVQQR.T	0.985702	7	Passed
Markus_040909_11	3974	3974	2	Markus_040909_11.3974.3974.2	R.DAS*PPPAFKPEPPK.A	1	3	Passed
Markus_040909_05	3976	3976	2	Markus_040909_05.3976.3976.2	R.TSS*VPEYVYK#.L	0.112186	1	Ambigous
Markus_040909_05	3977	3977	2	Markus_040909_05.3977.3977.2	R.TSS*VPEYVYK.L	0.87163	1	Ambigous
Markus_040909_05	3981	3981	2	Markus_040909_05.3981.3981.2	K.VSS*PVLETVQQR.T	0.980586	7	Passed
Markus_040909_11	3981	3981	2	Markus_040909_11.3981.3981.2	R.DAS*PPPAFK#PEPPK#.A	1	3	Passed
Markus_040909_01	3982	3982	2	Markus_040909_01.3982.3982.2	R.AGMTSSPDAT*TGQTFG.-	0.13884	2	Ambigous
Markus_040909_06	3984	3984	2	Markus_040909_06.3984.3984.2	K.VSS*PVLETVQQR.T	0.980048	7	Passed
Markus_040909_05	3986	3986	2	Markus_040909_05.3986.3986.2	R.SSS*PVTELTAR.S	0.984857	7	Passed
Markus_040909_05	3987	3987	2	Markus_040909_05.3987.3987.2	K.VSS*PVLETVQQR@.T	0.370144	5	Ambigous
Markus_040909_06	3988	3988	2	Markus_040909_06.3988.3988.2	K.VSS*PVLETVQQR@.T	0.367552	5	Ambigous
Markus_040909_05	3988	3988	2	Markus_040909_05.3988.3988.2	R.SSS*PVTELTAR@.S	0.269923	5	Ambigous
Markus_040909_06	3990	3990	2	Markus_040909_06.3990.3990.2	R.SSS*PVTELTAR.S	0.960767	7	Passed
Markus_040909_18	3992	3992	3	Markus_040909_18.3992.3992.3	K.K#LEDGKIMADY*NIK#.S	1	1	Passed
Markus_040909_05	3992	3992	2	Markus_040909_05.3992.3992.2	R.SSS*PVTELTAR.S	0.387655	7	Passed
Markus_040909_04	3996	3996	2	Markus_040909_04.3996.3996.2	K.STS*PAPADVAPAQEDLR.T	0.960039	19	Passed
Markus_040909_04	3997	3997	2	Markus_040909_04.3997.3997.2	K.STS*PAPADVAPAQEDLR@.T	0.0329915	13	Passed
Markus_040909_04	3998	3998	2	Markus_040909_04.3998.3998.2	K.STS*PAPADVAPAQEDLR.T	0.949707	19	Passed
Markus_040909_04	4001	4001	2	Markus_040909_04.4001.4001.2	K.STS*PAPADVAPAQEDLR.T	0.949029	19	Passed
Markus_040909_05	4002	4002	2	Markus_040909_05.4002.4002.2	R.SSS*PVTELTAR.S	0.371121	7	Passed
Markus_040909_04	4004	4004	3	Markus_040909_04.4004.4004.3	K.S*TSPAPADVAPAQEDLR@.T	0.00174859	1	Ambigous
Markus_040909_04	4005	4005	3	Markus_040909_04.4005.4005.3	K.STS*PAPADVAPAQEDLR.T	0.637545	19	Passed
Markus_040909_06	4005	4005	2	Markus_040909_06.4005.4005.2	R.SSS*PVTELTAR@.S	0.199256	5	Ambigous
Markus_040909_04	4008	4008	3	Markus_040909_04.4008.4008.3	K.ST*SPAPADVAPAQEDLR.T	0.151725	3	Ambigous
Markus_040909_06	4008	4008	2	Markus_040909_06.4008.4008.2	R.SSS*PVTELTAR.S	0.295215	7	Passed
Markus_040909_14	4009	4009	2	Markus_040909_14.4009.4009.2	R.GRLS*PVPVPR.A	1	6	Passed
Markus_040909_04	4009	4009	3	Markus_040909_04.4009.4009.3	K.STS*PAPADVAPAQEDLR@.T	0.00152731	13	Passed
Markus_040909_04	4010	4010	2	Markus_040909_04.4010.4010.2	K.ST*SPAPADVAPAQEDLR.T	0.346451	3	Ambigous
Markus_040909_14	4011	4011	2	Markus_040909_14.4011.4011.2	R.GR@LS*PVPVPR@.A	1	3	Passed
Markus_040909_01	4015	4015	2	Markus_040909_01.4015.4015.2	R.QLPGS*LQPQQYSM^.-	1	1	Passed
Markus_040909_14	4017	4017	2	Markus_040909_14.4017.4017.2	R.GRLS*PVPVPR.A	1	6	Passed
Markus_040909_05	4018	4018	2	Markus_040909_05.4018.4018.2	R.SSS*PVTELTAR@.S	0.306625	5	Ambigous
Markus_040909_04	4020	4020	2	Markus_040909_04.4020.4020.2	K.SAT*PPPAEPASLPQEPPK#.A	0.0131926	4	Ambigous
Markus_040909_04	4021	4021	2	Markus_040909_04.4021.4021.2	K.DWEDDS*DEDM^SNFDR.F	1	7	Passed
Markus_040909_04	4023	4025	2	Markus_040909_04.4023.4025.2	K.SAT*PPPAEPASLPQEPPK.A	0.0155114	3	Ambigous
Markus_040909_14	4025	4025	2	Markus_040909_14.4025.4025.2	R.RIS*DPLTSSPGR.S	1	3	Passed
Markus_040909_04	4026	4026	2	Markus_040909_04.4026.4026.2	K.DWEDDS*DEDM^SNFDR@.F	0.726152	6	Ambigous
Markus_040909_06	4029	4029	2	Markus_040909_06.4029.4029.2	R.ISDPLTSS*PGR@.S	0.331367	9	Passed
Markus_040909_04	4030	4030	2	Markus_040909_04.4030.4030.2	K.DWEDDS*DEDM^SNFDR.F	0.968547	7	Passed
Markus_040909_05	4030	4030	2	Markus_040909_05.4030.4030.2	R.ISDPLTSS*PGR@.S	0.289276	9	Passed
Markus_040909_05	4031	4031	2	Markus_040909_05.4031.4031.2	R.ISDPLTSS*PGR.S	0.328811	7	Passed
Markus_040909_09	4032	4032	2	Markus_040909_09.4032.4032.2	R.RIS*DPLTSS*PGR.S	0.0335143	2	Ambigous
Markus_040909_04	4032	4032	2	Markus_040909_04.4032.4032.2	K.DWEDDS*DEDM^SNFDR@.F	0.776352	6	Ambigous
Markus_040909_05	4033	4033	2	Markus_040909_05.4033.4033.2	K.DWEDDS*DEDM^SNFDR.F	0.994377	7	Passed
Markus_040909_05	4036	4036	2	Markus_040909_05.4036.4036.2	K.DWEDDS*DEDM^SNFDR@.F	0.702666	6	Ambigous
Markus_040909_06	4037	4037	2	Markus_040909_06.4037.4037.2	R.ISDPLTSS*PGR.S	0.525594	7	Passed
Markus_040909_04	4038	4038	2	Markus_040909_04.4038.4038.2	K.SAT*PPPAEPASLPQEPPK#.A	0.0103713	4	Ambigous
Markus_040909_05	4038	4038	2	Markus_040909_05.4038.4038.2	K.DWEDDS*DEDM^SNFDR.F	0.978321	7	Passed
Markus_040909_09	4039	4039	2	Markus_040909_09.4039.4039.2	R.RIS*DPLTSS*PGR.S	0.0137129	2	Ambigous
Markus_040909_05	4040	4040	2	Markus_040909_05.4040.4040.2	R.ISDPLTSS*PGR@.S	0.255297	9	Passed
Markus_040909_06	4040	4040	2	Markus_040909_06.4040.4040.2	R.ISDPLTSS*PGR@.S	0.118987	9	Passed
Markus_040909_11	4040	4040	2	Markus_040909_11.4040.4040.2	R.DAS*PPPAFKPEPPK.A	1	3	Passed
Markus_040909_05	4042	4042	2	Markus_040909_05.4042.4042.2	R.ISDPLTSS*PGR.S	0.400909	7	Passed
Markus_040909_12	4044	4046	3	Markus_040909_12.4044.4046.3	R.TDSREDEIS*PPPPNPVVK.G	0.363048	1	Ambigous
Markus_040909_11	4048	4048	2	Markus_040909_11.4048.4048.2	R.DAS*PPPAFK#PEPPK#.A	1	3	Passed
Markus_040909_05	4050	4050	2	Markus_040909_05.4050.4050.2	K.DWEDDS*DEDM^SNFDR@.F	0.754958	6	Ambigous
Markus_040909_02	4053	4053	2	Markus_040909_02.4053.4053.2	R.LPSGS*GPAS*PTTGSAVDIR@.A	0.15263	4	Ambigous
Markus_040909_05	4056	4056	2	Markus_040909_05.4056.4056.2	K.VSS*PVLETVQQR.T	0.993369	7	Passed
Markus_040909_05	4057	4057	2	Markus_040909_05.4057.4057.2	K.VSS*PVLETVQQR@.T	0.351611	5	Ambigous
Markus_040909_05	4058	4058	2	Markus_040909_05.4058.4058.2	K.VSS*PVLETVQQR.T	0.993969	7	Passed
Markus_040909_02	4059	4059	2	Markus_040909_02.4059.4059.2	R.LPSGS*GPAS*PTTGSAVDIR@.A	0.0188593	4	Ambigous
Markus_040909_05	4060	4060	2	Markus_040909_05.4060.4060.2	R.ISDPLTSS*PGR.S	0.408713	7	Passed
Markus_040909_05	4062	4062	2	Markus_040909_05.4062.4062.2	R.ISDPLTSS*PGR@.S	0.225842	9	Passed
Markus_040909_01	4065	4065	2	Markus_040909_01.4065.4065.2	K.EWALVM^VGT*T*EK#DLR@.H	1	1	Passed
Markus_040909_02	4066	4066	2	Markus_040909_02.4066.4066.2	R.LPSGS*GPAS*PTTGSAVDIR.A	0.235992	4	Ambigous
Markus_040909_05	4067	4067	2	Markus_040909_05.4067.4067.2	R.SAS*YSYLEDR@.K	0.0994077	1	Ambigous
Markus_040909_06	4067	4067	2	Markus_040909_06.4067.4067.2	R.ISDPLTSS*PGR.S	0.360166	7	Passed
Markus_040909_02	4069	4069	2	Markus_040909_02.4069.4069.2	R.LPSGS*GPAS*PTTGSAVDIR.A	0.242402	4	Ambigous
Markus_040909_01	4071	4071	2	Markus_040909_01.4071.4071.2	R.LPSGS*GPAS*PTTGSAVDIR.A	0.174786	4	Ambigous
Markus_040909_04	4072	4072	2	Markus_040909_04.4072.4072.2	K.EGVILTNENAAS*PEQPGDEDAK.Q	0.949695	3	Ambigous
Markus_040909_05	4074	4074	2	Markus_040909_05.4074.4074.2	R.SSS*PVTELTAR.S	0.340314	7	Passed
Markus_040909_10	4075	4075	2	Markus_040909_10.4075.4075.2	K.KNNLRFS*TQNK.L	1	1	Passed
Markus_040909_05	4075	4075	2	Markus_040909_05.4075.4075.2	R.SSS*PVTELTAR@.S	0.268073	5	Ambigous
Markus_040909_05	4076	4076	2	Markus_040909_05.4076.4076.2	R.SSS*PVTELTAR.S	0.295322	7	Passed
Markus_040909_01	4076	4076	2	Markus_040909_01.4076.4076.2	R.LPS*GSGPAS*PTTGSAVDIR.A	0.0274607	2	Ambigous
Markus_040909_04	4076	4076	2	Markus_040909_04.4076.4076.2	K.EGVILTNENAAS*PEQPGDEDAK.Q	1	3	Passed
Markus_040909_04	4078	4078	2	Markus_040909_04.4078.4078.2	K.EGVILTNENAAS*PEQPGDEDAK#.Q	0.190117	2	Ambigous
Markus_040909_02	4078	4078	2	Markus_040909_02.4078.4078.2	R.LPSGS*GPAS*PTTGSAVDIR@.A	0.00705161	4	Ambigous
Markus_040909_05	4078	4078	2	Markus_040909_05.4078.4078.2	R.SSS*PVTELTAR@.S	0.255522	5	Ambigous
Markus_040909_04	4080	4080	3	Markus_040909_04.4080.4080.3	K.EGVILTNENAAS*PEQPGDEDAK.Q	1	3	Passed
Markus_040909_07	4082	4082	2	Markus_040909_07.4082.4082.2	R.ISDPLTSS*PGR@.S	0.164194	9	Passed
Markus_040909_05	4083	4083	2	Markus_040909_05.4083.4083.2	R.LPS*GSGPASPTTGSAVDIR.A	0.0359342	3	Ambigous
Markus_040909_02	4083	4083	2	Markus_040909_02.4083.4083.2	R.LPS*GSGPAS*PTTGSAVDIR.A	0.00589333	2	Ambigous
Markus_040909_01	4086	4086	2	Markus_040909_01.4086.4086.2	R.LPSGS*GPAS*PTTGSAVDIR.A	0.156329	4	Ambigous
Markus_040909_09	4086	4086	2	Markus_040909_09.4086.4086.2	R.R@IS*DPLT*SSPGR@.S	0.010352	1	Ambigous
Markus_040909_04	4086	4086	2	Markus_040909_04.4086.4086.2	K.STS*PAPADVAPAQEDLR.T	0.962399	19	Passed
Markus_040909_04	4087	4087	2	Markus_040909_04.4087.4087.2	K.STS*PAPADVAPAQEDLR@.T	0.0167232	13	Passed
Markus_040909_04	4088	4088	2	Markus_040909_04.4088.4088.2	K.STS*PAPADVAPAQEDLR.T	0.933849	19	Passed
Markus_040909_05	4089	4089	2	Markus_040909_05.4089.4089.2	R.LPSGSGPAS*PTTGSAVDIR@.A	0.16029	1	Ambigous
Markus_040909_04	4090	4090	2	Markus_040909_04.4090.4090.2	K.STS*PAPADVAPAQEDLR@.T	0.026078	13	Passed
Markus_040909_04	4092	4092	2	Markus_040909_04.4092.4092.2	K.EGVILTNENAAS*PEQPGDEDAK#.Q	0.136061	2	Ambigous
Markus_040909_05	4093	4093	2	Markus_040909_05.4093.4093.2	R.LPSGSGPAS*PTTGSAVDIR.A	0.140246	1	Ambigous
Markus_040909_04	4104	4104	2	Markus_040909_04.4104.4104.2	K.STS*PAPADVAPAQEDLR.T	0.946225	19	Passed
Markus_040909_04	4108	4108	2	Markus_040909_04.4108.4108.2	R.TS*VQTEDDQLIAGQSAR@.A	0.00115117	1	Ambigous
Markus_040909_01	4111	4113	2	Markus_040909_01.4111.4113.2	K.YAALS*VDGEDEDEGDDCTE.-	0.819485	3	Ambigous
Markus_040909_07	4113	4113	2	Markus_040909_07.4113.4113.2	R.R@LPVS*PVAGS.-	0.519756	1	Ambigous
Markus_040909_05	4114	4114	2	Markus_040909_05.4114.4114.2	R.ISDPLTSS*PGR@.S	0.292513	9	Passed
Markus_040909_05	4115	4115	2	Markus_040909_05.4115.4115.2	R.ISDPLTSS*PGR.S	0.405161	7	Passed
Markus_040909_06	4115	4115	2	Markus_040909_06.4115.4115.2	R.ISDPLTSS*PGR@.S	0.212425	9	Passed
Markus_040909_04	4121	4121	2	Markus_040909_04.4121.4121.2	R.VVSSTS*EEEEAFTEK#.F	0.0624967	2	Ambigous
Markus_040909_05	4123	4123	2	Markus_040909_05.4123.4123.2	R.ISDPLTSS*PGR@.S	0.264185	9	Passed
Markus_040909_04	4124	4124	2	Markus_040909_04.4124.4124.2	R.SIS*TVDLTEK.S	0.163627	2	Ambigous
Markus_040909_12	4125	4125	3	Markus_040909_12.4125.4125.3	R.VPSDSSLGT*PDGRPELR.A	0.199117	1	Ambigous
Markus_040909_04	4126	4126	2	Markus_040909_04.4126.4126.2	R.SIS*TVDLTEK#.S	0.0836907	1	Ambigous
Markus_040909_01	4127	4127	2	Markus_040909_01.4127.4127.2	K.YAALS*VDGEDEDEGDDCTE.-	0.705457	3	Ambigous
Markus_040909_04	4128	4128	2	Markus_040909_04.4128.4128.2	R.VVSSTS*EEEEAFTEK#.F	0.0412089	2	Ambigous
Markus_040909_05	4129	4129	2	Markus_040909_05.4129.4129.2	R.ISDPLTSS*PGR.S	0.401064	7	Passed
Markus_040909_04	4130	4130	2	Markus_040909_04.4130.4130.2	R.TIS*NPEVVMK.R	0.957364	2	Ambigous
Markus_040909_05	4131	4131	2	Markus_040909_05.4131.4131.2	K.EIVEKS*KTLTS*R.R	0.00815107	1	Ambigous
Markus_040909_04	4132	4132	2	Markus_040909_04.4132.4132.2	R.SIS*TVDLTEK.S	0.145052	2	Ambigous
Markus_040909_05	4136	4138	2	Markus_040909_05.4136.4138.2	R.SLPTTVPES*PNYR.N	0.0225666	1	Ambigous
Markus_040909_04	4136	4136	2	Markus_040909_04.4136.4136.2	R.TIS*NPEVVMK#.R	0.434094	2	Ambigous
Markus_040909_06	4136	4136	2	Markus_040909_06.4136.4136.2	R.GNVVPS*PLPTR@.R	0.513781	6	Ambigous
Markus_040909_02	4139	4139	2	Markus_040909_02.4139.4139.2	R.LPSGS*GPAS*PTTGSAVDIR@.A	0.231265	4	Ambigous
Markus_040909_05	4144	4144	2	Markus_040909_05.4144.4144.2	R.IGS*GGVFR.A	1	1	Passed
Markus_040909_01	4149	4149	2	Markus_040909_01.4149.4149.2	K.SSTS*FANIQENAT.-	1	1	Passed
Markus_040909_04	4150	4150	2	Markus_040909_04.4150.4150.2	R.EATLPPVS*PPK.A	0.98928	3	Ambigous
Markus_040909_05	4152	4152	2	Markus_040909_05.4152.4152.2	R.LGAPENSGIST*LER@.G	0.0441657	2	Ambigous
Markus_040909_13	4154	4154	2	Markus_040909_13.4154.4154.2	R.NSPT*FK#SFEEK#.V	0.322987	1	Ambigous
Markus_040909_05	4154	4156	2	Markus_040909_05.4154.4156.2	R.LGAPENSGIST*LER.G	0.123222	2	Ambigous
Markus_040909_02	4156	4156	2	Markus_040909_02.4156.4156.2	K.YAALS*VDGEDEDEGDDCTE.-	1	3	Passed
Markus_040909_04	4157	4157	2	Markus_040909_04.4157.4157.2	R.TIS*NPEVVMK.R	0.952996	2	Ambigous
Markus_040909_05	4159	4159	2	Markus_040909_05.4159.4159.2	R.LGAPENSGIST*LER@.G	0.0681048	2	Ambigous
Markus_040909_04	4159	4159	2	Markus_040909_04.4159.4159.2	R.EATLPPVS*PPK.A	0.988147	3	Ambigous
Markus_040909_06	4159	4159	2	Markus_040909_06.4159.4159.2	R.GNVVPS*PLPTR.R	0.864651	4	Ambigous
Markus_040909_04	4160	4160	2	Markus_040909_04.4160.4160.2	R.VVSSTS*EEEEAFTEK.F	0.0334433	1	Ambigous
Markus_040909_06	4161	4161	2	Markus_040909_06.4161.4161.2	R.LGAPENSGIST*LER.G	1	2	Passed
Markus_040909_05	4162	4162	2	Markus_040909_05.4162.4162.2	R.LANISVPAS*ESPR@.L	0.0649479	1	Ambigous
Markus_040909_05	4164	4164	2	Markus_040909_05.4164.4164.2	R.GNVVPS*PLPTR.R	0.431021	4	Ambigous
Markus_040909_04	4164	4164	2	Markus_040909_04.4164.4164.2	R.EATLPPVS*PPK#.A	1	2	Passed
Markus_040909_05	4165	4165	2	Markus_040909_05.4165.4165.2	R.GNVVPS*PLPTR@.R	0.865596	6	Ambigous
Markus_040909_05	4169	4169	2	Markus_040909_05.4169.4169.2	R.TIS*NPEVVMK#.R	0.427804	2	Ambigous
Markus_040909_04	4171	4171	2	Markus_040909_04.4171.4171.2	K.STS*PAPADVAPAQEDLR@.T	0.0315566	13	Passed
Markus_040909_06	4171	4171	2	Markus_040909_06.4171.4171.2	R.GNVVPS*PLPTR@.R	0.699847	6	Ambigous
Markus_040909_04	4172	4172	2	Markus_040909_04.4172.4172.2	R.LPS*GSGPASPTTGSAVDIR@.A	0.0985094	2	Ambigous
Markus_040909_14	4174	4174	3	Markus_040909_14.4174.4174.3	R.RTS*MGGTQQQFVEGVR.M	0.0139	1	Ambigous
Markus_040909_05	4174	4174	2	Markus_040909_05.4174.4174.2	K.LISGPLS*PM^SR@.A	0.832571	1	Ambigous
Markus_040909_01	4178	4178	3	Markus_040909_01.4178.4178.3	R.LEEGVAS*DEEEAEGAEPGSAPGQEPEAPPPATPQ.-	1	1	Passed
Markus_040909_04	4181	4181	2	Markus_040909_04.4181.4181.2	R.IDS*TEVIYQPR@.R	0.0151359	1	Ambigous
Markus_040909_01	4182	4182	2	Markus_040909_01.4182.4182.2	K.HPTVMT*NPS*LR.Q	1	2	Passed
Markus_040909_04	4189	4189	2	Markus_040909_04.4189.4189.2	R.LPS*GSGPASPTTGSAVDIR.A	0.0206231	3	Ambigous
Markus_040909_04	4191	4191	2	Markus_040909_04.4191.4191.2	K.STS*PAPADVAPAQEDLR@.T	0.0150945	13	Passed
Markus_040909_05	4192	4192	2	Markus_040909_05.4192.4192.2	R.SFLSEPSS*PGR.S	0.0308515	1	Ambigous
Markus_040909_04	4194	4194	2	Markus_040909_04.4194.4194.2	R.LPS*GSGPASPTTGSAVDIR.A	0.0626162	3	Ambigous
Markus_040909_05	4197	4197	2	Markus_040909_05.4197.4197.2	R.T*SPLMLDR@.A	0.00456679	2	Ambigous
Markus_040909_05	4199	4199	2	Markus_040909_05.4199.4199.2	R.TS*PLMLDR.A	1	4	Passed
Markus_040909_07	4201	4201	2	Markus_040909_07.4201.4201.2	R.GNVVPS*PLPTR@.R	0.788926	6	Ambigous
Markus_040909_04	4203	4203	2	Markus_040909_04.4203.4203.2	R.LPS*GSGPASPTTGSAVDIR@.A	0.0426673	2	Ambigous
Markus_040909_05	4203	4203	2	Markus_040909_05.4203.4203.2	R.TS*PLMLDR.A	1	4	Passed
Markus_040909_05	4207	4207	2	Markus_040909_05.4207.4207.2	R.TS*PLMLDR@.A	0.029071	1	Ambigous
Markus_040909_04	4208	4208	2	Markus_040909_04.4208.4208.2	K.STS*PAPADVAPAQEDLR.T	0.791735	19	Passed
Markus_040909_05	4211	4211	2	Markus_040909_05.4211.4211.2	K.ESAQAVAVALS*PK.E	1	5	Passed
Markus_040909_06	4212	4212	2	Markus_040909_06.4212.4212.2	K.ESAQAVAVALS*PK.E	1	5	Passed
Markus_040909_18	4212	4212	3	Markus_040909_18.4212.4212.3	K.DK#S*PVR@EPIDNLTPEER@.D	1	2	Passed
Markus_040909_11	4212	4212	2	Markus_040909_11.4212.4212.2	R.EALVEPASES*PRPALAR.S	0.835979	1	Ambigous
Markus_040909_05	4214	4214	2	Markus_040909_05.4214.4214.2	K.ESAQAVAVALS*PK#.E	1	3	Passed
Markus_040909_18	4216	4216	3	Markus_040909_18.4216.4216.3	K.DKS*PVREPIDNLTPEER.D	1	9	Passed
Markus_040909_05	4216	4216	2	Markus_040909_05.4216.4216.2	K.ESAQAVAVALS*PK.E	1	5	Passed
Markus_040909_06	4219	4219	2	Markus_040909_06.4219.4219.2	R.GNVVPS*PLPTR.R	0.88421	4	Ambigous
Markus_040909_18	4219	4219	3	Markus_040909_18.4219.4219.3	K.DKS*PVREPIDNLTPEER.D	1	9	Passed
Markus_040909_05	4220	4220	2	Markus_040909_05.4220.4220.2	R.GNVVPS*PLPTR@.R	0.779968	6	Ambigous
Markus_040909_03	4221	4221	2	Markus_040909_03.4221.4221.2	R.SLS*EQPVVDTATATEQAK#.Q	0.0454588	2	Ambigous
Markus_040909_05	4221	4221	2	Markus_040909_05.4221.4221.2	K.ESAQAVAVALS*PK#.E	1	3	Passed
Markus_040909_04	4224	4224	2	Markus_040909_04.4224.4224.2	K.SSS*CESLGAQLPAAR@.L	0.0145492	1	Ambigous
Markus_040909_18	4224	4224	3	Markus_040909_18.4224.4224.3	K.DKS*PVREPIDNLTPEER.D	1	9	Passed
Markus_040909_03	4226	4226	2	Markus_040909_03.4226.4226.2	R.SLS*EQPVVDTATATEQAK#.Q	0.0168747	2	Ambigous
Markus_040909_05	4226	4226	2	Markus_040909_05.4226.4226.2	R.TS*PLMLDR.A	1	4	Passed
Markus_040909_05	4230	4230	2	Markus_040909_05.4230.4230.2	R.GNVVPS*PLPTR.R	0.905593	4	Ambigous
Markus_040909_05	4231	4231	2	Markus_040909_05.4231.4231.2	R.GNVVPS*PLPTR@.R	0.710858	6	Ambigous
Markus_040909_18	4235	4235	3	Markus_040909_18.4235.4235.3	K.DKS*PVREPIDNLTPEER.D	1	9	Passed
Markus_040909_04	4237	4237	2	Markus_040909_04.4237.4237.2	R.EATLPPVS*PPK#.A	1	2	Passed
Markus_040909_06	4239	4239	2	Markus_040909_06.4239.4239.2	K.ESAQAVAVALS*PK#.E	1	3	Passed
Markus_040909_05	4239	4239	2	Markus_040909_05.4239.4239.2	R.VQS*SPNLLAAGR.E	0.971142	2	Ambigous
Markus_040909_04	4242	4242	2	Markus_040909_04.4242.4242.2	R.EATLPPVS*PPK.A	1	3	Passed
Markus_040909_05	4243	4243	2	Markus_040909_05.4243.4243.2	R.VQS*SPNLLAAGR@.E	0.0486851	2	Ambigous
Markus_040909_05	4246	4246	2	Markus_040909_05.4246.4246.2	K.ESAQAVAVALS*PK.E	1	5	Passed
Markus_040909_03	4246	4246	2	Markus_040909_03.4246.4246.2	R.SLS*EQPVVDTATATEQAK.Q	0.0335102	2	Ambigous
Markus_040909_18	4247	4247	2	Markus_040909_18.4247.4247.2	K.DKS*PVREPIDNLTPEER.D	1	9	Passed
Markus_040909_04	4248	4248	2	Markus_040909_04.4248.4248.2	K.EAVAVAPPPS*PSLPAK#.A	0.131975	4	Ambigous
Markus_040909_04	4249	4249	2	Markus_040909_04.4249.4249.2	K.EAVAVAPPPS*PSLPAK.A	0.80514	3	Ambigous
Markus_040909_05	4249	4249	2	Markus_040909_05.4249.4249.2	R.VQS*SPNLLAAGR.E	0.970135	2	Ambigous
Markus_040909_04	4250	4250	2	Markus_040909_04.4250.4250.2	K.EEPLS*EEEPCTSTAVPSPEK.K	0.830223	2	Ambigous
Markus_040909_04	4253	4253	2	Markus_040909_04.4253.4253.2	K.EAVAVAPPPS*PSLPAK#.A	0.125221	4	Ambigous
Markus_040909_04	4254	4254	2	Markus_040909_04.4254.4254.2	K.EAVAVAPPPS*PSLPAK.A	0.770634	3	Ambigous
Markus_040909_05	4254	4254	2	Markus_040909_05.4254.4254.2	R.VQS*SPNLLAAGR@.E	0.0979593	2	Ambigous
Markus_040909_03	4258	4258	2	Markus_040909_03.4258.4258.2	R.SLS*EQPVVDTATATEQAK.Q	0.0281735	2	Ambigous
Markus_040909_04	4259	4259	2	Markus_040909_04.4259.4259.2	K.EAVAVAPPPS*PSLPAK.A	0.781533	3	Ambigous
Markus_040909_04	4260	4260	2	Markus_040909_04.4260.4260.2	K.EAVAVAPPPS*PSLPAK#.A	0.109868	4	Ambigous
Markus_040909_18	4263	4263	2	Markus_040909_18.4263.4263.2	K.DKS*PVREPIDNLTPEER.D	1	9	Passed
Markus_040909_04	4263	4263	2	Markus_040909_04.4263.4263.2	K.EEPLS*EEEPCTSTAVPSPEK.K	0.865523	2	Ambigous
Markus_040909_05	4264	4264	2	Markus_040909_05.4264.4264.2	R.SQS*FGVASASSIK.Q	0.206981	2	Ambigous
Markus_040909_04	4265	4265	2	Markus_040909_04.4265.4265.2	R.SQS*FGVASASSIK.Q	0.180547	2	Ambigous
Markus_040909_18	4266	4266	3	Markus_040909_18.4266.4266.3	K.DKS*PVREPIDNLTPEER.D	1	9	Passed
Markus_040909_04	4269	4269	2	Markus_040909_04.4269.4269.2	K.VVDYSQFQES*DDADEDYGR.D	0.792384	14	Passed
Markus_040909_04	4271	4271	2	Markus_040909_04.4271.4271.2	K.VVDYSQFQES*DDADEDYGR@.D	0.364725	9	Passed
Markus_040909_04	4274	4274	2	Markus_040909_04.4274.4274.2	K.VVDYSQFQES*DDADEDYGR.D	0.347783	14	Passed
Markus_040909_04	4276	4276	2	Markus_040909_04.4276.4276.2	K.VVDYSQFQES*DDADEDYGR@.D	0.351313	9	Passed
Markus_040909_01	4277	4277	2	Markus_040909_01.4277.4277.2	K.HPTVMT*NPS*LR.Q	1	2	Passed
Markus_040909_04	4278	4278	2	Markus_040909_04.4278.4278.2	K.VVDYSQFQES*DDADEDYGR.D	0.347079	14	Passed
Markus_040909_05	4284	4284	2	Markus_040909_05.4284.4284.2	R.TS*PLMLDR.A	1	4	Passed
Markus_040909_05	4286	4286	2	Markus_040909_05.4286.4286.2	R.T*SPLMLDR@.A	0.00190975	2	Ambigous
Markus_040909_14	4286	4286	2	Markus_040909_14.4286.4286.2	R.GK#S*LDNLIK#.V	1	1	Passed
Markus_040909_04	4286	4287	3	Markus_040909_04.4286.4287.3	K.VVDYSQFQES*DDADEDYGR@.D	0.214992	9	Passed
Markus_040909_05	4288	4288	2	Markus_040909_05.4288.4288.2	K.EAVAVAPPPS*PSLPAK#.A	0.126947	4	Ambigous
Markus_040909_04	4290	4290	2	Markus_040909_04.4290.4290.2	R.AAS*PPASASDLIEQQQK#.R	0.597222	2	Ambigous
Markus_040909_05	4290	4290	2	Markus_040909_05.4290.4290.2	K.ESAQAVAVALS*PK.E	1	5	Passed
Markus_040909_06	4290	4290	2	Markus_040909_06.4290.4290.2	K.VVDYSQFQES*DDADEDYGR.D	0.323151	14	Passed
Markus_040909_14	4291	4291	2	Markus_040909_14.4291.4291.2	R.GKS*LDNLIK.V	1	1	Passed
Markus_040909_04	4292	4292	2	Markus_040909_04.4292.4292.2	R.AAS*PPASASDLIEQQQK.R	0.827624	2	Ambigous
Markus_040909_06	4293	4293	2	Markus_040909_06.4293.4293.2	K.VVDYSQFQES*DDADEDYGR@.D	0.259437	9	Passed
Markus_040909_11	4294	4294	2	Markus_040909_11.4294.4294.2	R.EALVEPASES*PR@PALAR@.S	1	1	Passed
Markus_040909_05	4296	4296	2	Markus_040909_05.4296.4296.2	K.VVDYSQFQES*DDADEDYGR.D	0.361879	14	Passed
Markus_040909_18	4297	4297	3	Markus_040909_18.4297.4297.3	K.DK#S*PVR@EPIDNLTPEER@.D	1	2	Passed
Markus_040909_04	4298	4298	2	Markus_040909_04.4298.4298.2	K.VVDYSQFQES*DDADEDYGR.D	0.552855	14	Passed
Markus_040909_05	4298	4298	2	Markus_040909_05.4298.4298.2	K.VVDYSQFQES*DDADEDYGR@.D	0.363433	9	Passed
Markus_040909_04	4299	4299	2	Markus_040909_04.4299.4299.2	R.AAS*PPASASDLIEQQQK#.R	0.544197	2	Ambigous
Markus_040909_03	4299	4299	2	Markus_040909_03.4299.4299.2	K.EQLNLALHR@T*K#.T	1	1	Passed
Markus_040909_05	4300	4300	2	Markus_040909_05.4300.4300.2	K.VVDYSQFQES*DDADEDYGR.D	0.392707	14	Passed
Markus_040909_18	4302	4304	3	Markus_040909_18.4302.4304.3	K.DKS*PVREPIDNLTPEER.D	1	9	Passed
Markus_040909_04	4303	4303	2	Markus_040909_04.4303.4303.2	R.AAS*PPASASDLIEQQQK.R	0.714231	2	Ambigous
Markus_040909_05	4305	4305	2	Markus_040909_05.4305.4305.2	R.SLS*PGGAALGYR.D	0.961788	3	Ambigous
Markus_040909_10	4308	4308	2	Markus_040909_10.4308.4308.2	K.GTKNPT*QK#LIR.S	0.841436	1	Ambigous
Markus_040909_05	4309	4309	2	Markus_040909_05.4309.4309.2	R.SLS*PGGAALGYR@.D	0.25784	2	Ambigous
Markus_040909_18	4310	4310	3	Markus_040909_18.4310.4310.3	K.DKS*PVREPIDNLTPEER.D	1	9	Passed
Markus_040909_05	4322	4322	2	Markus_040909_05.4322.4322.2	R.SLS*PGGAALGYR.D	0.996883	3	Passed
Markus_040909_04	4322	4322	2	Markus_040909_04.4322.4322.2	R.TSS*VVTLEVAK.Q	0.166629	1	Ambigous
Markus_040909_01	4324	4324	2	Markus_040909_01.4324.4324.2	R.GLSAS*TVDLSSSS.-	0.243009	1	Ambigous
Markus_040909_05	4325	4325	2	Markus_040909_05.4325.4325.2	R.SLS*PGGAALGYR@.D	0.26854	2	Ambigous
Markus_040909_17	4325	4325	3	Markus_040909_17.4325.4325.3	R.S*SPKEELHPTASSQLAPSFSSSSSSSSGPR.T	0.0177669	1	Ambigous
Markus_040909_12	4329	4329	2	Markus_040909_12.4329.4329.2	R.GLLYDS*SEEDEERPAR.K	0.326337	1	Ambigous
Markus_040909_01	4329	4329	2	Markus_040909_01.4329.4329.2	R.YFQISQDEDGS*ESED.-	0.079746	6	Ambigous
Markus_040909_04	4330	4330	2	Markus_040909_04.4330.4330.2	R.TSS*VVTLEVAK#.Q	0.065558	1	Ambigous
Markus_040909_05	4331	4331	2	Markus_040909_05.4331.4331.2	K.YFDS*GDYNMAK#.A	0.191779	1	Ambigous
Markus_040909_01	4333	4333	2	Markus_040909_01.4333.4333.2	R.YFQISQDEDGS*ESED.-	0.126608	6	Ambigous
Markus_040909_17	4334	4334	3	Markus_040909_17.4334.4334.3	R.KSDCT*GLPPSMLTNPAT*PLARGQHQIR@.T	0.00268703	1	Ambigous
Markus_040909_05	4338	4338	2	Markus_040909_05.4338.4338.2	K.VVDYSQFQES*DDADEDYGR.D	0.660845	14	Passed
Markus_040909_17	4339	4339	3	Markus_040909_17.4339.4339.3	R.EDALDDSVSSSSVHASPLASS*PVRK.N	0.0511331	1	Ambigous
Markus_040909_05	4342	4342	2	Markus_040909_05.4342.4342.2	K.VQGTGVT*PPPTPLGTR@.S	0.131627	3	Ambigous
Markus_040909_05	4344	4344	2	Markus_040909_05.4344.4344.2	K.VQGTGVT*PPPTPLGTR.S	0.127831	4	Ambigous
Markus_040909_05	4348	4348	2	Markus_040909_05.4348.4348.2	K.VQGTGVT*PPPTPLGTR.S	0.150472	4	Ambigous
Markus_040909_04	4349	4349	2	Markus_040909_04.4349.4349.2	K.VVDYSQFQES*DDADEDYGR.D	0.836283	14	Passed
Markus_040909_05	4350	4350	2	Markus_040909_05.4350.4350.2	K.VQGTGVT*PPPTPLGTR@.S	0.105864	3	Ambigous
Markus_040909_10	4350	4350	2	Markus_040909_10.4350.4350.2	K.ERIMLAKALS*K.A	1	1	Passed
Markus_040909_04	4351	4351	2	Markus_040909_04.4351.4351.2	K.VVDYSQFQES*DDADEDYGR@.D	0.352347	9	Passed
Markus_040909_06	4351	4351	2	Markus_040909_06.4351.4351.2	K.VVDYSQFQES*DDADEDYGR.D	0.838129	14	Passed
Markus_040909_17	4351	4351	4	Markus_040909_17.4351.4351.4	K.K#ANSTQEPSQQPASSGASPLSASEGPES*PGSSR@PSVAGLR@.S	0.0249425	1	Ambigous
Markus_040909_01	4352	4352	2	Markus_040909_01.4352.4352.2	R.YFQISQDEDGS*ESED.-	0.0818644	6	Ambigous
Markus_040909_04	4355	4355	2	Markus_040909_04.4355.4355.2	K.VVDYSQFQES*DDADEDYGR.D	0.830328	14	Passed
Markus_040909_04	4357	4357	2	Markus_040909_04.4357.4357.2	K.VVDYSQFQES*DDADEDYGR@.D	0.357158	9	Passed
Markus_040909_09	4357	4357	3	Markus_040909_09.4357.4357.3	R.EPAPGDPGCGPEELRPPS*PASPEGPDTGQK.K	0.5669	2	Ambigous
Markus_040909_04	4359	4359	2	Markus_040909_04.4359.4359.2	K.VVDYSQFQES*DDADEDYGR.D	0.353623	14	Passed
Markus_040909_14	4360	4360	2	Markus_040909_14.4360.4360.2	R.DR@T*PPLLYR@.D	1	1	Passed
Markus_040909_09	4361	4361	3	Markus_040909_09.4361.4361.3	R.EPAPGDPGCGPEELRPPS*PASPEGPDTGQK.K	0.969549	2	Ambigous
Markus_040909_05	4363	4363	2	Markus_040909_05.4363.4363.2	K.VQGTGVT*PPPTPLGTR.S	0.153257	4	Ambigous
Markus_040909_05	4366	4366	2	Markus_040909_05.4366.4366.2	K.VQGTGVT*PPPTPLGTR@.S	0.121209	3	Ambigous
Markus_040909_02	4368	4368	2	Markus_040909_02.4368.4368.2	R.YFQISQDEDGS*ESED.-	1	6	Passed
Markus_040909_01	4368	4368	2	Markus_040909_01.4368.4368.2	K.VENMSSNQDGNDS*DEFM.-	0.872051	4	Ambigous
Markus_040909_14	4369	4369	2	Markus_040909_14.4369.4369.2	R.DRT*PPLLYR.D	1	2	Passed
Markus_040909_04	4374	4374	2	Markus_040909_04.4374.4374.2	K.VVDYSQFQES*DDADEDYGR@.D	0.276733	9	Passed
Markus_040909_17	4377	4377	3	Markus_040909_17.4377.4377.3	R.TS*SESIYSR@PGSSIPGSPGHTIYAK#.V	0.0105486	1	Ambigous
Markus_040909_04	4380	4380	2	Markus_040909_04.4380.4380.2	K.S*M^PVLGSVSSVTK#.S	1	1	Passed
Markus_040909_01	4382	4382	2	Markus_040909_01.4382.4382.2	K.VENMSSNQDGNDS*DEFM.-	0.866456	4	Ambigous
Markus_040909_05	4382	4382	2	Markus_040909_05.4382.4382.2	K.VVDYSQFQES*DDADEDYGR.D	0.799254	14	Passed
Markus_040909_05	4384	4384	2	Markus_040909_05.4384.4384.2	K.VVDYSQFQES*DDADEDYGR@.D	0.341206	9	Passed
Markus_040909_04	4385	4385	2	Markus_040909_04.4385.4385.2	R.TS*MGGTQQQFVEGVR.M	0.0293673	2	Ambigous
Markus_040909_05	4386	4386	2	Markus_040909_05.4386.4386.2	K.VVDYSQFQES*DDADEDYGR.D	0.827623	14	Passed
Markus_040909_04	4389	4389	2	Markus_040909_04.4389.4389.2	R.TS*MGGTQQQFVEGVR.M	0.88277	2	Ambigous
Markus_040909_05	4391	4391	2	Markus_040909_05.4391.4391.2	R.SLS*PGGAALGYR.D	0.992535	3	Passed
Markus_040909_09	4393	4393	3	Markus_040909_09.4393.4393.3	K.GGPEGGAAPAAPCAAGSGPADTEM^EEVFDHGS*PGK.Q	0.485364	1	Ambigous
Markus_040909_14	4394	4394	2	Markus_040909_14.4394.4394.2	R.DRT*PPLLYR.D	1	2	Passed
Markus_040909_04	4395	4395	2	Markus_040909_04.4395.4395.2	K.DWEDDS*DEDM^SNFDR.F	1	7	Passed
Markus_040909_05	4396	4396	2	Markus_040909_05.4396.4396.2	K.MELGT*PLR.H	1	1	Passed
Markus_040909_05	4399	4399	2	Markus_040909_05.4399.4399.2	R.SS*PQLDPLR.K	1	1	Passed
Markus_040909_02	4400	4400	2	Markus_040909_02.4400.4400.2	R.YFVVNY*VLK#.N	1	1	Passed
Markus_040909_05	4401	4401	2	Markus_040909_05.4401.4401.2	K.MELGT*PLR@.H	1	1	Passed
Markus_040909_01	4403	4403	2	Markus_040909_01.4403.4403.2	K.VENMSSNQDGNDS*DEFM.-	0.906156	4	Ambigous
Markus_040909_01	4414	4414	2	Markus_040909_01.4414.4414.2	R.YFQISQDEDGS*ESED.-	0.134655	6	Ambigous
Markus_040909_01	4419	4419	2	Markus_040909_01.4419.4419.2	R.YFQISQDEDGS*ESED.-	0.0585579	6	Ambigous
Markus_040909_04	4421	4421	2	Markus_040909_04.4421.4421.2	R.VGS*PLTLTDAQTR.V	0.491312	1	Ambigous
Markus_040909_17	4425	4425	2	Markus_040909_17.4425.4425.2	R.RGS*FSSENYWR.K	0.234235	2	Ambigous
Markus_040909_03	4425	4425	2	Markus_040909_03.4425.4425.2	K.Y*ELVK#ALANS*K.T	1	1	Passed
Markus_040909_17	4428	4428	2	Markus_040909_17.4428.4428.2	R.R@GS*FSSENYWR@.K	0.199137	1	Ambigous
Markus_040909_04	4429	4429	2	Markus_040909_04.4429.4429.2	K.DWEDDS*DEDM^SNFDR@.F	1	6	Passed
Markus_040909_05	4431	4431	2	Markus_040909_05.4431.4431.2	K.VQGTGVT*PPPTPLGTR.S	0.149401	4	Ambigous
Markus_040909_17	4433	4433	2	Markus_040909_17.4433.4433.2	R.RGS*FSSENYWR.K	0.772659	2	Ambigous
Markus_040909_08	4433	4433	3	Markus_040909_08.4433.4433.3	R.FS*R@VADLLALAMRAVERAHLQGNR.V	1	1	Passed
Markus_040909_04	4438	4438	2	Markus_040909_04.4438.4438.2	K.DWEDDS*DEDM^SNFDR.F	1	7	Passed
Markus_040909_05	4452	4452	2	Markus_040909_05.4452.4452.2	R.TSS*PTSLPPLAR.S	0.0450796	1	Ambigous
Markus_040909_01	4453	4454	2	Markus_040909_01.4453.4454.2	K.VENMSSNQDGNDS*DEFM.-	0.78104	4	Ambigous
Markus_040909_04	4459	4459	2	Markus_040909_04.4459.4459.2	K.DWEDDS*DEDM^SNFDR@.F	0.445781	6	Ambigous
Markus_040909_05	4462	4462	2	Markus_040909_05.4462.4462.2	R.TSS*PTSLPPLAR@.S	0.0442039	1	Ambigous
Markus_040909_05	4475	4475	2	Markus_040909_05.4475.4475.2	R.SLS*PIIGK#.D	0.610549	4	Ambigous
Markus_040909_05	4477	4477	2	Markus_040909_05.4477.4477.2	K.LIDLES*PTPESQK#.N	0.167804	2	Ambigous
Markus_040909_04	4479	4479	2	Markus_040909_04.4479.4479.2	K.DWEDDS*DEDM^SNFDR.F	1	7	Passed
Markus_040909_01	4481	4481	3	Markus_040909_01.4481.4481.3	R.ATEEEDS*DEDAVLAPSGVTGAGTGDEGDGQAPGST.-	0.861848	1	Ambigous
Markus_040909_02	4482	4482	2	Markus_040909_02.4482.4482.2	R.YFVVNY*VLK.N	1	1	Passed
Markus_040909_14	4485	4485	2	Markus_040909_14.4485.4485.2	K.RVS*LVGADDLR.K	1	1	Passed
Markus_040909_05	4485	4485	2	Markus_040909_05.4485.4485.2	K.LIDLES*PTPESQK.N	0.297872	2	Ambigous
Markus_040909_05	4487	4487	2	Markus_040909_05.4487.4487.2	R.MS*GFIYQGK.L	1	3	Passed
Markus_040909_05	4489	4489	2	Markus_040909_05.4489.4489.2	K.LIDLES*PTPESQK.N	0.281053	2	Ambigous
Markus_040909_05	4492	4492	2	Markus_040909_05.4492.4492.2	K.LIDLES*PTPESQK#.N	0.179378	2	Ambigous
Markus_040909_01	4495	4495	2	Markus_040909_01.4495.4495.2	R.LS*RQDERLK.E	1	1	Passed
Markus_040909_05	4495	4495	2	Markus_040909_05.4495.4495.2	R.MS*GFIYQGK#.L	1	2	Passed
Markus_040909_04	4498	4498	2	Markus_040909_04.4498.4498.2	R.S*IVVIDPDTGR.E	1	2	Passed
Markus_040909_05	4499	4499	2	Markus_040909_05.4499.4499.2	K.VPAS*PLPGLDR@.K	1	2	Passed
Markus_040909_04	4501	4501	2	Markus_040909_04.4501.4501.2	R.S*IVVIDPDTGR@.E	1	2	Passed
Markus_040909_05	4501	4501	2	Markus_040909_05.4501.4501.2	R.SLS*PIIGK#.D	0.645677	4	Ambigous
Markus_040909_05	4504	4504	2	Markus_040909_05.4504.4504.2	R.SLS*PIIGK.D	0.998191	1	Passed
Markus_040909_04	4507	4507	2	Markus_040909_04.4507.4507.2	R.S*IVVIDPDTGR.E	1	2	Passed
Markus_040909_05	4511	4511	2	Markus_040909_05.4511.4511.2	R.MS*GFIYQGK.L	1	3	Passed
Markus_040909_01	4512	4512	2	Markus_040909_01.4512.4512.2	R.S*RVSNPAPRR@.C	0.0211198	1	Ambigous
Markus_040909_04	4512	4512	2	Markus_040909_04.4512.4512.2	R.S*IVVIDPDTGR@.E	1	2	Passed
Markus_040909_18	4513	4515	3	Markus_040909_18.4513.4515.3	K.IYHLPDAES*DEDEDFK#EQTR@.L	0.0107442	1	Ambigous
Markus_040909_05	4514	4514	1	Markus_040909_05.4514.4514.1	R.SLS*PIIGK#.D	0.0481187	4	Ambigous
Markus_040909_05	4517	4517	2	Markus_040909_05.4517.4517.2	R.LLS*PIASNR@.L	1	1	Passed
Markus_040909_05	4520	4520	2	Markus_040909_05.4520.4520.2	R.LLS*PIASNR.L	1	2	Passed
Markus_040909_18	4520	4525	3	Markus_040909_18.4520.4525.3	K.IYHLPDAES*DEDEDFKEQTR.L	0.967389	2	Ambigous
Markus_040909_05	4523	4523	2	Markus_040909_05.4523.4523.2	R.MS*GFIYQGK#.L	1	2	Passed
Markus_040909_18	4532	4532	3	Markus_040909_18.4532.4532.3	K.IYHLPDAES*DEDEDFKEQTR.L	0.925385	2	Ambigous
Markus_040909_06	4532	4532	2	Markus_040909_06.4532.4532.2	R.R@VS*SGSCFALE.-	0.0352885	1	Ambigous
Markus_040909_07	4537	4537	3	Markus_040909_07.4537.4537.3	R.M^DRT*PPPPTLS*PAAVTVGR.G	0.0594388	1	Ambigous
Markus_040909_05	4544	4544	2	Markus_040909_05.4544.4544.2	R.LLS*PIASNR.L	1	2	Passed
Markus_040909_04	4550	4550	3	Markus_040909_04.4550.4550.3	K.AGEQQLS*EPEDMEMEAGDTDDPPR.I	1	1	Passed
Markus_040909_18	4552	4552	3	Markus_040909_18.4552.4552.3	R.AST*LLRDEELEEIKK.E	0.902997	1	Ambigous
Markus_040909_18	4554	4554	3	Markus_040909_18.4554.4554.3	R.AST*LLR@DEELEEIK#K#.E	0.442327	1	Ambigous
Markus_040909_01	4555	4557	2	Markus_040909_01.4555.4557.2	R.TLSNAEDYLDDEDS*D.-	0.924217	8	Passed
Markus_040909_04	4557	4558	3	Markus_040909_04.4557.4558.3	K.AGEQQLS*EPEDMEMEAGDTDDPPR@.I	1	2	Passed
Markus_040909_05	4559	4559	2	Markus_040909_05.4559.4559.2	R.SLS*PIIGK#.D	0.646303	4	Ambigous
Markus_040909_03	4567	4567	2	Markus_040909_03.4567.4567.2	K.TT*FTIEIK#.D	0.00105983	1	Ambigous
Markus_040909_04	4569	4569	3	Markus_040909_04.4569.4569.3	K.AGEQQLS*EPEDMEMEAGDTDDPPR@.I	1	2	Passed
Markus_040909_05	4570	4570	2	Markus_040909_05.4570.4570.2	R.MS*GFIYQGK.L	1	3	Passed
Markus_040909_11	4570	4570	2	Markus_040909_11.4570.4570.2	R.KLEIS*S*GK#LAR@.F	1	1	Passed
Markus_040909_01	4572	4572	2	Markus_040909_01.4572.4572.2	R.TLSNAEDYLDDEDS*D.-	0.957187	8	Passed
Markus_040909_05	4575	4575	2	Markus_040909_05.4575.4575.2	K.DEILPTT*PISEQK#.G	0.256025	10	Passed
Markus_040909_01	4578	4579	1	Markus_040909_01.4578.4579.1	R.TLSNAEDYLDDEDS*D.-	0.472307	8	Passed
Markus_040909_05	4578	4579	2	Markus_040909_05.4578.4579.2	K.DEILPTT*PISEQK.G	0.217623	9	Passed
Markus_040909_01	4581	4581	2	Markus_040909_01.4581.4581.2	R.TLSNAEDYLDDEDS*D.-	0.909569	8	Passed
Markus_040909_05	4582	4582	2	Markus_040909_05.4582.4582.2	K.DEILPTT*PISEQK#.G	0.180142	10	Passed
Markus_040909_05	4587	4587	2	Markus_040909_05.4587.4587.2	K.DEILPTT*PISEQK.G	0.147669	9	Passed
Markus_040909_05	4588	4588	2	Markus_040909_05.4588.4588.2	K.DEILPTT*PISEQK#.G	0.160635	10	Passed
Markus_040909_04	4590	4590	2	Markus_040909_04.4590.4590.2	K.DEILPTT*PISEQK.G	0.170941	9	Passed
Markus_040909_04	4592	4592	2	Markus_040909_04.4592.4592.2	K.DEILPTT*PISEQK#.G	0.128439	10	Passed
Markus_040909_05	4595	4595	2	Markus_040909_05.4595.4595.2	K.VPAS*PLPGLDR@.K	1	2	Passed
Markus_040909_04	4596	4596	2	Markus_040909_04.4596.4596.2	K.DEILPTT*PISEQK.G	0.236042	9	Passed
Markus_040909_01	4597	4597	1	Markus_040909_01.4597.4597.1	R.TLSNAEDYLDDEDS*D.-	0.934626	8	Passed
Markus_040909_05	4599	4599	2	Markus_040909_05.4599.4599.2	K.DEILPTT*PISEQK.G	0.199345	9	Passed
Markus_040909_06	4599	4599	2	Markus_040909_06.4599.4599.2	K.DEILPTT*PISEQK#.G	0.169613	10	Passed
Markus_040909_06	4600	4600	2	Markus_040909_06.4600.4600.2	K.DEILPTT*PISEQK.G	0.214744	9	Passed
Markus_040909_04	4601	4601	2	Markus_040909_04.4601.4601.2	R.IGS*DPLAYEPK.A	0.738873	2	Ambigous
Markus_040909_04	4603	4603	2	Markus_040909_04.4603.4603.2	K.DEILPTT*PISEQK#.G	0.184188	10	Passed
Markus_040909_05	4603	4603	2	Markus_040909_05.4603.4603.2	K.DEILPTT*PISEQK#.G	0.146013	10	Passed
Markus_040909_06	4605	4605	2	Markus_040909_06.4605.4605.2	K.DEILPTT*PISEQK.G	0.168416	9	Passed
Markus_040909_08	4606	4606	3	Markus_040909_08.4606.4606.3	K.AVSS*PPTS*PRPGSAATISSSASNIVPPR.H	0.35072	1	Ambigous
Markus_040909_09	4609	4610	2	Markus_040909_09.4609.4610.2	R.SST*AGFSANPKLK#DLAK.Q	0.0131169	1	Ambigous
Markus_040909_04	4610	4610	2	Markus_040909_04.4610.4610.2	K.AES*PEMEVNLPK#.S	1	1	Passed
Markus_040909_04	4613	4613	2	Markus_040909_04.4613.4613.2	R.IGS*DPLAYEPK.A	0.799967	2	Ambigous
Markus_040909_06	4616	4616	2	Markus_040909_06.4616.4616.2	K.DEILPTT*PISEQK#.G	0.224967	10	Passed
Markus_040909_04	4619	4619	2	Markus_040909_04.4619.4619.2	K.AES*PEMEVNLPK.S	1	1	Passed
Markus_040909_05	4619	4619	2	Markus_040909_05.4619.4619.2	R.VPAIGSFS*PGEDR@.K	0.270109	2	Ambigous
Markus_040909_08	4621	4621	3	Markus_040909_08.4621.4621.3	K.AVSS*PPTS*PR@PGSAATISSSASNIVPPR@.H	0.0329805	1	Ambigous
Markus_040909_04	4623	4623	2	Markus_040909_04.4623.4623.2	R.IGS*DPLAYEPK#.A	0.64254	1	Ambigous
Markus_040909_05	4628	4628	2	Markus_040909_05.4628.4628.2	R.S*APPNLWAAQR.Y	1	1	Passed
Markus_040909_05	4630	4630	2	Markus_040909_05.4630.4630.2	R.VPAIGSFS*PGEDR@.K	0.218862	2	Ambigous
Markus_040909_06	4637	4637	2	Markus_040909_06.4637.4637.2	K.NSGPVSEVNTGFS*PEVK#.E	0.190035	3	Ambigous
Markus_040909_18	4638	4638	3	Markus_040909_18.4638.4638.3	R.HR@S*AR@NTS*TQNSK#ITK.Q	0.104188	1	Ambigous
Markus_040909_05	4640	4640	2	Markus_040909_05.4640.4640.2	K.NSGPVSEVNTGFS*PEVK.E	0.400628	4	Ambigous
Markus_040909_04	4641	4641	2	Markus_040909_04.4641.4641.2	R.S*GDLGDMEPLK#.G	1	3	Passed
Markus_040909_05	4642	4642	2	Markus_040909_05.4642.4642.2	K.NSGPVSEVNTGFS*PEVK#.E	0.236093	3	Ambigous
Markus_040909_01	4643	4643	2	Markus_040909_01.4643.4643.2	R.TLSNAEDYLDDEDS*D.-	0.959744	8	Passed
Markus_040909_04	4643	4643	2	Markus_040909_04.4643.4643.2	R.S*GDLGDMEPLK.G	1	3	Passed
Markus_040909_14	4644	4644	2	Markus_040909_14.4644.4644.2	R.RAS*LSDIGFGK.L	1	4	Passed
Markus_040909_05	4645	4645	2	Markus_040909_05.4645.4645.2	K.NSGPVSEVNTGFS*PEVK.E	0.463671	4	Ambigous
Markus_040909_06	4645	4645	2	Markus_040909_06.4645.4645.2	K.NSGPVSEVNTGFS*PEVK.E	0.43671	4	Ambigous
Markus_040909_05	4647	4647	2	Markus_040909_05.4647.4647.2	K.NSGPVSEVNTGFS*PEVK#.E	0.280438	3	Ambigous
Markus_040909_14	4647	4647	2	Markus_040909_14.4647.4647.2	R.R@AS*LSDIGFGK#.L	0.130766	2	Ambigous
Markus_040909_04	4647	4647	2	Markus_040909_04.4647.4647.2	R.S*GDLGDMEPLK.G	1	3	Passed
Markus_040909_14	4649	4649	2	Markus_040909_14.4649.4649.2	R.RAS*LSDIGFGK.L	0.901562	4	Ambigous
Markus_040909_11	4650	4650	2	Markus_040909_11.4650.4650.2	K.LTLFGNS*LK#.E	1	1	Passed
Markus_040909_04	4652	4652	2	Markus_040909_04.4652.4652.2	R.S*GDLGDMEPLK#.G	1	3	Passed
Markus_040909_05	4656	4656	2	Markus_040909_05.4656.4656.2	K.NSGPVSEVNTGFS*PEVK.E	0.476997	4	Ambigous
Markus_040909_01	4656	4656	2	Markus_040909_01.4656.4656.2	R.TLSNAEDYLDDEDS*D.-	0.961296	8	Passed
Markus_040909_05	4660	4660	2	Markus_040909_05.4660.4660.2	K.DEILPTT*PISEQK.G	0.236016	9	Passed
Markus_040909_05	4661	4661	2	Markus_040909_05.4661.4661.2	K.DEILPTT*PISEQK#.G	0.233532	10	Passed
Markus_040909_05	4662	4662	2	Markus_040909_05.4662.4662.2	K.DEILPTT*PISEQK.G	0.159617	9	Passed
Markus_040909_05	4664	4664	2	Markus_040909_05.4664.4664.2	K.DEILPTT*PISEQK#.G	0.191591	10	Passed
Markus_040909_05	4665	4665	2	Markus_040909_05.4665.4665.2	R.LGS*FGSITR.Q	0.950612	2	Ambigous
Markus_040909_05	4667	4667	2	Markus_040909_05.4667.4667.2	R.LGS*FGSITR@.Q	0.756579	1	Ambigous
Markus_040909_05	4671	4671	2	Markus_040909_05.4671.4671.2	R.TLSIS*TQDLSPR.-	0.0361598	2	Ambigous
Markus_040909_05	4676	4676	2	Markus_040909_05.4676.4676.2	R.TLSIS*TQDLSPR.-	0.0537082	2	Ambigous
Markus_040909_04	4682	4682	2	Markus_040909_04.4682.4682.2	K.DWEDDS*DEDMSNFDR@.F	0.804668	8	Passed
Markus_040909_04	4684	4686	2	Markus_040909_04.4684.4686.2	K.DWEDDS*DEDMSNFDR.F	0.989011	10	Passed
Markus_040909_05	4684	4684	2	Markus_040909_05.4684.4684.2	R.LGS*FGSITR.Q	0.76268	2	Ambigous
Markus_040909_04	4689	4689	2	Markus_040909_04.4689.4689.2	K.DWEDDS*DEDMSNFDR@.F	0.705076	8	Passed
Markus_040909_04	4691	4691	2	Markus_040909_04.4691.4691.2	K.SQS*PSPPPLPEDLEK#.A	0.0696121	2	Ambigous
Markus_040909_01	4693	4693	2	Markus_040909_01.4693.4693.2	R.AS*SPAQCVTPVQTVV.-	1	1	Passed
Markus_040909_04	4694	4694	2	Markus_040909_04.4694.4694.2	K.DWEDDS*DEDMSNFDR.F	0.968202	10	Passed
Markus_040909_04	4695	4695	2	Markus_040909_04.4695.4695.2	K.SQS*PSPPPLPEDLEK.A	0.208569	3	Ambigous
Markus_040909_14	4700	4700	2	Markus_040909_14.4700.4700.2	R.K#QIT*VEELVR@.S	1	1	Passed
Markus_040909_04	4701	4701	2	Markus_040909_04.4701.4701.2	K.SQS*PSPPPLPEDLEK.A	0.25825	3	Ambigous
Markus_040909_05	4703	4703	2	Markus_040909_05.4703.4703.2	R.STPFIVPSS*PTEQGGR.K	0.0119907	2	Ambigous
Markus_040909_02	4703	4703	2	Markus_040909_02.4703.4703.2	K.SQS*PS*PPPLPEDLEK#.A	0.00824064	2	Ambigous
Markus_040909_04	4704	4704	2	Markus_040909_04.4704.4704.2	K.SQS*PSPPPLPEDLEK#.A	0.0939741	2	Ambigous
Markus_040909_04	4705	4705	2	Markus_040909_04.4705.4705.2	K.DWEDDS*DEDMSNFDR.F	0.956076	10	Passed
Markus_040909_02	4705	4705	2	Markus_040909_02.4705.4705.2	K.SGTLLPSDRDS*R@M^CK.V	0.375994	1	Ambigous
Markus_040909_05	4705	4705	2	Markus_040909_05.4705.4705.2	K.DWEDDS*DEDMSNFDR@.F	0.699267	8	Passed
Markus_040909_05	4708	4710	2	Markus_040909_05.4708.4710.2	K.DWEDDS*DEDMSNFDR.F	0.995635	10	Passed
Markus_040909_05	4712	4712	2	Markus_040909_05.4712.4712.2	R.STPFIVPSS*PTEQGGR.K	0.0112567	2	Ambigous
Markus_040909_01	4713	4713	2	Markus_040909_01.4713.4713.2	R.ASS*PAQCVTPVQTVV.-	1	1	Passed
Markus_040909_05	4713	4713	2	Markus_040909_05.4713.4713.2	K.DWEDDS*DEDMSNFDR@.F	0.668656	8	Passed
Markus_040909_14	4713	4713	2	Markus_040909_14.4713.4713.2	R.KQIT*VEELVR.S	1	1	Passed
Markus_040909_02	4714	4714	2	Markus_040909_02.4714.4714.2	K.SQS*PS*PPPLPEDLEK.A	0.166258	2	Ambigous
Markus_040909_04	4715	4715	2	Markus_040909_04.4715.4715.2	K.SQS*PSPPPLPEDLEK.A	0.154308	3	Ambigous
Markus_040909_05	4717	4718	2	Markus_040909_05.4717.4718.2	R.STPFIVPSSPT*EQGGR@.K	0.0108989	1	Ambigous
Markus_040909_05	4720	4720	2	Markus_040909_05.4720.4720.2	K.DWEDDS*DEDMSNFDR.F	0.981102	10	Passed
Markus_040909_03	4720	4720	2	Markus_040909_03.4720.4720.2	K.DS*ELK#AET*AKM^K#.S	1	1	Passed
Markus_040909_02	4723	4723	2	Markus_040909_02.4723.4723.2	K.SQS*PS*PPPLPEDLEK#.A	0.0337417	2	Ambigous
Markus_040909_04	4726	4726	2	Markus_040909_04.4726.4726.2	R.S*GDLGDMEPLK#.G	1	3	Passed
Markus_040909_04	4728	4728	2	Markus_040909_04.4728.4728.2	R.S*GDLGDMEPLK.G	1	3	Passed
Markus_040909_14	4729	4729	2	Markus_040909_14.4729.4729.2	R.RAS*LSDIGFGK.L	0.900736	4	Ambigous
Markus_040909_01	4732	4732	2	Markus_040909_01.4732.4732.2	R.TLSNAEDYLDDEDS*D.-	1	8	Passed
Markus_040909_05	4733	4733	2	Markus_040909_05.4733.4733.2	K.DWEDDS*DEDMSNFDR.F	0.948484	10	Passed
Markus_040909_14	4734	4734	2	Markus_040909_14.4734.4734.2	R.R@AS*LSDIGFGK#.L	0.156857	2	Ambigous
Markus_040909_14	4736	4736	2	Markus_040909_14.4736.4736.2	R.RAS*LSDIGFGK.L	0.830059	4	Ambigous
Markus_040909_18	4737	4739	2	Markus_040909_18.4737.4739.2	K.FNQEM^Y*VTRGIIK.G	0.220391	1	Ambigous
Markus_040909_02	4740	4740	2	Markus_040909_02.4740.4740.2	K.SQS*PS*PPPLPEDLEK.A	0.137391	2	Ambigous
Markus_040909_05	4747	4748	2	Markus_040909_05.4747.4748.2	R.GACST*PEMPQFESVK#.A	0.0105314	2	Ambigous
Markus_040909_05	4754	4756	2	Markus_040909_05.4754.4756.2	R.GACST*PEMPQFESVK.A	0.0194415	2	Ambigous
Markus_040909_05	4765	4765	2	Markus_040909_05.4765.4765.2	R.GACST*PEMPQFESVK#.A	0.0233129	2	Ambigous
Markus_040909_04	4766	4766	2	Markus_040909_04.4766.4766.2	K.DWEDDS*DEDMSNFDR@.F	0.717012	8	Passed
Markus_040909_04	4768	4770	2	Markus_040909_04.4768.4770.2	K.DWEDDS*DEDMSNFDR.F	0.969258	10	Passed
Markus_040909_05	4770	4770	2	Markus_040909_05.4770.4770.2	R.GACST*PEMPQFESVK.A	0.830499	2	Ambigous
Markus_040909_04	4773	4773	2	Markus_040909_04.4773.4773.2	K.DWEDDS*DEDMSNFDR@.F	0.680757	8	Passed
Markus_040909_08	4779	4779	2	Markus_040909_08.4779.4779.2	R.FT*AGTKAFR@.Q	0.0284499	1	Ambigous
Markus_040909_04	4780	4780	2	Markus_040909_04.4780.4780.2	K.DWEDDS*DEDMSNFDR.F	0.962349	10	Passed
Markus_040909_05	4785	4785	2	Markus_040909_05.4785.4785.2	K.LSGLS*FK#.R	1	3	Passed
Markus_040909_04	4789	4789	2	Markus_040909_04.4789.4789.2	K.VYEDSGIPLPAES*PK#.K	1	1	Passed
Markus_040909_05	4791	4791	2	Markus_040909_05.4791.4791.2	K.DWEDDS*DEDMSNFDR@.F	0.691837	8	Passed
Markus_040909_04	4793	4793	2	Markus_040909_04.4793.4793.2	K.VYEDSGIPLPAES*PK.K	1	2	Passed
Markus_040909_05	4793	4793	2	Markus_040909_05.4793.4793.2	K.DWEDDS*DEDMSNFDR.F	0.983674	10	Passed
Markus_040909_05	4797	4797	2	Markus_040909_05.4797.4797.2	K.DWEDDS*DEDMSNFDR.F	0.989138	10	Passed
Markus_040909_01	4797	4797	2	Markus_040909_01.4797.4797.2	K.GQEDSLASAVDATTGQEACDS*D.-	0.526149	2	Ambigous
Markus_040909_11	4798	4798	2	Markus_040909_11.4798.4798.2	K.GKLQTNTS*PK#.M	0.876081	1	Ambigous
Markus_040909_04	4802	4802	2	Markus_040909_04.4802.4802.2	R.TGS*EPTLSPALVR.R	0.0292106	1	Ambigous
Markus_040909_05	4804	4804	1	Markus_040909_05.4804.4804.1	K.LSGLS*FK#.R	1	3	Passed
Markus_040909_04	4804	4804	2	Markus_040909_04.4804.4804.2	K.VYEDSGIPLPAES*PK.K	1	2	Passed
Markus_040909_04	4807	4807	2	Markus_040909_04.4807.4807.2	K.TGS*YGALAEISASK#.E	0.0181443	2	Ambigous
Markus_040909_10	4812	4812	2	Markus_040909_10.4812.4812.2	K.M^IPM^SRLESY*K#R@.I	1	1	Passed
Markus_040909_01	4816	4816	2	Markus_040909_01.4816.4816.2	K.GQEDSLASAVDATTGQEACDS*D.-	0.662166	2	Ambigous
Markus_040909_05	4817	4817	2	Markus_040909_05.4817.4817.2	K.LSGLS*FK#.R	1	3	Passed
Markus_040909_04	4817	4817	2	Markus_040909_04.4817.4817.2	K.TGS*YGALAEISASK.E	0.441684	2	Ambigous
Markus_040909_04	4821	4821	2	Markus_040909_04.4821.4821.2	K.TGS*YGALAEISASK.E	0.227495	2	Ambigous
Markus_040909_05	4822	4822	2	Markus_040909_05.4822.4822.2	K.DWEDDS*DEDMSNFDR@.F	0.600212	8	Passed
Markus_040909_05	4825	4825	2	Markus_040909_05.4825.4825.2	R.ASS*LNFLNK.S	0.955319	3	Ambigous
Markus_040909_05	4830	4830	2	Markus_040909_05.4830.4830.2	R.ASS*LNFLNK#.S	0.553178	2	Ambigous
Markus_040909_14	4830	4830	2	Markus_040909_14.4830.4830.2	K.RLS*LPADIR.I	1	1	Passed
Markus_040909_05	4835	4835	2	Markus_040909_05.4835.4835.2	R.ASS*LNFLNK.S	0.999258	3	Passed
Markus_040909_17	4837	4837	3	Markus_040909_17.4837.4837.3	K.GATPAEDDEDKDIDLFGS*DEEEEDKEAAR.L	1	7	Passed
Markus_040909_05	4841	4841	2	Markus_040909_05.4841.4841.2	R.ASS*LNFLNK#.S	0.557311	2	Ambigous
Markus_040909_05	4844	4844	2	Markus_040909_05.4844.4844.2	K.YLS*FTPPEK#.D	0.260088	8	Passed
Markus_040909_17	4844	4844	3	Markus_040909_17.4844.4844.3	K.GATPAEDDEDKDIDLFGS*DEEEEDKEAAR.L	1	7	Passed
Markus_040909_04	4845	4845	2	Markus_040909_04.4845.4845.2	K.TGS*YGALAEISASK#.E	0.0334769	2	Ambigous
Markus_040909_17	4849	4849	3	Markus_040909_17.4849.4849.3	K.GATPAEDDEDKDIDLFGS*DEEEEDKEAAR.L	1	7	Passed
Markus_040909_05	4849	4851	2	Markus_040909_05.4849.4851.2	K.YLS*FTPPEK.D	0.359039	7	Passed
Markus_040909_05	4854	4854	2	Markus_040909_05.4854.4854.2	K.YLS*FTPPEK#.D	0.275329	8	Passed
Markus_040909_05	4856	4856	2	Markus_040909_05.4856.4856.2	R.AAS*ALLLR.S	1	1	Passed
Markus_040909_17	4858	4858	3	Markus_040909_17.4858.4858.3	K.GATPAEDDEDKDIDLFGS*DEEEEDKEAAR.L	1	7	Passed
Markus_040909_04	4859	4859	2	Markus_040909_04.4859.4859.2	R.S*PGMLEPLGSAR.T	1	1	Passed
Markus_040909_05	4861	4861	2	Markus_040909_05.4861.4861.2	R.AAS*ALLLR@.S	1	1	Passed
Markus_040909_06	4863	4863	2	Markus_040909_06.4863.4863.2	R.ASS*LNFLNK.S	1	3	Passed
Markus_040909_04	4863	4863	2	Markus_040909_04.4863.4863.2	R.SAS*ADNLILPR.W	1	1	Passed
Markus_040909_14	4865	4865	2	Markus_040909_14.4865.4865.2	K.R@IS*GLIYEETR@.G	1	1	Passed
Markus_040909_06	4865	4865	2	Markus_040909_06.4865.4865.2	K.YLS*FTPPEK#.D	0.231015	8	Passed
Markus_040909_04	4867	4867	2	Markus_040909_04.4867.4867.2	R.GLVAAYSGDS*DNEEELVER.L	0.518082	1	Ambigous
Markus_040909_06	4867	4867	2	Markus_040909_06.4867.4867.2	R.IDIS*PSALR@.K	0.666704	6	Ambigous
Markus_040909_14	4868	4868	2	Markus_040909_14.4868.4868.2	K.RIS*GLIYEETR.G	0.966741	2	Ambigous
Markus_040909_04	4868	4868	2	Markus_040909_04.4868.4868.2	R.ANS*RPLK#LPR@.V	1	1	Passed
Markus_040909_04	4870	4870	2	Markus_040909_04.4870.4870.2	R.SAS*ADNLILPR@.W	0.0378831	1	Ambigous
Markus_040909_11	4870	4870	2	Markus_040909_11.4870.4870.2	R.NNSVPSK#S*PTK.Y	0.700485	1	Ambigous
Markus_040909_17	4871	4871	3	Markus_040909_17.4871.4871.3	K.GATPAEDDEDKDIDLFGS*DEEEEDKEAAR.L	1	7	Passed
Markus_040909_06	4871	4871	2	Markus_040909_06.4871.4871.2	K.YLS*FTPPEK.D	0.38808	7	Passed
Markus_040909_05	4872	4872	2	Markus_040909_05.4872.4872.2	R.IDIS*PSALR@.K	0.672152	6	Ambigous
Markus_040909_05	4874	4876	2	Markus_040909_05.4874.4876.2	R.IDIS*PSALR.K	0.994261	6	Passed
Markus_040909_06	4876	4876	2	Markus_040909_06.4876.4876.2	R.IDIS*PSALR.K	0.981335	6	Ambigous
Markus_040909_14	4878	4878	2	Markus_040909_14.4878.4878.2	K.RIS*GLIYEETR.G	0.947867	2	Ambigous
Markus_040909_05	4879	4879	2	Markus_040909_05.4879.4879.2	K.YLS*FTPPEK.D	0.345404	7	Passed
Markus_040909_05	4881	4881	2	Markus_040909_05.4881.4881.2	R.IDIS*PSALR@.K	0.792497	6	Ambigous
Markus_040909_06	4882	4882	2	Markus_040909_06.4882.4882.2	R.IDIS*PSALR.K	1	6	Passed
Markus_040909_05	4883	4883	2	Markus_040909_05.4883.4883.2	K.YLS*FTPPEK#.D	0.135025	8	Passed
Markus_040909_06	4887	4887	2	Markus_040909_06.4887.4887.2	K.YLS*FTPPEK.D	0.339732	7	Passed
Markus_040909_04	4888	4888	2	Markus_040909_04.4888.4888.2	R.DLS*PTLLDNSAAK.Q	0.885331	1	Ambigous
Markus_040909_06	4891	4891	2	Markus_040909_06.4891.4891.2	K.YLS*FTPPEK#.D	0.161021	8	Passed
Markus_040909_04	4899	4899	2	Markus_040909_04.4899.4899.2	R.SLS*APGNLLTK.Q	0.986817	1	Ambigous
Markus_040909_06	4899	4899	2	Markus_040909_06.4899.4899.2	R.IDIS*PSALR@.K	0.805485	6	Ambigous
Markus_040909_05	4900	4900	2	Markus_040909_05.4900.4900.2	R.IDIS*PSALR.K	0.994219	6	Passed
Markus_040909_05	4906	4906	2	Markus_040909_05.4906.4906.2	R.IDIS*PSALR@.K	0.664665	6	Ambigous
Markus_040909_05	4912	4912	1	Markus_040909_05.4912.4912.1	K.YLS*FTPPEK.D	0.357191	7	Passed
Markus_040909_05	4924	4924	2	Markus_040909_05.4924.4924.2	R.S*FGNPFEGSR.R	1	1	Passed
Markus_040909_17	4929	4929	3	Markus_040909_17.4929.4929.3	K.GATPAEDDEDKDIDLFGS*DEEEEDKEAAR.L	1	7	Passed
Markus_040909_05	4929	4929	2	Markus_040909_05.4929.4929.2	K.YLS*FTPPEK#.D	0.0978385	8	Passed
Markus_040909_18	4933	4933	3	Markus_040909_18.4933.4933.3	K.GVTIPYR@PK#PSSS*PVIFAGGQDR@.Y	0.0121545	1	Ambigous
Markus_040909_05	4934	4936	2	Markus_040909_05.4934.4936.2	K.YLS*FTPPEK.D	0.342778	7	Passed
Markus_040909_17	4934	4934	3	Markus_040909_17.4934.4934.3	K.GATPAEDDEDK#DIDLFGS*DEEEEDK#EAAR@.L	1	1	Passed
Markus_040909_17	4936	4936	3	Markus_040909_17.4936.4936.3	K.GATPAEDDEDKDIDLFGS*DEEEEDKEAAR.L	1	7	Passed
Markus_040909_08	4938	4938	3	Markus_040909_08.4938.4938.3	R.S*DSPVPTAPTSSGPK#PSTTSVAPELATDPELEK#.K	0.00850269	1	Ambigous
Markus_040909_04	4939	4939	2	Markus_040909_04.4939.4939.2	R.GNS*DGYIIPINK.E	0.895261	1	Ambigous
Markus_040909_05	4940	4940	2	Markus_040909_05.4940.4940.2	K.YLS*FTPPEK#.D	0.180203	8	Passed
Markus_040909_04	4948	4948	2	Markus_040909_04.4948.4948.2	R.SS*GLISELPSEEGR.R	0.0733169	1	Ambigous
Markus_040909_04	4956	4956	2	Markus_040909_04.4956.4956.2	K.ESLPLDLS*DDQSNSK#.K	0.725563	1	Ambigous
Markus_040909_05	4958	4958	2	Markus_040909_05.4958.4958.2	R.IDIS*PSALR.K	0.997175	6	Passed
Markus_040909_05	4960	4960	2	Markus_040909_05.4960.4960.2	R.IDIS*PSALR@.K	0.725075	6	Ambigous
Markus_040909_05	4970	4970	2	Markus_040909_05.4970.4970.2	R.IDIS*PSALR.K	0.99012	6	Passed
Markus_040909_01	4972	4973	3	Markus_040909_01.4972.4973.3	K.TENGTCPS*PPQPLS*PAAALGSGSAATVPK#.I	0.164722	1	Ambigous
Markus_040909_18	4974	4974	3	Markus_040909_18.4974.4974.3	R.RDS*VGGEGDREVLLGDAGPGDLPK.A	1	2	Passed
Markus_040909_18	4979	4979	3	Markus_040909_18.4979.4979.3	R.RDS*VGGEGDREVLLGDAGPGDLPK.A	1	2	Passed
Markus_040909_04	4986	4986	2	Markus_040909_04.4986.4986.2	R.T*RLIQTEQET*LR@K#.E	0.0258566	1	Ambigous
Markus_040909_05	4991	4991	2	Markus_040909_05.4991.4991.2	R.IDIS*PSTFR@.K	0.761281	4	Ambigous
Markus_040909_06	4994	4994	2	Markus_040909_06.4994.4994.2	R.IDIS*PSTFR.K	1	8	Passed
Markus_040909_05	4994	4994	2	Markus_040909_05.4994.4994.2	R.IDIS*PSTFR.K	0.999479	8	Passed
Markus_040909_03	4997	4997	2	Markus_040909_03.4997.4997.2	R.S*FEVEEIEPPNSTPPR@.R	1	10	Passed
Markus_040909_05	4999	4999	2	Markus_040909_05.4999.4999.2	R.IDIS*PSTFR.K	0.975708	8	Passed
Markus_040909_03	5004	5004	2	Markus_040909_03.5004.5004.2	R.S*FEVEEIEPPNSTPPR.R	1	10	Passed
Markus_040909_05	5004	5004	2	Markus_040909_05.5004.5004.2	R.IDIS*PSTFR@.K	0.786324	4	Ambigous
Markus_040909_04	5011	5011	2	Markus_040909_04.5011.5011.2	K.QLSVPAS*DEEDEVPAPIPR.G	0.989034	3	Ambigous
Markus_040909_05	5014	5014	2	Markus_040909_05.5014.5014.2	R.IDIS*PSTFR@.K	0.769063	4	Ambigous
Markus_040909_04	5015	5015	2	Markus_040909_04.5015.5015.2	K.QLSVPAS*DEEDEVPAPIPR.G	0.974365	3	Ambigous
Markus_040909_03	5016	5016	2	Markus_040909_03.5016.5016.2	R.S*FEVEEIEPPNSTPPR@.R	1	10	Passed
Markus_040909_04	5016	5018	2	Markus_040909_04.5016.5018.2	K.QLSVPAS*DEEDEVPAPIPR@.G	0.606872	1	Ambigous
Markus_040909_05	5017	5017	2	Markus_040909_05.5017.5017.2	R.IDIS*PSTFR.K	0.997471	8	Passed
Markus_040909_05	5019	5019	2	Markus_040909_05.5019.5019.2	K.AIS*SDM^FFGR@.E	0.0774198	1	Ambigous
Markus_040909_06	5019	5019	2	Markus_040909_06.5019.5019.2	R.IDIS*PSTFR.K	0.998695	8	Passed
Markus_040909_04	5023	5023	2	Markus_040909_04.5023.5023.2	K.QLSVPAS*DEEDEVPAPIPR.G	0.993925	3	Passed
Markus_040909_05	5023	5023	2	Markus_040909_05.5023.5023.2	K.YLS*FTPPEK#.D	0.244927	8	Passed
Markus_040909_03	5025	5025	2	Markus_040909_03.5025.5025.2	R.S*FEVEEIEPPNSTPPR.R	1	10	Passed
Markus_040909_05	5027	5027	2	Markus_040909_05.5027.5027.2	K.YLS*FTPPEK.D	0.414575	7	Passed
Markus_040909_05	5034	5034	2	Markus_040909_05.5034.5034.2	K.AIS*SDM^FFGR.E	0.114798	1	Ambigous
Markus_040909_03	5037	5037	2	Markus_040909_03.5037.5037.2	R.S*FEVEEIEPPNSTPPR.R	1	10	Passed
Markus_040909_04	5038	5038	2	Markus_040909_04.5038.5038.2	R.SAS*PDDDLGSSNWEAADLGNEER@.K	0.00708112	2	Ambigous
Markus_040909_03	5040	5040	2	Markus_040909_03.5040.5040.2	R.S*FEVEEIEPPNSTPPR@.R	1	10	Passed
Markus_040909_04	5040	5040	2	Markus_040909_04.5040.5040.2	R.SAS*PDDDLGSSNWEAADLGNEER.K	0.0945396	2	Ambigous
Markus_040909_05	5045	5045	2	Markus_040909_05.5045.5045.2	R.TLS*IDK#GF.-	0.795447	6	Ambigous
Markus_040909_05	5047	5049	2	Markus_040909_05.5047.5049.2	R.TLS*IDKGF.-	0.99773	8	Passed
Markus_040909_03	5048	5048	3	Markus_040909_03.5048.5048.3	R.S*FEVEEIEPPNSTPPR.R	1	10	Passed
Markus_040909_05	5052	5052	2	Markus_040909_05.5052.5052.2	R.TLS*IDK#GF.-	0.815086	6	Ambigous
Markus_040909_05	5054	5054	1	Markus_040909_05.5054.5054.1	R.TLS*IDKGF.-	0.951801	8	Passed
Markus_040909_04	5054	5054	3	Markus_040909_04.5054.5054.3	R.S*ASPDDDLGSSNWEAADLGNEER@.K	0.00565565	2	Ambigous
Markus_040909_04	5055	5055	2	Markus_040909_04.5055.5055.2	R.SAS*PDDDLGSSNWEAADLGNEER@.K	0.0391043	2	Ambigous
Markus_040909_05	5056	5056	1	Markus_040909_05.5056.5056.1	R.TLS*IDK#GF.-	0.320895	6	Ambigous
Markus_040909_03	5056	5056	2	Markus_040909_03.5056.5056.2	R.S*FEVEEIEPPNSTPPR.R	1	10	Passed
Markus_040909_06	5057	5057	2	Markus_040909_06.5057.5057.2	R.TLS*IDKGF.-	1	8	Passed
Markus_040909_06	5059	5059	2	Markus_040909_06.5059.5059.2	R.TLS*IDK#GF.-	0.754687	6	Ambigous
Markus_040909_04	5059	5059	3	Markus_040909_04.5059.5059.3	R.S*ASPDDDLGSSNWEAADLGNEER@.K	0.00506797	2	Ambigous
Markus_040909_04	5061	5061	2	Markus_040909_04.5061.5061.2	R.S*ASPDDDLGSSNWEAADLGNEER.K	0.0379297	1	Ambigous
Markus_040909_04	5066	5066	2	Markus_040909_04.5066.5066.2	R.SAS*PDDDLGSSNWEAADLGNEER.K	0.0823851	2	Ambigous
Markus_040909_05	5066	5066	1	Markus_040909_05.5066.5066.1	R.TLS*IDKGF.-	0.96501	8	Passed
Markus_040909_04	5068	5068	2	Markus_040909_04.5068.5068.2	R.S*FEVEEIEPPNSTPPR@.R	1	10	Passed
Markus_040909_05	5068	5068	2	Markus_040909_05.5068.5068.2	R.TLS*IDKGF.-	0.997622	8	Passed
Markus_040909_04	5070	5070	2	Markus_040909_04.5070.5070.2	R.S*FEVEEIEPPNSTPPR.R	1	10	Passed
Markus_040909_06	5071	5071	2	Markus_040909_06.5071.5071.2	R.TLS*IDKGF.-	1	8	Passed
Markus_040909_05	5074	5074	2	Markus_040909_05.5074.5074.2	R.IDIS*PSTFR@.K	0.80531	4	Ambigous
Markus_040909_04	5076	5076	2	Markus_040909_04.5076.5076.2	R.S*FEVEEIEPPNSTPPR@.R	1	10	Passed
Markus_040909_05	5077	5077	2	Markus_040909_05.5077.5077.2	K.AITSLLGGGS*PK#.N	0.787504	1	Ambigous
Markus_040909_04	5080	5080	2	Markus_040909_04.5080.5080.2	R.TET*PPPLASLNVSK#.L	0.0514935	2	Ambigous
Markus_040909_06	5080	5080	2	Markus_040909_06.5080.5080.2	R.IDIS*PSTFR.K	0.98606	8	Passed
Markus_040909_05	5080	5080	2	Markus_040909_05.5080.5080.2	R.IDIS*PSTFR.K	1	8	Passed
Markus_040909_04	5082	5082	2	Markus_040909_04.5082.5082.2	R.TET*PPPLASLNVSK.L	0.0586636	2	Ambigous
Markus_040909_03	5083	5083	2	Markus_040909_03.5083.5083.2	R.S*FEVEEIEPPNSTPPR@.R	1	10	Passed
Markus_040909_05	5083	5083	2	Markus_040909_05.5083.5083.2	K.AITSLLGGGS*PK.N	0.984308	1	Ambigous
Markus_040909_04	5085	5085	2	Markus_040909_04.5085.5085.2	R.S*FEVEEIEPPNSTPPR.R	1	10	Passed
Markus_040909_05	5088	5088	2	Markus_040909_05.5088.5088.2	R.IDIS*PSTFR.K	0.993321	8	Passed
Markus_040909_03	5091	5091	2	Markus_040909_03.5091.5091.2	R.S*FEVEEIEPPNSTPPR.R	1	10	Passed
Markus_040909_05	5093	5093	1	Markus_040909_05.5093.5093.1	R.TLS*IDK#GF.-	0.329331	6	Ambigous
Markus_040909_03	5096	5096	2	Markus_040909_03.5096.5096.2	R.S*VIDPIPAPVGDSNVDSGAK#.S	1	1	Passed
Markus_040909_03	5100	5100	2	Markus_040909_03.5100.5100.2	R.S*FEVEEIEPPNSTPPR@.R	1	10	Passed
Markus_040909_03	5103	5103	2	Markus_040909_03.5103.5103.2	R.S*FEVEEIEPPNSTPPR@.R	1	10	Passed
Markus_040909_04	5106	5106	2	Markus_040909_04.5106.5106.2	R.TET*PPPLASLNVSK.L	0.332605	2	Ambigous
Markus_040909_03	5112	5112	2	Markus_040909_03.5112.5112.2	R.S*FEVEEIEPPNSTPPR.R	1	10	Passed
Markus_040909_04	5114	5114	2	Markus_040909_04.5114.5114.2	R.TET*PPPLASLNVSK#.L	0.0677627	2	Ambigous
Markus_040909_10	5116	5116	2	Markus_040909_10.5116.5116.2	K.EGVSINKS*LLT*LGK.V	0.420836	1	Ambigous
Markus_040909_04	5118	5118	2	Markus_040909_04.5118.5118.2	K.SSGSLS*PGLETEDPLEAR.E	0.139927	1	Ambigous
Markus_040909_03	5125	5125	2	Markus_040909_03.5125.5125.2	R.S*FEVEEIEPPNSTPPR.R	1	10	Passed
Markus_040909_03	5128	5128	2	Markus_040909_03.5128.5128.2	R.S*FEVEEIEPPNSTPPR@.R	1	10	Passed
Markus_040909_05	5132	5132	2	Markus_040909_05.5132.5132.2	R.TLS*IDKGF.-	0.990071	8	Passed
Markus_040909_05	5134	5134	2	Markus_040909_05.5134.5134.2	R.TLS*IDK#GF.-	0.812222	6	Ambigous
Markus_040909_05	5144	5144	2	Markus_040909_05.5144.5144.2	R.TLS*IDKGF.-	0.998513	8	Passed
Markus_040909_14	5153	5153	2	Markus_040909_14.5153.5153.2	R.SKESVPDFPLS*PPK.K	0.978131	1	Ambigous
Markus_040909_03	5170	5170	2	Markus_040909_03.5170.5170.2	R.S*FEVEEIEPPNSTPPR@.R	1	10	Passed
Markus_040909_14	5174	5174	2	Markus_040909_14.5174.5174.2	R.SK#ESVPDFPLS*PPK#.K	1	1	Passed
Markus_040909_17	5197	5197	3	Markus_040909_17.5197.5197.3	R.YPRELNT*IMERM^LNK.S	0.666001	1	Ambigous
Markus_040909_01	5200	5200	2	Markus_040909_01.5200.5200.2	R.EFS*APST*PTGTLEFAGGDAK#.G	0.0126979	1	Ambigous
Markus_040909_04	5210	5210	2	Markus_040909_04.5210.5210.2	R.IQQFDDGGS*DEEDIWEEK.H	1	1	Passed
Markus_040909_04	5212	5212	2	Markus_040909_04.5212.5212.2	R.IQQFDDGGS*DEEDIWEEK#.H	1	1	Passed
Markus_040909_04	5216	5216	2	Markus_040909_04.5216.5216.2	R.VDS*TTCLFPVEEK#.A	0.00642822	4	Ambigous
Markus_040909_04	5218	5221	2	Markus_040909_04.5218.5221.2	R.VDS*TTCLFPVEEK.A	0.242531	4	Ambigous
Markus_040909_04	5223	5223	2	Markus_040909_04.5223.5223.2	R.VDS*TTCLFPVEEK#.A	0.00853448	4	Ambigous
Markus_040909_04	5232	5232	2	Markus_040909_04.5232.5232.2	R.VDS*TTCLFPVEEK.A	0.166501	4	Ambigous
Markus_040909_04	5238	5238	2	Markus_040909_04.5238.5238.2	R.TNS*M^SFLPVVK#.E	0.083549	3	Ambigous
Markus_040909_04	5240	5240	2	Markus_040909_04.5240.5240.2	R.VDS*TTCLFPVEEK#.A	0.00996103	4	Ambigous
Markus_040909_04	5243	5243	2	Markus_040909_04.5243.5243.2	R.TNS*M^SFLPVVK.E	0.359635	2	Ambigous
Markus_040909_04	5252	5252	2	Markus_040909_04.5252.5252.2	R.TNS*M^SFLPVVK.E	0.382373	2	Ambigous
Markus_040909_04	5255	5255	2	Markus_040909_04.5255.5255.2	R.TNS*M^SFLPVVK#.E	0.0884413	3	Ambigous
Markus_040909_01	5267	5267	2	Markus_040909_01.5267.5267.2	K.NSSLLSFDS*EDENE.-	0.302794	2	Ambigous
Markus_040909_04	5278	5278	2	Markus_040909_04.5278.5278.2	R.GVS*MPNMLEPK.I	1	2	Passed
Markus_040909_05	5280	5280	2	Markus_040909_05.5280.5280.2	R.TNS*M^SFLPVVK#.E	0.0636107	3	Ambigous
Markus_040909_04	5281	5283	2	Markus_040909_04.5281.5283.2	K.EVDGLLTSDPMGS*PVSSK.T	0.081015	1	Ambigous
Markus_040909_04	5284	5284	2	Markus_040909_04.5284.5284.2	K.EVDGLLTSDPMGS*PVSSK#.T	0.128519	2	Ambigous
Markus_040909_01	5288	5288	2	Markus_040909_01.5288.5288.2	K.NSSLLSFDS*EDENE.-	1	2	Passed
Markus_040909_04	5289	5289	2	Markus_040909_04.5289.5289.2	R.GVS*MPNMLEPK#.I	1	1	Passed
Markus_040909_04	5291	5291	2	Markus_040909_04.5291.5291.2	K.EVDGLLTSDPMGS*PVSSK#.T	0.0861774	2	Ambigous
Markus_040909_04	5297	5297	2	Markus_040909_04.5297.5297.2	R.GVS*MPNMLEPK.I	1	2	Passed
Markus_040909_10	5298	5298	2	Markus_040909_10.5298.5298.2	K.NSNKFKHK#DVPT*K.L	0.103011	1	Ambigous
Markus_040909_04	5301	5301	2	Markus_040909_04.5301.5301.2	R.VDS*TTCLFPVEEK.A	0.107936	4	Ambigous
Markus_040909_04	5303	5303	2	Markus_040909_04.5303.5303.2	R.VDS*TTCLFPVEEK#.A	0.02681	4	Ambigous
Markus_040909_04	5309	5309	2	Markus_040909_04.5309.5309.2	R.VDS*TTCLFPVEEK.A	0.172351	4	Ambigous
Markus_040909_04	5316	5316	2	Markus_040909_04.5316.5316.2	R.SNS*SEASSGDFLDLK#.G	0.00728901	2	Ambigous
Markus_040909_04	5321	5321	2	Markus_040909_04.5321.5321.2	R.SNS*SEASSGDFLDLK.G	0.0111816	2	Ambigous
Markus_040909_04	5328	5328	2	Markus_040909_04.5328.5328.2	R.SNS*SEASSGDFLDLK.G	0.0221022	2	Ambigous
Markus_040909_04	5337	5337	2	Markus_040909_04.5337.5337.2	R.SNS*SEASSGDFLDLK#.G	0.0065024	2	Ambigous
Markus_040909_09	5337	5337	2	Markus_040909_09.5337.5337.2	R.CGS*FVPIAR@TALLK.T	0.807456	1	Ambigous
Markus_040909_05	5350	5350	2	Markus_040909_05.5350.5350.2	R.GIS*PIVFDR.S	1	2	Passed
Markus_040909_05	5355	5355	2	Markus_040909_05.5355.5355.2	R.GIS*PIVFDR@.S	1	1	Passed
Markus_040909_18	5359	5359	3	Markus_040909_18.5359.5359.3	K.R@R@VEEK#TTDLS*VVANM^.-	0.236409	2	Ambigous
Markus_040909_05	5365	5365	2	Markus_040909_05.5365.5365.2	R.GIS*PIVFDR.S	1	2	Passed
Markus_040909_01	5376	5376	3	Markus_040909_01.5376.5376.3	R.K#K#AFSTCS*SHMIVVS*ISYGSCIFM^YVK.T	0.0208291	1	Ambigous
Markus_040909_01	5392	5394	2	Markus_040909_01.5392.5394.2	K.ITVNGDSS*AETEELANEI.-	0.0166579	2	Ambigous
Markus_040909_03	5395	5395	2	Markus_040909_03.5395.5395.2	R.SLS*SPTVTLSAPLEGAK.D	0.0195257	1	Ambigous
Markus_040909_14	5397	5397	2	Markus_040909_14.5397.5397.2	K.RLS*LPMDIR.L	1	2	Passed
Markus_040909_04	5406	5406	2	Markus_040909_04.5406.5406.2	K.ESVPDFPLS*PPK#.K	0.897024	5	Ambigous
Markus_040909_14	5407	5407	2	Markus_040909_14.5407.5407.2	K.R@LS*LPMDIR@.L	1	1	Passed
Markus_040909_04	5410	5410	2	Markus_040909_04.5410.5410.2	R.AFS*DPFVEAEK#.S	1	1	Passed
Markus_040909_01	5411	5411	2	Markus_040909_01.5411.5411.2	K.ITVNGDSS*AETEELANEI.-	0.150369	2	Ambigous
Markus_040909_14	5412	5412	2	Markus_040909_14.5412.5412.2	K.RLS*LPMDIR.L	1	2	Passed
Markus_040909_04	5415	5415	2	Markus_040909_04.5415.5415.2	K.ESVPDFPLS*PPK.K	1	4	Passed
Markus_040909_04	5418	5418	2	Markus_040909_04.5418.5418.2	K.ESVPDFPLS*PPK#.K	1	5	Passed
Markus_040909_10	5431	5431	2	Markus_040909_10.5431.5431.2	R.VAQLDHTAITAAT*R@.K	1	1	Passed
Markus_040909_12	5436	5436	2	Markus_040909_12.5436.5436.2	R.WKAIR@LY*LT*CER@.G	1	1	Passed
Markus_040909_18	5449	5450	3	Markus_040909_18.5449.5450.3	K.S*S*APS*RIVVVSSKLYK.Y	1	1	Passed
Markus_040909_04	5453	5453	2	Markus_040909_04.5453.5453.2	K.ESVPDFPLS*PPK.K	1	4	Passed
Markus_040909_04	5460	5460	2	Markus_040909_04.5460.5460.2	K.ESVPDFPLS*PPK#.K	1	5	Passed
Markus_040909_02	5464	5466	2	Markus_040909_02.5464.5466.2	K.Y*QSLKKQNAFTR.D	1	1	Passed
Markus_040909_18	5468	5468	3	Markus_040909_18.5468.5468.3	K.R@R@VEEK#TTDLS*VVANM^.-	1	2	Passed
Markus_040909_08	5476	5476	2	Markus_040909_08.5476.5476.2	K.T*NPFVWSSCSR@.D	1	1	Passed
Markus_040909_04	5489	5489	2	Markus_040909_04.5489.5489.2	K.ESVPDFPLS*PPK#.K	1	5	Passed
Markus_040909_04	5490	5490	2	Markus_040909_04.5490.5490.2	K.ESVPDFPLS*PPK.K	1	4	Passed
Markus_040909_01	5495	5495	2	Markus_040909_01.5495.5495.2	R.AIT*ALT*FGR@.I	1	2	Passed
Markus_040909_04	5497	5497	2	Markus_040909_04.5497.5497.2	K.ESVPDFPLS*PPK.K	1	4	Passed
Markus_040909_02	5498	5498	2	Markus_040909_02.5498.5498.2	K.YQS*LKKQNAFTR.D	0.989565	2	Ambigous
Markus_040909_01	5498	5498	3	Markus_040909_01.5498.5498.3	R.TVAISDAAQLPQDYCTTPGGT*LFSTT*PGGTR.I	0.00533804	1	Ambigous
Markus_040909_04	5501	5501	2	Markus_040909_04.5501.5501.2	K.ESVPDFPLS*PPK#.K	0.962409	5	Ambigous
Markus_040909_11	5502	5502	2	Markus_040909_11.5502.5502.2	-.MPSR@T*DPKMDRSGGR.V	0.988948	4	Ambigous
Markus_040909_04	5509	5509	2	Markus_040909_04.5509.5509.2	R.ASS*LEDLVLK.E	0.989525	2	Ambigous
Markus_040909_04	5510	5510	2	Markus_040909_04.5510.5510.2	R.ASS*LEDLVLK#.E	0.544635	1	Ambigous
Markus_040909_01	5513	5513	3	Markus_040909_01.5513.5513.3	R.TVAISDAAQLPQDYCTT*PGGTLFSTT*PGGTR.I	0.036845	1	Ambigous
Markus_040909_03	5518	5518	2	Markus_040909_03.5518.5518.2	K.YQS*LKKQNAFTR.D	0.796859	2	Ambigous
Markus_040909_18	5519	5519	3	Markus_040909_18.5519.5519.3	R.SPAFT*S*RLSGNRGVQY*TRLAVQR@.G	0.0142825	1	Ambigous
Markus_040909_04	5522	5522	2	Markus_040909_04.5522.5522.2	R.ASS*LEDLVLK.E	0.997232	2	Passed
Markus_040909_11	5526	5526	2	Markus_040909_11.5526.5526.2	-.MPSR@T*DPKMDRSGGR.V	0.97272	4	Ambigous
Markus_040909_04	5538	5538	2	Markus_040909_04.5538.5538.2	R.APLLSEPASAVPTS*PFR@.I	0.0140269	2	Ambigous
Markus_040909_04	5541	5541	2	Markus_040909_04.5541.5541.2	R.APLLSEPASAVPTS*PFR@.I	0.0192407	2	Ambigous
Markus_040909_04	5557	5557	2	Markus_040909_04.5557.5557.2	R.APLLSEPASAVPT*SPFR.I	0.016559	1	Ambigous
Markus_040909_01	5559	5559	2	Markus_040909_01.5559.5559.2	R.AIT*ALT*FGR@.I	1	2	Passed
Markus_040909_11	5588	5588	2	Markus_040909_11.5588.5588.2	-.MPSR@T*DPKMDRSGGR.V	0.365891	4	Ambigous
Markus_040909_11	5591	5591	2	Markus_040909_11.5591.5591.2	-.MPSR@T*DPKMDRSGGR@.V	0.0444507	1	Ambigous
Markus_040909_11	5595	5595	2	Markus_040909_11.5595.5595.2	-.MPSR@T*DPKMDRSGGR.V	0.962249	4	Ambigous
Markus_040909_02	5603	5603	2	Markus_040909_02.5603.5603.2	-.MGT*RASSITALASCS*R@.T	0.0615819	1	Ambigous
Markus_040909_04	5610	5610	2	Markus_040909_04.5610.5610.2	K.VEEEDTGDPFGFDS*DDESLPVSSK.N	0.42041	1	Ambigous
Markus_040909_02	5619	5619	2	Markus_040909_02.5619.5619.2	K.S*S*R@SS*TPVPPKQSAR@.W	0.00381486	1	Ambigous
Markus_040909_18	5658	5658	2	Markus_040909_18.5658.5658.2	R.DLKTWVIY*FRK.G	0.823243	1	Ambigous
Markus_040909_11	5659	5659	2	Markus_040909_11.5659.5659.2	K.ILLT*LANDR@.G	1	1	Passed
Markus_040909_04	5687	5687	2	Markus_040909_04.5687.5687.2	K.S*VDLDAFVAR@.N	1	1	Passed
Markus_040909_01	5750	5750	3	Markus_040909_01.5750.5750.3	R.VALGDGVQLPPGDYSTTPGGTLFST*T*PGGTR.I	0.0156724	1	Ambigous
Markus_040909_02	5752	5754	2	Markus_040909_02.5752.5754.2	K.Y*SEIWDDVVSQMASK#.G	1	2	Passed
Markus_040909_02	5770	5770	2	Markus_040909_02.5770.5770.2	K.Y*SEIWDDVVSQMASK#.G	0.0057163	2	Ambigous
Markus_040909_04	5799	5800	3	Markus_040909_04.5799.5800.3	R.YQDEVFGGFVTEPQEES*EEEVEEPEER.Q	0.998874	2	Passed
Markus_040909_04	5807	5807	3	Markus_040909_04.5807.5807.3	R.YQDEVFGGFVTEPQEES*EEEVEEPEER.Q	1	2	Passed
Markus_040909_06	5817	5817	2	Markus_040909_06.5817.5817.2	K.KEESEES*EDDM^GFGLFD.-	0.235151	1	Ambigous
Markus_040909_06	5823	5823	2	Markus_040909_06.5823.5823.2	K.K#EESEES*EDDM^GFGLFD.-	0.0309498	1	Ambigous
Markus_040909_04	5827	5827	2	Markus_040909_04.5827.5827.2	R.TNS*MSFLPVVK#.E	0.110767	4	Ambigous
Markus_040909_04	5828	5828	2	Markus_040909_04.5828.5828.2	R.TNS*MSFLPVVK.E	0.267915	4	Ambigous
Markus_040909_04	5834	5834	2	Markus_040909_04.5834.5834.2	R.TNS*MSFLPVVK.E	0.366548	4	Ambigous
Markus_040909_04	5837	5837	2	Markus_040909_04.5837.5837.2	R.TNS*MSFLPVVK#.E	0.0845099	4	Ambigous
Markus_040909_04	5846	5846	2	Markus_040909_04.5846.5846.2	R.TNS*MSFLPVVK.E	0.259722	4	Ambigous
Markus_040909_04	5848	5848	2	Markus_040909_04.5848.5848.2	R.TNS*MSFLPVVK#.E	0.0740966	4	Ambigous
Markus_040909_02	5884	5884	2	Markus_040909_02.5884.5884.2	R.QS*SEPM^KT*RTPICK.L	0.0452641	1	Ambigous
Markus_040909_04	5915	5915	2	Markus_040909_04.5915.5915.2	R.TNS*MSFLPVVK.E	0.469492	4	Ambigous
Markus_040909_04	5917	5917	2	Markus_040909_04.5917.5917.2	R.TNS*MSFLPVVK#.E	0.0683198	4	Ambigous
Markus_040909_02	5935	5935	2	Markus_040909_02.5935.5935.2	K.DK#AEAK#VTLVDS*S*CK.Y	1	2	Passed
Markus_040909_02	5943	5943	2	Markus_040909_02.5943.5943.2	K.DK#AEAK#VTLVDS*S*CK.Y	1	2	Passed
Markus_040909_02	6066	6066	2	Markus_040909_02.6066.6066.2	K.S*M^EKAPK#PTS*VSVER.E	0.000270912	4	Ambigous
Markus_040909_02	6068	6068	2	Markus_040909_02.6068.6068.2	K.S*M^EKAPK#PTS*VSVER.E	0.00149886	4	Ambigous
Markus_040909_02	6072	6072	2	Markus_040909_02.6072.6072.2	K.S*M^EKAPK#PTS*VSVER.E	0.0208693	4	Ambigous
Markus_040909_02	6119	6119	2	Markus_040909_02.6119.6119.2	K.S*M^EKAPK#PTS*VSVER.E	0.00902855	4	Ambigous
Markus_040909_04	6201	6201	2	Markus_040909_04.6201.6201.2	R.AT*SNVFAM^FDQSQIQEFK.E	1	2	Passed
Markus_040909_04	6205	6205	2	Markus_040909_04.6205.6205.2	R.AT*SNVFAM^FDQSQIQEFK.E	1	2	Passed
Markus_040909_04	6212	6213	2	Markus_040909_04.6212.6213.2	R.ATS*NVFAM^FDQSQIQEFK#.E	0.0139178	1	Ambigous
Markus_040909_18	6349	6349	3	Markus_040909_18.6349.6349.3	K.VAK#PK#S*PEPEATLTFPFLDK#.M	0.252134	3	Ambigous
Markus_040909_18	6352	6352	3	Markus_040909_18.6352.6352.3	K.VAKPKS*PEPEATLTFPFLDK.M	0.608856	2	Ambigous
Markus_040909_18	6356	6356	3	Markus_040909_18.6356.6356.3	K.VAK#PK#S*PEPEATLTFPFLDK#.M	0.100569	3	Ambigous
Markus_040909_18	6361	6361	3	Markus_040909_18.6361.6361.3	K.VAKPKS*PEPEATLTFPFLDK.M	1	2	Passed
Markus_040909_18	6369	6369	3	Markus_040909_18.6369.6369.3	K.VAK#PK#S*PEPEATLTFPFLDK#.M	0.360019	3	Ambigous
Markus_040909_01	6431	6431	2	Markus_040909_01.6431.6431.2	K.KEES*EES*EDDMGFGLFD.-	1	1	Passed
Markus_040909_01	6439	6439	2	Markus_040909_01.6439.6439.2	K.K#EES*EES*EDDMGFGLFD.-	1	2	Passed
Markus_040909_01	6499	6501	2	Markus_040909_01.6499.6501.2	K.K#EES*EES*EDDMGFGLFD.-	1	2	Passed
Markus_040909_19	10648	10648	4	Markus_040909_19.10648.10648.4	R.FIPHM^SILR@TK#S*ISIRY*AFFLSITK.G	0.0371978	1	Ambigous

## Sheet: comparsion
	Ascore-assignment	PhosSA-assignment	PhosSA assignment confidence	Agreement (1 yes, 0 No)
Markus_040909_05.2221.2221.2	GVQAGNS*DTEGGQPGR	GVQAGNS*DTEGGQPGR	Ambigous	1
Markus_040909_05.2225.2225.2	GVQAGNS*DTEGGQPGR@	GVQAGNS*DTEGGQPGR@	Ambigous	1
Markus_040909_05.2234.2234.2	GVQAGNS*DTEGGQPGR	GVQAGNS*DTEGGQPGR	Ambigous	1
Markus_040909_18.2267.2267.3	LSM^EDSKS*PPPKAEEK	LSM^EDSKS*PPPKAEEK	Ambigous	1
Markus_040909_06.2318.2318.2	QTPQAPQS*PR@	QTPQAPQS*PR@	Passed	1
Markus_040909_15.2320.2320.2	LKQPS*TPTR	LKQPST*PTR	Ambigous	0
Markus_040909_15.2328.2328.2	LK#QPST*PTR@	LK#QPS*TPTR@	Ambigous	0
Markus_040909_05.2333.2333.2	QTPQAPQS*PR@	QTPQAPQS*PR@	Passed	1
Markus_040909_05.2341.2341.2	TEGT*PPPPGQPAK	TEGT*PPPPGQPAK	Passed	1
Markus_040909_05.2345.2345.2	QTPQAPQS*PR	QTPQAPQS*PR	Passed	1
Markus_040909_06.2346.2346.2	QTPQAPQS*PR	QTPQAPQS*PR	Passed	1
Markus_040909_06.2350.2350.2	QTPQAPQS*PR@	QTPQAPQS*PR@	Passed	1
Markus_040909_05.2353.2353.2	QTPQAPQS*PR@	QTPQAPQS*PR@	Passed	1
Markus_040909_15.2363.2363.2	LKQPS*TPTR	LKQPS*TPTR	Ambigous	1
Markus_040909_07.2384.2384.2	ESLKEEDES*DDDNM^	ESLKEEDES*DDDNM^	Passed	1
Markus_040909_07.2387.2389.2	ESLK#EEDES*DDDNM^	ESLK#EEDES*DDDNM^	Ambigous	1
Markus_040909_07.2397.2397.2	ESLK#EEDES*DDDNM^	ESLK#EEDES*DDDNM^	Ambigous	1
Markus_040909_05.2400.2400.2	TAS*PPPPPK	TAS*PPPPPK	Ambigous	1
Markus_040909_07.2401.2401.2	ESLKEEDES*DDDNM^	ESLKEEDES*DDDNM^	Passed	1
Markus_040909_05.2404.2404.2	YGM^GTS*VER@	YGM^GTS*VER@	Ambigous	1
Markus_040909_07.2412.2412.2	AM^S*TTSVTSSQPGK#	AM^ST*TSVTSSQPGK#	Passed	0
Markus_040909_04.2412.2412.2	ESLKEEDES*DDDNM^	ESLKEEDES*DDDNM^	Ambigous	1
Markus_040909_05.2418.2418.3	AM^S*TTSVTSSQPGK	STSAPQM^S*PGSSDNQSSSPQPAQQK	Ambigous	0
Markus_040909_04.2418.2419.2	STSAPQM^SPGS*SDNQSSSPQPAQQK	AM^S*TTSVTSSQPGK	Ambigous	0
Markus_040909_12.2422.2422.3	AGGAS*PAASSTTQPPAQHR@	AGGAS*PAASSTTQPPAQHR@	Ambigous	1
Markus_040909_05.2424.2424.2	TAS*PPPPPK	TAS*PPPPPK	Passed	1
Markus_040909_04.2426.2426.2	AM^ST*TSVTSSQPGK#	AM^ST*TSVTSSQPGK#	Ambigous	1
Markus_040909_05.2429.2429.2	TAS*PPPPPK#	TAS*PPPPPK#	Ambigous	1
Markus_040909_05.2436.2436.2	S*PPATGSAYGSSQK#	S*PPATGSAYGSSQK#	Passed	1
Markus_040909_04.2436.2436.2	S*PPATGSAYGSSQK	S*PPATGSAYGSSQK	Ambigous	1
Markus_040909_11.2454.2454.2	ATAPQTQHVS*PM^R@	ATAPQTQHVS*PM^R@	Passed	1
Markus_040909_12.2457.2457.3	ATAPQTQHVS*PM^R	ATAPQTQHVS*PM^R	Ambigous	1
Markus_040909_11.2457.2457.2	ANESS*PK#PAGPPPER@	ANESS*PK#PAGPPPER@	Ambigous	1
Markus_040909_07.2465.2465.2	ESLKEEDES*DDDNM^	ESLKEEDES*DDDNM^	Passed	1
Markus_040909_07.2470.2470.2	ESLK#EEDES*DDDNM^	ESLK#EEDES*DDDNM^	Ambigous	1
Markus_040909_07.2476.2476.2	ESLKEEDES*DDDNM^	ESLKEEDES*DDDNM^	Passed	1
Markus_040909_12.2480.2480.2	ATAPQTQHVS*PM^R@	ATAPQTQHVS*PM^R@	Passed	1
Markus_040909_07.2481.2481.2	ESLK#EEDES*DDDNM^	ESLK#EEDES*DDDNM^	Ambigous	1
Markus_040909_07.2485.2485.2	ESLKEEDES*DDDNM^	ESLKEEDES*DDDNM^	Passed	1
Markus_040909_05.2487.2487.2	TAS*PPPPPK	TAS*PPPPPK	Ambigous	1
Markus_040909_05.2495.2495.2	M^ETVSNASSSSNPSS*PGR	M^ETVSNASSSSNPSS*PGR	Ambigous	1
Markus_040909_08.2498.2498.2	M^ETVSNASSSSNPSS*PGR@	M^ETVSNASSSSNPSS*PGR@	Ambigous	1
Markus_040909_05.2498.2498.2	RGGGSGGGDES*EGEEVDED	RGGGSGGGDES*EGEEVDED	Ambigous	1
Markus_040909_17.2503.2503.2	AEDGAAPSPSSET*PK#	AEDGAAPSPSSET*PK#	Ambigous	1
Markus_040909_05.2503.2503.2	R@YS*PS*PPPK#	R@YS*PS*PPPK#	Ambigous	1
Markus_040909_17.2505.2505.2	RYS*PS*PPPK	RYS*PS*PPPK	Ambigous	1
Markus_040909_08.2510.2510.2	R@GGGSGGGDES*EGEEVDED	R@GGGSGGGDES*EGEEVDED	Ambigous	1
Markus_040909_05.2515.2515.2	TES*PSESCPVK#	TES*PSESCPVK#	Ambigous	1
Markus_040909_05.2525.2525.2	NM^APGAGCS*PGEPR@	NM^APGAGCS*PGEPR@	Passed	1
Markus_040909_05.2529.2529.2	NM^APGAGCS*PGEPR	NM^APGAGCS*PGEPR	Passed	1
Markus_040909_05.2533.2533.2	TES*PSESCPVK	TES*PSESCPVK	Ambigous	1
Markus_040909_05.2535.2535.2	AGSS*PTQGAQNEAPR	AGS*SPTQGAQNEAPR	Ambigous	0
Markus_040909_05.2536.2536.2	NM^APGAGCS*PGEPR	NM^APGAGCS*PGEPR	Passed	1
Markus_040909_07.2553.2553.2	ESLKEEDES*DDDNM^	ESLKEEDES*DDDNM^	Passed	1
Markus_040909_07.2554.2554.2	ESLK#EEDES*DDDNM^	ESLK#EEDES*DDDNM^	Ambigous	1
Markus_040909_07.2557.2557.2	ESLK#EEDES*DDDNM^	ESLK#EEDES*DDDNM^	Ambigous	1
Markus_040909_05.2559.2559.2	AGSS*PTQGAQNEAPR@	AGSS*PTQGAQNEAPR@	Ambigous	1
Markus_040909_07.2563.2563.2	ESLKEEDES*DDDNM^	ESLKEEDES*DDDNM^	Passed	1
Markus_040909_05.2570.2570.2	AGSS*PTQGAQNEAPR	AGS*SPTQGAQNEAPR	Ambigous	0
Markus_040909_05.2572.2572.2	TSS*LPESSPSK#	TSS*LPESSPSK#	Ambigous	1
Markus_040909_05.2573.2573.2	APQTSS*PPPVR@	APQTS*SPPPVR@	Ambigous	0
Markus_040909_05.2576.2576.2	APQTS*SPPPVR	APQTSS*PPPVR	Passed	0
Markus_040909_06.2577.2577.2	APQTS*SPPPVR	APQTSS*PPPVR	Passed	0
Markus_040909_05.2578.2578.2	TSS*LPESSPSK#	TSS*LPESSPSK#	Ambigous	1
Markus_040909_05.2581.2581.2	APQTS*SPPPVR	APQTSS*PPPVR	Passed	0
Markus_040909_06.2584.2584.2	APQTSS*PPPVR@	APQTSS*PPPVR@	Ambigous	1
Markus_040909_11.2588.2588.3	APQTSS*PPPVR@	APQTS*SPPPVR@	Passed	0
Markus_040909_05.2588.2588.2	GTGDCS*DEEVDGKADGADAK	GTGDCS*DEEVDGKADGADAK	Ambigous	1
Markus_040909_17.2589.2589.2	APQTSS*PPPVR	APQTSS*PPPVR	Ambigous	1
Markus_040909_06.2589.2589.2	R@YS*PS*PPPK#	R@YS*PS*PPPK#	Passed	1
Markus_040909_17.2591.2591.2	GTGDCS*DEEVDGKADGADAK	RYS*PS*PPPK	Ambigous	0
Markus_040909_11.2591.2591.3	RYS*PS*PPPK	GTGDCS*DEEVDGKADGADAK	Ambigous	0
Markus_040909_05.2594.2594.2	GTPSQS*PVVGR@	GTPSQS*PVVGR@	Ambigous	1
Markus_040909_17.2599.2599.2	APQTS*SPPPVR	YR@S*PYSGPK#	Ambigous	0
Markus_040909_05.2599.2599.2	YR@S*PYSGPK#	APQTSS*PPPVR	Passed	0
Markus_040909_17.2601.2604.2	Y*RSPYSGPK	YRS*PYSGPK	Ambigous	0
Markus_040909_05.2603.2603.2	VSNGS*PSLER@	VSNGS*PSLER@	Ambigous	1
Markus_040909_06.2604.2604.2	APQTSS*PPPVR@	APQTS*SPPPVR@	Ambigous	0
Markus_040909_05.2605.2605.2	GTPSQS*PVVGR@	GTPSQS*PVVGR@	Ambigous	1
Markus_040909_12.2608.2608.3	GTGDCS*DEEVDGKADGADAK	GTGDCS*DEEVDGKADGADAK	Ambigous	1
Markus_040909_05.2609.2609.2	APQTSS*PPPVR@	APQTS*SPPPVR@	Ambigous	0
Markus_040909_12.2611.2611.3	GTGDCS*DEEVDGK#ADGADAK#	GTGDCS*DEEVDGK#ADGADAK#	Ambigous	1
Markus_040909_12.2620.2620.3	GTGDCS*DEEVDGKADGADAK	GTGDCS*DEEVDGKADGADAK	Ambigous	1
Markus_040909_06.2643.2643.2	LGASNS*PGQPNSVK#	LGASNS*PGQPNSVK#	Passed	1
Markus_040909_05.2644.2644.2	LGASNS*PGQPNSVK#	LGASNS*PGQPNSVK#	Passed	1
Markus_040909_05.2646.2646.2	LGASNS*PGQPNSVK	LGASNS*PGQPNSVK	Passed	1
Markus_040909_06.2648.2648.2	LGASNS*PGQPNSVK	LGASNS*PGQPNSVK	Passed	1
Markus_040909_05.2650.2650.2	LGASNS*PGQPNSVK#	LGASNS*PGQPNSVK#	Passed	1
Markus_040909_05.2652.2652.2	LGASNS*PGQPNSVK	LGASNS*PGQPNSVK	Passed	1
Markus_040909_06.2653.2653.2	LGASNS*PGQPNSVK	LGASNS*PGQPNSVK	Passed	1
Markus_040909_06.2655.2655.2	LGASNS*PGQPNSVK#	LGASNS*PGQPNSVK#	Passed	1
Markus_040909_05.2656.2656.2	APQTSS*PPPVR@	APQTSS*PPPVR@	Ambigous	1
Markus_040909_05.2657.2657.2	LGASNS*PGQPNSVK	LGASNS*PGQPNSVK	Passed	1
Markus_040909_05.2659.2659.2	LGASNS*PGQPNSVK#	LGASNS*PGQPNSVK#	Passed	1
Markus_040909_05.2661.2661.2	APQTS*SPPPVR	APQTSS*PPPVR	Passed	0
Markus_040909_05.2662.2662.2	SPSSS*SLPER@	SPSSS*SLPER@	Ambigous	1
Markus_040909_06.2663.2663.2	APQTSS*PPPVR	APQTSS*PPPVR	Passed	1
Markus_040909_05.2666.2666.2	APQTS*SPPPVR	APQTSS*PPPVR	Passed	0
Markus_040909_07.2667.2667.2	APQTS*SPPPVR	APQTS*SPPPVR	Ambigous	1
Markus_040909_07.2668.2668.2	LGASNS*PGQPNSVK#	LGASNS*PGQPNSVK#	Passed	1
Markus_040909_08.2674.2674.2	SPSSS*SLPER	SPSSS*SLPER	Passed	1
Markus_040909_05.2674.2674.2	LGASNS*PGQPNSVK#	LGASNS*PGQPNSVK#	Ambigous	1
Markus_040909_06.2676.2676.2	APQTSS*PPPVR@	APQTS*SPPPVR@	Ambigous	0
Markus_040909_07.2679.2679.2	LGASNS*PGQPNSVK	LGASNS*PGQPNSVK	Passed	1
Markus_040909_17.2683.2683.2	Y*RSPYSGPK	YRS*PYSGPK	Ambigous	0
Markus_040909_17.2686.2686.2	YR@S*PYSGPK#	YR@S*PYSGPK#	Ambigous	1
Markus_040909_07.2687.2687.2	S*FTSGPGAR@	S*FTSGPGAR@	Ambigous	1
Markus_040909_13.2692.2692.2	EK#EIS*DDEAEEEK#	EK#EIS*DDEAEEEK#	Passed	1
Markus_040909_05.2696.2696.2	S*FTSGPGAR@	S*FTSGPGAR@	Ambigous	1
Markus_040909_11.2697.2697.2	SNS*PVSEK#PDPTPAK#	S*NSPVSEK#PDPTPAK#	Ambigous	0
Markus_040909_11.2700.2700.3	VSGAGLS*PSR@	VSGAGLS*PSR@	Ambigous	1
Markus_040909_05.2700.2700.2	SNS*PVSEK#PDPTPAK#	SNS*PVSEK#PDPTPAK#	Ambigous	1
Markus_040909_11.2702.2704.2	SNS*PVSEKPDPTPAK	S*NSPVSEKPDPTPAK	Ambigous	0
Markus_040909_05.2703.2703.2	VSGAGLS*PSR	VSGAGLS*PSR	Ambigous	1
Markus_040909_15.2704.2704.2	GK#YS*PTVQTR@	GK#YS*PTVQTR@	Ambigous	1
Markus_040909_12.2706.2708.3	IEDVGS*DEEDDSGKDK	IEDVGS*DEEDDSGKDK	Passed	1
Markus_040909_11.2707.2707.3	SNS*PVSEKPDPTPAK	SNS*PVSEKPDPTPAK	Ambigous	1
Markus_040909_13.2709.2709.2	S*NAEELAR@	S*NAEELAR@	Passed	1
Markus_040909_12.2710.2710.2	IEDVGS*DEEDDSGK#DK#	IEDVGS*DEEDDSGK#DK#	Ambigous	1
Markus_040909_11.2713.2713.2	SNS*PVSEK#PDPTPAK#	S*NSPVSEK#PDPTPAK#	Ambigous	0
Markus_040909_12.2713.2713.2	IEDVGS*DEEDDSGKDK	IEDVGS*DEEDDSGKDK	Ambigous	1
Markus_040909_12.2715.2715.2	IEDVGS*DEEDDSGK#DK#	IEDVGS*DEEDDSGK#DK#	Ambigous	1
Markus_040909_12.2717.2717.2	IEDVGS*DEEDDSGKDK	IEDVGS*DEEDDSGKDK	Ambigous	1
Markus_040909_01.2721.2721.2	APS*PAPAVS*PK	APS*PAPAVS*PK	Passed	1
Markus_040909_07.2722.2724.2	EGTGHTLSAS*PT	EGTGHTLSAS*PT	Ambigous	1
Markus_040909_12.2727.2727.2	IEDVGS*DEEDDSGKDK	IEDVGS*DEEDDSGKDK	Ambigous	1
Markus_040909_05.2728.2728.2	LGASNS*PGQPNSVK	LGASNS*PGQPNSVK	Passed	1
Markus_040909_02.2729.2729.2	APS*PAPAVS*PK	APS*PAPAVS*PK	Passed	1
Markus_040909_05.2732.2732.2	LGASNS*PGQPNSVK#	LGASNS*PGQPNSVK#	Passed	1
Markus_040909_14.2733.2733.2	K#GS*PTPAYPER@	K#GS*PTPAYPER@	Ambigous	1
Markus_040909_01.2734.2734.2	APS*PAPAVS*PK#	APS*PAPAVS*PK#	Passed	1
Markus_040909_14.2735.2735.2	KGS*PTPAYPER	KGS*PTPAYPER	Passed	1
Markus_040909_02.2737.2737.2	APS*PAPAVS*PK#	APS*PAPAVS*PK#	Passed	1
Markus_040909_05.2738.2738.2	LGASNS*PGQPNSVK	LGASNS*PGQPNSVK	Passed	1
Markus_040909_01.2738.2738.2	S*FTSGPGAR	S*FTSGPGAR	Passed	1
Markus_040909_06.2738.2738.2	APS*PAPAVS*PK	APS*PAPAVS*PK	Passed	1
Markus_040909_05.2740.2740.2	LGASNS*PGQPNSVK#	LGASNS*PGQPNSVK#	Passed	1
Markus_040909_14.2743.2743.2	KGS*PTPAYPER	KGS*PTPAYPER	Passed	1
Markus_040909_08.2744.2744.2	APQTS*SPPPVR	APQTSS*PPPVR	Ambigous	0
Markus_040909_05.2744.2744.2	EGTGHTLSAS*PT	EGTGHTLSAS*PT	Passed	1
Markus_040909_05.2748.2748.2	APQTSS*PPPVR@	APQTS*SPPPVR@	Ambigous	0
Markus_040909_13.2749.2749.2	S*NAEELAR@	S*NAEELAR@	Passed	1
Markus_040909_05.2750.2750.2	SSPNVANQPPS*PGGK	SSPNVANQPPS*PGGK	Ambigous	1
Markus_040909_14.2751.2751.3	KGSPT*PAYPER	KGS*PTPAYPER	Passed	0
Markus_040909_06.2752.2752.2	S*FTSGPGAR	S*FTSGPGAR	Passed	1
Markus_040909_13.2753.2753.3	TASR@PEDTPDSPS*GPSSPK#	TASR@PEDTPDSPSGPS*SPK#	Ambigous	0
Markus_040909_06.2754.2754.2	S*FTSGPGAR@	S*FTSGPGAR@	Ambigous	1
Markus_040909_14.2757.2757.2	KGS*PTPAYPER	KGS*PTPAYPER	Passed	1
Markus_040909_13.2758.2758.2	AKPLS*PEAQPK	AKPLS*PEAQPK	Passed	1
Markus_040909_05.2760.2760.2	T*ASAGTVSDAEAR	EPAISSQNS*PEAR@	Ambigous	0
Markus_040909_04.2760.2760.2	EPAISSQNS*PEAR@	TAS*AGTVSDAEAR	Ambigous	0
Markus_040909_05.2761.2761.2	SSPNVANQPPS*PGGK	SSPNVANQPPS*PGGK	Passed	1
Markus_040909_07.2762.2762.2	S*FTSGPGAR@	S*FTSGPGAR@	Ambigous	1
Markus_040909_15.2763.2763.2	RGFS*DSGGGPPAK	RGFS*DSGGGPPAK	Passed	1
Markus_040909_17.2770.2770.2	KGS*PTPAYPER	KGS*PTPAYPER	Ambigous	1
Markus_040909_15.2770.2770.2	K#GS*PTPAYPER@	K#GS*PTPAYPER@	Passed	1
Markus_040909_05.2772.2772.2	S*FTSGPGAR	S*FTSGPGAR	Passed	1
Markus_040909_15.2773.2773.2	K#GS*PTPAYPER@	K#GS*PTPAYPER@	Ambigous	1
Markus_040909_17.2773.2773.2	KGS*PTPAYPER	KGS*PTPAYPER	Passed	1
Markus_040909_15.2776.2776.2	R@GFS*DSGGGPPAK#	R@GFS*DSGGGPPAK#	Ambigous	1
Markus_040909_01.2781.2781.2	APS*PAPAVS*PK#	APS*PAPAVS*PK#	Passed	1
Markus_040909_05.2783.2783.2	EPAISSQNS*PEAR	EPAISSQNS*PEAR	Ambigous	1
Markus_040909_15.2784.2784.2	RGFS*DSGGGPPAK	RGFS*DSGGGPPAK	Ambigous	1
Markus_040909_04.2785.2785.2	LGS*SPTSSCNPTPTK#	LGSS*PTSSCNPTPTK#	Ambigous	0
Markus_040909_04.2786.2786.2	LGS*SPTSSCNPTPTK	LGS*SPTSSCNPTPTK	Ambigous	1
Markus_040909_12.2789.2789.2	IEDVGS*DEEDDSGK#DK#	IEDVGS*DEEDDSGK#DK#	Ambigous	1
Markus_040909_15.2790.2790.2	R@PVT*PPSQTPAR@	R@PVT*PPSQTPAR@	Passed	1
Markus_040909_14.2790.2790.2	KGS*PTPAYPER	KGS*PTPAYPER	Ambigous	1
Markus_040909_05.2791.2791.2	AAPQSPS*VPK#	AAPQSPS*VPK#	Ambigous	1
Markus_040909_17.2793.2793.2	S*RPLNAVSQDGK	S*RPLNAVSQDGK	Passed	1
Markus_040909_01.2806.2806.2	APS*PAPAVS*PK	APS*PAPAVS*PK	Passed	1
Markus_040909_05.2806.2806.2	ATVTPS*PVK#	ATVTPS*PVK#	Ambigous	1
Markus_040909_07.2809.2809.2	EGTGHTLSAS*PT	EGTGHTLSAS*PT	Ambigous	1
Markus_040909_01.2810.2810.2	AADPPAENSS*APEAEQGGAE	AADPPAENSS*APEAEQGGAE	Ambigous	1
Markus_040909_01.2814.2814.2	AADPPAENSS*APEAEQGGAE	AADPPAENSS*APEAEQGGAE	Ambigous	1
Markus_040909_05.2814.2814.2	GDVTAEEAAGAS*PAK#	GDVTAEEAAGAS*PAK#	Passed	1
Markus_040909_14.2816.2816.2	K#GS*PTPAYPER@	K#GS*PTPAYPER@	Ambigous	1
Markus_040909_04.2817.2817.2	IEDVGS*DEEDDSGK	IEDVGS*DEEDDSGK	Ambigous	1
Markus_040909_14.2818.2818.2	KGS*PTPAYPER	KGS*PTPAYPER	Passed	1
Markus_040909_02.2819.2819.2	TS*PSSS*PASLSR@	TS*PSSS*PASLSR@	Ambigous	1
Markus_040909_04.2822.2822.2	IEDVGS*DEEDDSGK#	IEDVGS*DEEDDSGK#	Ambigous	1
Markus_040909_02.2826.2826.2	APS*PAPAVS*PK#	APS*PAPAVS*PK#	Passed	1
Markus_040909_14.2828.2828.2	KGS*PTPAYPER	KGS*PTPAYPER	Passed	1
Markus_040909_05.2832.2832.2	IEDVGS*DEEDDSGK	IEDVGSDEEDDS*GK	Ambigous	0
Markus_040909_02.2835.2835.2	TS*PSSS*PASLSR	TS*PSS*SPASLSR	Ambigous	0
Markus_040909_07.2838.2838.2	KVM^DS*DEDDADY	KVM^DS*DEDDADY	Passed	1
Markus_040909_02.2840.2840.2	T*SPSSS*PASLSR@	T*SPSSS*PASLSR@	Ambigous	1
Markus_040909_05.2841.2841.2	S*FTSGPGAR@	S*FTSGPGAR@	Ambigous	1
Markus_040909_13.2842.2842.2	S*RPLNAVSQDGK	S*RPLNAVSQDGK	Passed	1
Markus_040909_05.2850.2850.2	VPAPPGS*PCR	VPAPPGS*PCR	Passed	1
Markus_040909_06.2851.2851.2	VPAPPGS*PCR	VPAPPGS*PCR	Passed	1
Markus_040909_05.2852.2855.2	VPAPPGS*PCR@	VPAPPGS*PCR@	Passed	1
Markus_040909_15.2854.2854.2	TRLS*PPR	TRLS*PPR	Ambigous	1
Markus_040909_05.2857.2857.2	VPAPPGS*PCR	VPAPPGS*PCR	Passed	1
Markus_040909_06.2857.2857.2	VPAPPGS*PCR@	VPAPPGS*PCR@	Passed	1
Markus_040909_04.2858.2858.2	TAS*EGSEAETPEAPK#	TAS*EGSEAETPEAPK#	Ambigous	1
Markus_040909_01.2859.2859.2	T*SPSSS*PASLSR@	TS*PSSS*PASLSR@	Ambigous	0
Markus_040909_07.2860.2860.2	KVM^DS*DEDDADY	KVM^DS*DEDDADY	Passed	1
Markus_040909_06.2862.2862.2	VPAPPGS*PCR	VPAPPGS*PCR	Passed	1
Markus_040909_05.2863.2863.2	AIAEPES*PGESR@	AIAEPES*PGESR@	Ambigous	1
Markus_040909_05.2865.2865.2	VPAPPGS*PCR@	VPAPPGS*PCR@	Passed	1
Markus_040909_05.2868.2868.2	AIAEPES*PGESR	AIAEPES*PGESR	Ambigous	1
Markus_040909_04.2870.2870.2	EGS*QGELTPANSQSR	EGS*QGELTPANSQSR	Passed	1
Markus_040909_05.2872.2872.2	TPSS*EEISPTK#	TPS*SEEISPTK#	Ambigous	0
Markus_040909_04.2872.2872.2	AIAEPES*PGESR	AIAEPES*PGESR	Ambigous	1
Markus_040909_05.2875.2875.2	VPAPPGS*PCR	VPAPPGS*PCR	Passed	1
Markus_040909_15.2876.2876.2	S*RPLNAVSQDGK	S*RPLNAVSQDGK	Passed	1
Markus_040909_05.2877.2877.2	WQS*PVTK#	WQS*PVTK#	Ambigous	1
Markus_040909_05.2878.2878.2	VSS*FSM^PSSSR	VSS*FSM^PSSSR	Ambigous	1
Markus_040909_12.2885.2885.2	T*ETQEK#NPLPSK#	TET*QEK#NPLPSK#	Ambigous	0
Markus_040909_12.2894.2894.3	TET*QEKNPLPSK	TET*QEKNPLPSK	Ambigous	1
Markus_040909_04.2901.2901.2	TPS*SEEISPTK	TPS*SEEISPTK	Ambigous	1
Markus_040909_12.2901.2901.3	TET*QEKNPLPSK	TET*QEKNPLPSK	Ambigous	1
Markus_040909_05.2902.2902.2	AIAEPES*PGESR	AIAEPES*PGESR	Ambigous	1
Markus_040909_15.2905.2905.2	S*RPLNAVSQDGK	S*RPLNAVSQDGK	Passed	1
Markus_040909_04.2910.2910.2	TPS*SEEISPTK#	TPS*SEEISPTK#	Ambigous	1
Markus_040909_10.2914.2914.2	K#Y*K#S*MKLEK#	K#Y*KS*MK#LEK#	Ambigous	0
Markus_040909_17.2922.2922.2	R@YPSSISSS*PQK#	R@YPSSISSS*PQK#	Ambigous	1
Markus_040909_11.2928.2928.3	AKPAAQSEEETATS*PAAS*PTPQSAER	AKPAAQSEEETATS*PAAS*PTPQSAER	Ambigous	1
Markus_040909_04.2931.2933.3	STSAPQMSPGS*SDNQSSSPQPAQQK	STSAPQMS*PGSSDNQSSSPQPAQQK	Ambigous	0
Markus_040909_05.2934.2934.2	STSAPQMSPGSSDNQSS*SPQPAQQK#	STSAPQMSPGSSDNQSS*SPQPAQQK#	Ambigous	1
Markus_040909_11.2934.2934.3	FCPS*PSTSSEGTR	FCPS*PSTSSEGTR	Ambigous	1
Markus_040909_04.2934.2934.3	AKPAAQSEEETATS*PAAS*PTPQSAER	AKPAAQSEEETATS*PAAS*PTPQSAER	Ambigous	1
Markus_040909_18.2935.2935.3	LSMEDSK#S*PPPK#AEEK#	LSMEDSK#S*PPPK#AEEK#	Ambigous	1
Markus_040909_05.2936.2936.2	VPAPPGS*PCR	VPAPPGS*PCR	Passed	1
Markus_040909_11.2936.2936.3	AAQSPQQHSSGDPTEEES*PV	AAQSPQQHSSGDPTEEES*PV	Ambigous	1
Markus_040909_06.2936.2936.2	AK#PAAQSEEETATS*PAAS*PTPQSAER@	AK#PAAQSEEETATS*PAAS*PTPQSAER@	Passed	1
Markus_040909_18.2942.2942.3	AAQSPQQHSSGDPTEEES*PV	AAQSPQQHSSGDPTEEES*PV	Ambigous	1
Markus_040909_06.2942.2942.2	LSMEDSKS*PPPKAEEK	LSMEDSKS*PPPKAEEK	Ambigous	1
Markus_040909_11.2945.2945.3	YVES*DDEK#PTDENVNEK#	YVES*DDEK#PTDENVNEK#	Ambigous	1
Markus_040909_01.2947.2947.2	AGEAPTENPAPATEQSS*AE	AGEAPTENPAPATEQSS*AE	Ambigous	1
Markus_040909_04.2956.2956.2	TPS*SEEISPTK#	TPS*SEEISPTK#	Ambigous	1
Markus_040909_05.2958.2958.2	SPSIS*FS*RR	SPSIS*FS*RR	Ambigous	1
Markus_040909_12.2959.2959.2	IDS*PGLK#PASQQK#	IDS*PGLK#PASQQK#	Passed	1
Markus_040909_17.2961.2961.2	RLS*PSAS*PPR	RLS*PSAS*PPR	Ambigous	1
Markus_040909_14.2962.2962.2	S*RPLNAVSQDGK	S*RPLNAVSQDGK	Passed	1
Markus_040909_17.2965.2965.2	R@LS*PSAS*PPR@	R@LS*PSAS*PPR@	Ambigous	1
Markus_040909_11.2968.2968.2	ATAPQTQHVS*PMR@	ATAPQTQHVS*PMR@	Ambigous	1
Markus_040909_11.2970.2970.2	ATAPQTQHVS*PMR	ATAPQTQHVS*PMR	Ambigous	1
Markus_040909_11.2972.2972.2	ATAPQTQHVS*PMR@	ATAPQTQHVS*PMR@	Ambigous	1
Markus_040909_04.2978.2978.2	T*SPDPTPVSTAPSK	T*SPDPTPVSTAPSK	Ambigous	1
Markus_040909_11.2982.2982.2	TS*PDPTPVSTAPSK#	TS*PDPTPVSTAPSK#	Ambigous	1
Markus_040909_04.2982.2982.2	ATAPQTQHVS*PMR	ATAPQTQHVS*PMR	Ambigous	1
Markus_040909_05.2985.2985.2	T*SPDPTPVSTAPSK	T*SPDPTPVSTAPSK	Ambigous	1
Markus_040909_06.2985.2985.2	APQS*PTLAPAK#	APQS*PTLAPAK#	Ambigous	1
Markus_040909_04.2985.2985.2	APQS*PTLAPAK#	APQS*PTLAPAK#	Ambigous	1
Markus_040909_14.2988.2988.2	K#LS*SAMSAAK#	K#LS*SAMSAAK#	Ambigous	1
Markus_040909_15.2989.2989.2	R@LPSSPAS*PSPK#	R@LPSSPAS*PSPK#	Ambigous	1
Markus_040909_05.2990.2990.2	APQS*PTLAPAK	APQS*PTLAPAK	Ambigous	1
Markus_040909_05.2992.2992.2	TGPPPIS*PSK#	TGPPPIS*PSK#	Ambigous	1
Markus_040909_14.2997.2997.2	APQS*PTLAPAK	APQS*PTLAPAK	Ambigous	1
Markus_040909_05.2997.2997.2	KLS*SAMSAAK	KLS*SAMSAAK	Ambigous	1
Markus_040909_15.2998.2998.2	R@LPSSPAS*PSPK#	R@LPSSPAS*PSPK#	Ambigous	1
Markus_040909_12.3001.3001.2	ATAPQTQHVS*PMR@	ATAPQTQHVS*PMR@	Ambigous	1
Markus_040909_11.3001.3001.2	ATAPQTQHVS*PMR	ATAPQTQHVS*PMR	Ambigous	1
Markus_040909_11.3002.3002.2	RLS*PSAS*PPR	RLS*PSAS*PPR	Ambigous	1
Markus_040909_05.3003.3003.2	VIYSQPS*TR@	VIYSQPS*TR@	Ambigous	1
Markus_040909_05.3004.3004.2	VIYSQPS*TR	VIYSQPS*TR	Ambigous	1
Markus_040909_06.3004.3004.2	APQS*PTLAPAK#	APQS*PTLAPAK#	Ambigous	1
Markus_040909_09.3007.3007.2	R@LS*PSAS*PPR@	R@LS*PSAS*PPR@	Ambigous	1
Markus_040909_05.3009.3009.2	APQS*PTLAPAK#	APQS*PTLAPAK#	Ambigous	1
Markus_040909_17.3010.3010.2	VIYSQPS*TR	VIYSQPS*TR	Ambigous	1
Markus_040909_05.3010.3010.2	RLS*PSAS*PPR	RLS*PSAS*PPR	Ambigous	1
Markus_040909_14.3012.3012.2	K#LS*SAMSAAK#	K#LS*SAMSAAK#	Ambigous	1
Markus_040909_15.3016.3016.2	K#GS*PTSGFPNR@	K#GS*PTSGFPNR@	Ambigous	1
Markus_040909_05.3021.3021.2	VIYSQPS*TR@	VIYSQPS*TR@	Ambigous	1
Markus_040909_18.3023.3023.2	R@LS*PS*ASPPR@	R@LS*PS*ASPPR@	Ambigous	1
Markus_040909_05.3029.3029.2	SIS*SPSMNR	SIS*SPSMNR	Ambigous	1
Markus_040909_17.3030.3030.2	KGS*PTSGFPNR	KGS*PTSGFPNR	Passed	1
Markus_040909_15.3030.3030.2	R@AGDVLEDS*PK#	R@AGDVLEDS*PK#	Ambigous	1
Markus_040909_18.3031.3031.3	TADGR@VS*PAGGTLDDK#PK#	TADGR@VS*PAGGTLDDK#PK#	Ambigous	1
Markus_040909_14.3033.3033.3	NR@EPPPPGS*PPASPGPQSPSTK#	NR@EPPPPGS*PPASPGPQSPSTK#	Ambigous	1
Markus_040909_18.3033.3035.3	TADGRVS*PAGGTLDDKPK	TADGRVSPAGGT*LDDKPK	Ambigous	0
Markus_040909_04.3034.3034.2	VS*PSPSQESLSSSK#	VS*PSPSQESLSSSK#	Ambigous	1
Markus_040909_06.3035.3035.2	LNT*SDFQK	LNT*SDFQK	Passed	1
Markus_040909_05.3036.3036.2	LNT*SDFQK	LNT*SDFQK	Ambigous	1
Markus_040909_09.3036.3036.2	RLS*PSAS*PPR	RLS*PSAS*PPR	Ambigous	1
Markus_040909_05.3040.3040.2	LSS*SEGENR@	LSS*SEGENR@	Ambigous	1
Markus_040909_11.3041.3041.2	ASAVS*PEK#APMTSK#	ASAVS*PEK#APMTSK#	Ambigous	1
Markus_040909_15.3042.3042.2	NFIGNSNHGSQS*PR@	NFIGNSNHGSQS*PR@	Ambigous	1
Markus_040909_11.3043.3043.2	ASAVS*PEKAPMTSK	ASAVS*PEKAPMTSK	Ambigous	1
Markus_040909_14.3045.3045.2	VGGS*SVDLHR	VGGS*SVDLHR	Ambigous	1
Markus_040909_05.3046.3046.2	SGAQASSTPLS*PTR	SGAQASSTPLS*PTR	Ambigous	1
Markus_040909_18.3047.3047.3	TADGRVS*PAGGTLDDKPK	TADGRVSPAGGT*LDDKPK	Ambigous	0
Markus_040909_14.3048.3048.3	NR@EPPPPGS*PPASPGPQSPSTK#	NR@EPPPPGS*PPASPGPQSPSTK#	Passed	1
Markus_040909_17.3048.3048.2	RAGDVLEDS*PK	RAGDVLEDS*PK	Passed	1
Markus_040909_12.3053.3053.2	S*REDLSAQPVQTK	S*REDLSAQPVQTK	Passed	1
Markus_040909_17.3054.3054.2	SES*PKEPEQLR	SES*PKEPEQLR	Passed	1
Markus_040909_14.3055.3055.2	VGGS*SVDLHR@	VGGS*SVDLHR@	Ambigous	1
Markus_040909_14.3057.3057.2	SAS*SDTSEELNSQDSPK#	SAS*SDTSEELNSQDSPK#	Ambigous	1
Markus_040909_04.3057.3057.2	VGGS*SVDLHR	VGGS*SVDLHR	Ambigous	1
Markus_040909_14.3059.3059.2	SAS*SDTSEELNSQDSPK	SHS*PLPAPPSK	Passed	0
Markus_040909_04.3059.3066.2	LNT*SDFQK	SAS*SDTSEELNSQDSPK	Passed	0
Markus_040909_05.3059.3059.2	SHS*PLPAPPSK	LNT*SDFQK	Passed	0
Markus_040909_05.3062.3062.2	APQS*PTLAPAK#	APQS*PTLAPAK#	Ambigous	1
Markus_040909_04.3064.3064.2	S*VR@FSDDS*GPDKAPSK#	S*VR@FSDDS*GPDKAPSK#	Ambigous	1
Markus_040909_05.3066.3066.2	GAYVPSS*PTR	GAYVPSS*PTR	Ambigous	1
Markus_040909_13.3068.3068.2	SES*PK#EPEQLR@	SES*PK#EPEQLR@	Ambigous	1
Markus_040909_13.3070.3070.2	SES*PKEPEQLR	SES*PKEPEQLR	Passed	1
Markus_040909_05.3072.3072.2	LDS*PTLSR@	LDS*PTLSR@	Ambigous	1
Markus_040909_15.3072.3072.2	R@LPSSPASPS*PK#	R@LPSSPASPS*PK#	Ambigous	1
Markus_040909_14.3073.3073.2	SHS*PLPAPPSK#	SHS*PLPAPPSK#	Ambigous	1
Markus_040909_13.3074.3074.3	SAS*SDTSEELNSQDSPK	SAS*SDTSEELNSQDSPK	Ambigous	1
Markus_040909_04.3074.3074.2	S*ESPK#EPEQLR@	S*ESPK#EPEQLR@	Passed	1
Markus_040909_13.3075.3075.2	SES*PKEPEQLR	SES*PKEPEQLR	Passed	1
Markus_040909_13.3077.3077.3	SES*PKEPEQLR	SES*PKEPEQLR	Passed	1
Markus_040909_05.3078.3078.2	LDS*PTLSR	LDS*PTLSR	Ambigous	1
Markus_040909_04.3079.3079.2	AMS*TTSVTSSQPGK#	AMS*TTSVTSSQPGK#	Ambigous	1
Markus_040909_14.3080.3080.2	IES*PK#LER@	IES*PK#LER@	Passed	1
Markus_040909_04.3081.3081.3	SAS*SDTSEELNSQDSPK#	S*ASSDTSEELNSQDSPK#	Ambigous	0
Markus_040909_13.3081.3081.3	SES*PKEPEQLR	SES*PKEPEQLR	Passed	1
Markus_040909_06.3082.3082.2	S*ASSDTSEELNSQDSPK	SAS*SDTSEELNSQDSPK	Passed	0
Markus_040909_05.3084.3084.2	AGDVLEDS*PK	AGDVLEDS*PK	Passed	1
Markus_040909_04.3085.3085.2	AMS*TTSVTSSQPGK	AMS*TTSVTSSQPGK	Ambigous	1
Markus_040909_14.3086.3086.2	ASVSDLS*PR	ASVSDLS*PR	Ambigous	1
Markus_040909_06.3086.3086.2	SES*PKEPEQLR	SES*PKEPEQLR	Passed	1
Markus_040909_13.3086.3086.2	R@VPS*PTPVPK#	R@VPS*PTPVPK#	Passed	1
Markus_040909_04.3087.3087.2	AMS*TTSVTSSQPGK#	AMS*TTSVTSSQPGK#	Ambigous	1
Markus_040909_14.3088.3088.2	RVPS*PTPVPK	RVPS*PTPVPK	Ambigous	1
Markus_040909_05.3089.3089.2	LVSESSDVVS*K	LVSESSDVVS*K	Ambigous	1
Markus_040909_13.3090.3090.2	AGDVLEDS*PK	AGDVLEDS*PK	Ambigous	1
Markus_040909_06.3090.3090.2	S*REDLSAQPVQTK	S*REDLSAQPVQTK	Passed	1
Markus_040909_04.3091.3091.3	SASS*DTSEELNSQDSPK	SAS*SDTSEELNSQDSPK	Passed	0
Markus_040909_14.3092.3092.2	ASVSDLS*PR	ASVSDLS*PR	Passed	1
Markus_040909_05.3092.3092.2	ASVSDLS*PR@	ASVSDLS*PR@	Passed	1
Markus_040909_06.3092.3092.2	IES*PKLER	IES*PKLER	Ambigous	1
Markus_040909_13.3093.3093.3	SES*PKEPEQLR	SES*PKEPEQLR	Passed	1
Markus_040909_15.3094.3094.2	SHS*PLPAPPSK	SHS*PLPAPPSK	Ambigous	1
Markus_040909_04.3095.3095.2	AMS*TTSVTSSQPGK	AMS*TTSVTSSQPGK	Ambigous	1
Markus_040909_13.3095.3095.2	SHS*PLPAPPSK	SHS*PLPAPPSK	Ambigous	1
Markus_040909_13.3097.3097.2	SHS*PLPAPPSK#	SHS*PLPAPPSK#	Ambigous	1
Markus_040909_15.3098.3098.2	K#GS*PTSGFPNR@	K#GS*PTSGFPNR@	Ambigous	1
Markus_040909_06.3098.3098.2	ASVSDLS*PR	ASVSDLS*PR	Passed	1
Markus_040909_04.3098.3098.3	SASSDT*SEELNSQDSPK#	SASSDTS*EELNSQDSPK#	Ambigous	0
Markus_040909_05.3099.3099.2	ASVSDLS*PR@	ASVSDLS*PR@	Ambigous	1
Markus_040909_14.3099.3099.2	RVPSPT*PVPK	RVPS*PTPVPK	Ambigous	0
Markus_040909_15.3101.3101.2	SHS*PLPAPPSK#	SHS*PLPAPPSK#	Ambigous	1
Markus_040909_05.3102.3102.2	SM^S*ADEDLQEPSR@	SM^S*ADEDLQEPSR@	Ambigous	1
Markus_040909_04.3102.3102.2	LVSESSDVVS*K#	LVSESSDVVS*K#	Ambigous	1
Markus_040909_05.3104.3104.2	ASVSDLS*PR	ASVSDLS*PR	Passed	1
Markus_040909_14.3104.3104.2	R@VPS*PTPVPK#	R@VPS*PTPVPK#	Ambigous	1
Markus_040909_05.3105.3105.2	LVSESSDVVS*K	LVSESSDVVS*K	Ambigous	1
Markus_040909_06.3106.3106.2	LVSESSDVVS*K#	LVSESSDVVS*K#	Ambigous	1
Markus_040909_06.3107.3107.2	LVSESSDVVS*K	LVSESSDVVS*K	Ambigous	1
Markus_040909_07.3107.3107.2	AGDVLEDS*PK#	AGDVLEDS*PK#	Passed	1
Markus_040909_04.3110.3110.2	GPSEAPQEAEAEEGATS*DGEK#	GPSEAPQEAEAEEGATS*DGEK#	Ambigous	1
Markus_040909_05.3110.3110.2	LVSESSDVVS*K#	LVSESSDVVS*K#	Ambigous	1
Markus_040909_04.3111.3111.2	GPSEAPQEAEAEEGATS*DGEK	GPSEAPQEAEAEEGATS*DGEK	Ambigous	1
Markus_040909_05.3112.3112.2	AGDVLEDS*PK	AGDVLEDS*PK	Passed	1
Markus_040909_15.3115.3115.2	ASVSDLS*PR	ASVSDLS*PR	Ambigous	1
Markus_040909_05.3115.3115.2	KGS*PTSGFPNR	KGS*PTSGFPNR	Passed	1
Markus_040909_14.3117.3117.2	KSS*FSNSADDIK	KSS*FSNSADDIK	Passed	1
Markus_040909_05.3118.3118.2	ITASSS*FR@	ITASSS*FR@	Ambigous	1
Markus_040909_04.3119.3119.2	GPSEAPQEAEAEEGATS*DGEK	GPSEAPQEAEAEEGATS*DGEK	Passed	1
Markus_040909_06.3119.3119.2	ASVSDLS*PR	ASVSDLS*PR	Passed	1
Markus_040909_13.3120.3120.2	ASVSDLS*PR@	ASVSDLS*PR@	Ambigous	1
Markus_040909_05.3120.3120.2	SHS*PLPAPPSK#	SHS*PLPAPPSK#	Ambigous	1
Markus_040909_15.3121.3121.2	RSS*LAIEDGK	RSS*LAIEDGK	Passed	1
Markus_040909_11.3128.3128.3	EVEDK#ES*EGEEEDEDEDLSK#	EVEDK#ES*EGEEEDEDEDLSK#	Passed	1
Markus_040909_14.3130.3130.2	KSS*FSNSADDIK	KSS*FSNSADDIK	Passed	1
Markus_040909_05.3131.3131.2	AAS*PTLPR@	AAS*PTLPR@	Ambigous	1
Markus_040909_17.3131.3131.2	R@VPS*PTPVPK#	R@VPS*PTPVPK#	Passed	1
Markus_040909_13.3131.3131.2	KSS*FSNSADDIK	KSS*FSNSADDIK	Ambigous	1
Markus_040909_11.3133.3133.3	EVEDKES*EGEEEDEDEDLSK	EVEDKES*EGEEEDEDEDLSK	Passed	1
Markus_040909_14.3133.3133.2	K#SS*FSNSADDIK#	K#SS*FSNSADDIK#	Ambigous	1
Markus_040909_13.3134.3134.2	RVPSPT*PVPK	RVPS*PTPVPK	Ambigous	0
Markus_040909_11.3136.3136.3	EVEDK#ES*EGEEEDEDEDLSK#	EVEDK#ES*EGEEEDEDEDLSK#	Passed	1
Markus_040909_01.3137.3137.2	TGTGS*PFAGNS*PAR	TGTGS*PFAGNS*PAR	Ambigous	1
Markus_040909_02.3137.3137.2	ENPPS*PPTS*PAAPQPR@	ENPPS*PPTS*PAAPQPR@	Ambigous	1
Markus_040909_17.3137.3137.2	KSS*FSNSADDIK	KSS*FSNSADDIK	Passed	1
Markus_040909_02.3138.3138.2	TGTGS*PFAGNS*PAR@	TGTGS*PFAGNS*PAR@	Ambigous	1
Markus_040909_04.3139.3139.2	SAS*SDTSEELNSQDSPK	SAS*SDTSEELNSQDSPK	Passed	1
Markus_040909_14.3140.3140.2	ENPPS*PPT*SPAAPQPR	ENPPS*PPT*SPAAPQPR	Passed	1
Markus_040909_13.3140.3140.2	RVPSPT*PVPK	RVPS*PTPVPK	Ambigous	0
Markus_040909_02.3140.3140.2	KSS*FSNSADDIK	KSS*FSNSADDIK	Passed	1
Markus_040909_04.3141.3141.2	SAS*SDTSEELNSQDSPK#	SAS*SDTSEELNSQDSPK#	Ambigous	1
Markus_040909_07.3143.3143.2	SAS*SDTSEELNSQDSPK	SAS*SDTSEELNSQDSPK	Passed	1
Markus_040909_04.3143.3143.2	ASVSDLS*PR	ASVSDLS*PR	Passed	1
Markus_040909_02.3144.3144.2	ENPPS*PPT*SPAAPQPR	ENPPS*PPT*SPAAPQPR	Passed	1
Markus_040909_05.3145.3145.2	AAS*PTLPR	AAS*PTLPR	Ambigous	1
Markus_040909_13.3145.3145.2	R@VPS*PTPVPK#	R@VPS*PTPVPK#	Ambigous	1
Markus_040909_14.3146.3146.2	ENPPS*PPT*SPAAPQPR@	ENPPS*PPT*SPAAPQPR@	Passed	1
Markus_040909_04.3146.3146.2	S*VR@FSDDS*GPDKAPSK#	S*VR@FSDDS*GPDKAPSK#	Ambigous	1
Markus_040909_01.3146.3146.2	VGGS*SVDLHR	VGGS*SVDLHR	Ambigous	1
Markus_040909_01.3148.3148.2	ENPPS*PPT*SPAAPQPR	ENPPS*PPT*SPAAPQPR	Passed	1
Markus_040909_15.3148.3148.2	SHS*PLPAPPSK	SHS*PLPAPPSK	Ambigous	1
Markus_040909_13.3148.3148.2	R@YS*PPIQR@	R@YS*PPIQR@	Passed	1
Markus_040909_01.3150.3150.2	ENPPS*PPT*SPAAPQPR	ENPPS*PPT*SPAAPQPR	Passed	1
Markus_040909_07.3150.3150.2	ENPPS*PPT*SPAAPQPR@	ENPPS*PPT*SPAAPQPR@	Ambigous	1
Markus_040909_04.3150.3150.2	SAS*SDTSEELNSQDSPK	SAS*SDTSEELNSQDSPK	Passed	1
Markus_040909_02.3150.3150.2	ASVSDLS*PR@	ASVSDLS*PR@	Ambigous	1
Markus_040909_05.3153.3153.2	ITASSS*FR	ITASS*SFR	Ambigous	0
Markus_040909_15.3153.3153.2	KSS*FSNSADDIK	KSS*FSNSADDIK	Passed	1
Markus_040909_13.3154.3154.2	SES*PKEPEQLR	SES*PKEPEQLR	Passed	1
Markus_040909_15.3156.3156.2	AES*PETSAVESTQSTPQK	AES*PETSAVESTQSTPQK	Passed	1
Markus_040909_13.3156.3156.2	SES*PK#EPEQLR@	SES*PK#EPEQLR@	Ambigous	1
Markus_040909_04.3156.3156.2	RYS*PPIQR	RYS*PPIQR	Ambigous	1
Markus_040909_11.3157.3157.2	DLVQPDKPAS*PK	DLVQPDKPAS*PK	Passed	1
Markus_040909_04.3159.3159.2	AES*PETSAVESTQSTPQK	AES*PETSAVESTQSTPQK	Ambigous	1
Markus_040909_13.3160.3160.3	TAQVPS*PPR	TAQVPS*PPR	Passed	1
Markus_040909_14.3160.3160.2	SES*PKEPEQLR	SES*PKEPEQLR	Ambigous	1
Markus_040909_05.3160.3160.2	K#SS*FSNSADDIK#	K#SS*FSNSADDIK#	Passed	1
Markus_040909_15.3161.3161.2	KSS*FSNSADDIK	KSS*FSNSADDIK	Passed	1
Markus_040909_18.3161.3161.3	APTAALS*PEPQDSK#EDVK#K#	APTAALS*PEPQDSK#EDVK#K#	Ambigous	1
Markus_040909_04.3162.3163.2	ENPPS*PPT*SPAAPQPR@	ENPPSPPT*S*PAAPQPR@	Ambigous	0
Markus_040909_01.3162.3162.2	ENPPS*PPT*SPAAPQPR	ENPPS*PPT*SPAAPQPR	Ambigous	1
Markus_040909_02.3162.3162.2	AES*PETSAVESTQSTPQK#	AES*PETSAVESTQSTPQK#	Passed	1
Markus_040909_17.3164.3164.2	ENPPSPPT*S*PAAPQPR@	ENPPSPPT*S*PAAPQPR@	Passed	1
Markus_040909_13.3164.3164.3	SES*PK#EPEQLR@	SES*PK#EPEQLR@	Ambigous	1
Markus_040909_02.3164.3164.3	RYS*PPIQR	RYS*PPIQR	Ambigous	1
Markus_040909_18.3164.3164.3	APTAALS*PEPQDSKEDVKK	APTAALS*PEPQDSKEDVKK	Ambigous	1
Markus_040909_11.3165.3165.2	DLVQPDK#PAS*PK#	DLVQPDK#PAS*PK#	Passed	1
Markus_040909_05.3166.3166.2	TAQVPS*PPR@	TAQVPS*PPR@	Passed	1
Markus_040909_15.3167.3167.2	K#SS*FSNSADDIK#	K#SS*FSNSADDIK#	Ambigous	1
Markus_040909_18.3168.3175.3	APTAALS*PEPQDSKEDVKK	APTAALS*PEPQDSKEDVKK	Ambigous	1
Markus_040909_06.3170.3170.2	ASVSDLS*PR	ASVSDLS*PR	Passed	1
Markus_040909_05.3171.3171.2	ALPTCTSAS*PPQK#	ALPTCTSAS*PPQK#	Ambigous	1
Markus_040909_06.3176.3176.2	ASVSDLS*PR	ASVSDLS*PR	Ambigous	1
Markus_040909_05.3176.3176.2	ASVSDLS*PR@	ASVSDLS*PR@	Passed	1
Markus_040909_06.3177.3177.2	SSGS*PYGGGYGSGGGSGGYGSR@	SSGS*PYGGGYGSGGGSGGYGSR@	Ambigous	1
Markus_040909_17.3179.3179.2	R@YS*PPIQR@	R@YS*PPIQR@	Ambigous	1
Markus_040909_14.3179.3179.3	R@NSSS*PVSPASVPGQR@	R@NS*SSPVSPASVPGQR@	Ambigous	0
Markus_040909_04.3179.3179.2	AES*PETSAVESTQSTPQK	AES*PETSAVESTQSTPQK	Ambigous	1
Markus_040909_13.3179.3179.2	SHS*PLPAPPSK	SHS*PLPAPPSK	Ambigous	1
Markus_040909_13.3181.3181.2	AES*PETSAVESTQSTPQK#	AES*PETSAVESTQSTPQK#	Ambigous	1
Markus_040909_05.3181.3181.2	ASVSDLS*PR@	ASVSDLS*PR@	Ambigous	1
Markus_040909_06.3181.3181.2	SSGS*PYGGGYGSGGGSGGYGSR	SSGS*PYGGGYGSGGGSGGYGSR	Ambigous	1
Markus_040909_04.3181.3181.2	SHS*PLPAPPSK#	SHS*PLPAPPSK#	Ambigous	1
Markus_040909_06.3183.3183.2	SSGS*PYGGGYGSGGGSGGYGSR@	SSGS*PYGGGYGSGGGSGGYGSR@	Ambigous	1
Markus_040909_07.3184.3184.2	ESLK#EEDES*DDDNM	ESLK#EEDES*DDDNM	Passed	1
Markus_040909_05.3184.3184.2	ALPTCTSAS*PPQK	ALPTCTS*ASPPQK	Ambigous	0
Markus_040909_06.3185.3185.2	SSGSPY*GGGYGSGGGSGGYGSR	SSGS*PYGGGYGSGGGSGGYGSR	Ambigous	0
Markus_040909_05.3187.3187.2	ASVSDLS*PR	ASVSDLS*PR	Passed	1
Markus_040909_07.3188.3188.2	TLS*SPTGTETNPPK#	TLS*SPTGTETNPPK#	Passed	1
Markus_040909_04.3188.3188.2	ESLKEEDES*DDDNM	ESLKEEDES*DDDNM	Ambigous	1
Markus_040909_06.3189.3189.2	ALPTCTSAS*PPQK#	ALPTCTSAS*PPQK#	Ambigous	1
Markus_040909_05.3189.3189.2	RGS*LPTEASCTT	RGS*LPTEASCTT	Ambigous	1
Markus_040909_07.3190.3190.2	ESLK#EEDES*DDDNM	ESLK#EEDES*DDDNM	Passed	1
Markus_040909_05.3191.3191.2	ENPPS*PPT*SPAAPQPR	ENPPS*PPT*SPAAPQPR	Ambigous	1
Markus_040909_03.3191.3191.2	LVSESS*DVVSK#	LVSESS*DVVSK#	Passed	1
Markus_040909_15.3192.3192.2	RFS*M^EDLNK	RFS*M^EDLNK	Passed	1
Markus_040909_04.3193.3193.2	TLS*SPTGTETNPPK	TLS*SPTGTETNPPK	Ambigous	1
Markus_040909_05.3193.3193.2	ALPTCTSAS*PPQK	ALPTCTS*ASPPQK	Ambigous	0
Markus_040909_04.3195.3195.2	TLS*SPTGTETNPPK#	TLS*SPTGTETNPPK#	Ambigous	1
Markus_040909_06.3198.3198.2	SSGSPY*GGGYGSGGGSGGYGSR	SSGS*PYGGGYGSGGGSGGYGSR	Ambigous	0
Markus_040909_05.3198.3198.2	TAQVPS*PPR	TAQVPS*PPR	Passed	1
Markus_040909_05.3201.3201.2	LVSESS*DVVSK	LVS*ESSDVVSK	Ambigous	0
Markus_040909_06.3201.3201.3	SGT*PPR@PGSVTNM^QADECTAT*PQR@	SGT*PPR@PGSVTNM^QADECTAT*PQR@	Ambigous	1
Markus_040909_14.3203.3203.2	KSS*FSNSADDIK	KSS*FSNSADDIK	Passed	1
Markus_040909_05.3204.3204.2	SSGSPY*GGGYGSGGGSGGYGSR	SSGS*PYGGGYGSGGGSGGYGSR	Ambigous	0
Markus_040909_01.3205.3205.3	ENPPS*PPTS*PAAPQPR	ENPPS*PPTS*PAAPQPR	Ambigous	1
Markus_040909_15.3206.3206.2	RFS*M^EDLNK	RFS*M^EDLNK	Passed	1
Markus_040909_05.3210.3210.2	SSGSPY*GGGYGSGGGSGGYGSR	SSGS*PYGGGYGSGGGSGGYGSR	Ambigous	0
Markus_040909_13.3211.3211.2	R@VPS*PTPVPK#	R@VPS*PTPVPK#	Ambigous	1
Markus_040909_01.3212.3212.2	ENPPS*PPT*SPAAPQPR	ENPPS*PPT*SPAAPQPR	Passed	1
Markus_040909_05.3212.3212.2	SS*GSPYGGGYGSGGGSGGYGSR@	SSGS*PYGGGYGSGGGSGGYGSR@	Ambigous	0
Markus_040909_02.3214.3214.3	ENPPS*PPTS*PAAPQPR	ENPPSPPT*S*PAAPQPR	Ambigous	0
Markus_040909_05.3215.3215.2	TAQVPS*PPR@	TAQVPS*PPR@	Passed	1
Markus_040909_05.3216.3216.2	SGVAVPTS*PK	SGVAVPTS*PK	Ambigous	1
Markus_040909_13.3216.3216.2	RVPSPT*PVPK	RVPS*PTPVPK	Ambigous	0
Markus_040909_15.3216.3216.2	RYS*PPIQR	RYS*PPIQR	Passed	1
Markus_040909_05.3217.3217.2	APTAALS*PEPQDSK	APTAALS*PEPQDSK	Ambigous	1
Markus_040909_17.3218.3218.2	ENPPS*PPTS*PAAPQPR	ENPPS*PPTS*PAAPQPR	Ambigous	1
Markus_040909_01.3218.3218.3	HVTLPSS*PR	HVTLPSS*PR	Ambigous	1
Markus_040909_17.3222.3222.2	ENPPS*PPTS*PAAPQPR@	ENPPS*PPTS*PAAPQPR@	Ambigous	1
Markus_040909_02.3222.3222.2	HVTLPS*SPR@	HVTLPS*SPR@	Ambigous	1
Markus_040909_02.3223.3223.2	ENPPS*PPT*SPAAPQPR	ENPPS*PPT*SPAAPQPR	Passed	1
Markus_040909_01.3227.3227.2	ENPPS*PPT*SPAAPQPR@	ENPPS*PPTS*PAAPQPR@	Ambigous	0
Markus_040909_02.3228.3228.2	ENPPS*PPT*SPAAPQPR	ENPPS*PPT*SPAAPQPR	Passed	1
Markus_040909_05.3228.3228.2	APTAALS*PEPQDSK#	APTAALS*PEPQDSK#	Ambigous	1
Markus_040909_05.3230.3230.2	APTAALS*PEPQDSK	APTAALS*PEPQDSK	Ambigous	1
Markus_040909_01.3231.3232.2	ENPPS*PPT*SPAAPQPR	ENPPS*PPT*SPAAPQPR	Passed	1
Markus_040909_04.3231.3231.2	TLS*SPTGTETNPPK	TLS*SPTGTETNPPK	Ambigous	1
Markus_040909_02.3232.3232.2	SKET*PEPSSVSPS*RR@	SKET*PEPSSVSPS*RR@	Ambigous	1
Markus_040909_15.3235.3235.2	R@YS*PPIQR@	R@YS*PPIQR@	Ambigous	1
Markus_040909_02.3237.3237.3	ENPPS*PPTS*PAAPQPR	ENPPS*PPTS*PAAPQPR	Ambigous	1
Markus_040909_05.3238.3238.2	SGVAVPTS*PK#	SGVAVPTS*PK#	Ambigous	1
Markus_040909_06.3239.3239.2	ENPPS*PPTS*PAAPQPR@	ENPPS*PPT*SPAAPQPR@	Passed	0
Markus_040909_08.3239.3239.3	M^LQAIS*PK	M^LQAIS*PK	Ambigous	1
Markus_040909_02.3239.3239.3	TQAAGPSS*PPRPPT*PK	TQAAGPS*S*PPRPPTPK	Ambigous	0
Markus_040909_15.3239.3239.2	RYS*PPIQR	RYS*PPIQR	Passed	1
Markus_040909_01.3240.3240.2	EQTAS*APAT*PLVSK#	EQTAS*APAT*PLVSK#	Ambigous	1
Markus_040909_18.3241.3241.3	M^LQAIS*PK	M^LQAIS*PK	Ambigous	1
Markus_040909_05.3241.3241.2	APTAALS*PEPQDSK#EDVK#K#	APTAALS*PEPQDSK#EDVK#K#	Passed	1
Markus_040909_17.3244.3244.2	HVTLPS*SPR	HVTLPSS*PR	Ambigous	0
Markus_040909_02.3245.3245.2	ENPPS*PPT*SPAAPQPR	ENPPS*PPT*SPAAPQPR	Passed	1
Markus_040909_06.3245.3245.2	TAQVPS*PPR	TAQVPS*PPR	Passed	1
Markus_040909_18.3246.3246.3	APTAALS*PEPQDSKEDVKK	APTAALS*PEPQDSKEDVKK	Ambigous	1
Markus_040909_15.3248.3248.2	KSS*FSNSADDIK	KSS*FSNSADDIK	Passed	1
Markus_040909_04.3249.3249.2	AAQSPQQHS*SGDPTEEESPV	AAQSPQQHSS*GDPTEEESPV	Ambigous	0
Markus_040909_18.3250.3250.3	APTAALS*PEPQDSKEDVKK	APTAALS*PEPQDSKEDVKK	Ambigous	1
Markus_040909_05.3251.3251.2	TAQVPS*PPR@	TAQVPS*PPR@	Passed	1
Markus_040909_04.3252.3252.2	EQTAS*APAT*PLVSK#	EQTAS*APAT*PLVSK#	Ambigous	1
Markus_040909_01.3252.3252.2	EAS*ENETDIEDPR@	EAS*ENETDIEDPR@	Ambigous	1
Markus_040909_06.3253.3253.2	TAQVPS*PPR@	TAQVPS*PPR@	Passed	1
Markus_040909_05.3254.3254.2	EQTAS*APAT*PLVSK#	EQTAS*APAT*PLVSK#	Ambigous	1
Markus_040909_02.3254.3254.2	QAS*PTEVVER@	QAS*PTEVVER@	Ambigous	1
Markus_040909_05.3256.3256.2	QAS*PTEVVER	QAS*PTEVVER	Ambigous	1
Markus_040909_02.3258.3258.2	EQTAS*APAT*PLVSK#	EQTAS*APAT*PLVSK#	Ambigous	1
Markus_040909_01.3260.3260.2	LDQPVS*APPS*PR@	LDQPVS*APPS*PR@	Passed	1
Markus_040909_04.3264.3264.2	AAQS*PQQHSSGDPTEEESPV	AAQS*PQQHSSGDPTEEESPV	Ambigous	1
Markus_040909_04.3271.3271.2	TLS*SPTGTETNPPK#	TLS*SPTGTETNPPK#	Ambigous	1
Markus_040909_14.3271.3271.2	TQAAGPSS*PPR@PPT*PK#	TQAAGPS*SPPR@PPT*PK#	Passed	0
Markus_040909_08.3271.3271.2	R@GS*PVPPVPER@	R@GS*PVPPVPER@	Ambigous	1
Markus_040909_14.3276.3276.2	TAQVPS*PPR	TAQVPS*PPR	Passed	1
Markus_040909_05.3276.3276.2	RGS*PVPPVPER	RGS*PVPPVPER	Passed	1
Markus_040909_04.3277.3277.2	TLS*SPTGTETNPPK#	TLS*SPTGTETNPPK#	Ambigous	1
Markus_040909_04.3279.3279.2	TLS*SPTGTETNPPK	TLS*SPTGTETNPPK	Ambigous	1
Markus_040909_05.3280.3280.2	TPT*PEPAEVETR@	TPT*PEPAEVETR@	Ambigous	1
Markus_040909_14.3281.3281.2	RGS*PVPPVPER	RGS*PVPPVPER	Passed	1
Markus_040909_01.3282.3282.2	LDQPVS*APPS*PR	LDQPVS*APPS*PR	Passed	1
Markus_040909_05.3284.3284.2	TAQVPS*PPR	TAQVPS*PPR	Passed	1
Markus_040909_05.3290.3290.2	DVQDAIAQS*PEK#	DVQDAIAQS*PEK#	Passed	1
Markus_040909_05.3295.3295.2	SSGS*PYGGGYGSGGGSGGYGSR@	SSGS*PYGGGYGSGGGSGGYGSR@	Ambigous	1
Markus_040909_05.3299.3299.2	SSGS*PYGGGYGSGGGSGGYGSR	SSGS*PYGGGYGSGGGSGGYGSR	Ambigous	1
Markus_040909_05.3303.3303.2	IYQY*IQSR	IYQY*IQSR	Ambigous	1
Markus_040909_02.3304.3304.2	ENPPS*PPT*SPAAPQPR@	ENPPS*PPT*SPAAPQPR@	Ambigous	1
Markus_040909_05.3305.3305.2	ENPPS*PPT*SPAAPQPR	TAQVPS*PPR@	Passed	0
Markus_040909_02.3305.3305.2	TAQVPS*PPR@	ENPPS*PPTS*PAAPQPR	Ambigous	0
Markus_040909_18.3305.3305.3	APKPEPVPEPKEPS*PEK	APKPEPVPEPKEPS*PEK	Passed	1
Markus_040909_05.3306.3306.2	AVYQGPGSS*PVKS	AVYQGPGSS*PVKS	Ambigous	1
Markus_040909_05.3307.3307.2	IYQY*IQSR@	IYQY*IQSR@	Ambigous	1
Markus_040909_01.3309.3309.2	VGSLT*PPSS*PK#	VGSLT*PPSS*PK#	Ambigous	1
Markus_040909_11.3313.3313.2	TEEVLSPDGSPSK#S*PSK#	TEEVLSPDGSPSK#S*PSK#	Ambigous	1
Markus_040909_18.3316.3316.3	NSSS*PVSPASVPGQR@	NSSS*PVSPASVPGQR@	Passed	1
Markus_040909_06.3316.3316.2	APKPEPVPEPKEPS*PEK	APKPEPVPEPKEPS*PEK	Ambigous	1
Markus_040909_05.3317.3317.2	AVYQGPGSS*PVK#S	AVYQGPGSS*PVK#S	Passed	1
Markus_040909_05.3318.3318.2	NSSS*PVSPASVPGQR@	NSSS*PVSPASVPGQR@	Ambigous	1
Markus_040909_02.3318.3318.2	ENPPS*PPT*SPAAPQPR	ENPPS*PPTS*PAAPQPR	Ambigous	0
Markus_040909_05.3319.3321.2	NSSS*PVSPASVPGQR	NSSS*PVSPASVPGQR	Ambigous	1
Markus_040909_07.3319.3319.2	K#QTS*VDSGIVQ	K#QTS*VDSGIVQ	Ambigous	1
Markus_040909_06.3320.3320.2	AVYQGPGSS*PVK#S	AVYQGPGSS*PVK#S	Passed	1
Markus_040909_15.3321.3321.2	HGS*DPAFGPSPR@	HGS*DPAFGPSPR@	Passed	1
Markus_040909_05.3322.3322.2	AVYQGPGSS*PVKS	AVYQGPGSS*PVKS	Ambigous	1
Markus_040909_05.3323.3323.2	AVYQGPGSS*PVK#S	AVYQGPGSS*PVK#S	Passed	1
Markus_040909_15.3323.3323.2	R@GS*PVPPVPER@	R@GS*PVPPVPER@	Passed	1
Markus_040909_07.3324.3324.2	KQTS*VDSGIVQ	KQTS*VDSGIVQ	Passed	1
Markus_040909_06.3326.3326.2	NSSS*PVSPASVPGQR	NSS*SPVSPASVPGQR	Ambigous	0
Markus_040909_05.3326.3326.2	IYQY*IQSR	IYQY*IQSR	Ambigous	1
Markus_040909_02.3327.3327.2	VGSLT*PPSS*PK	VGSLT*PPSS*PK	Ambigous	1
Markus_040909_18.3328.3328.3	APKPEPVPEPKEPS*PEK	APKPEPVPEPKEPS*PEK	Passed	1
Markus_040909_07.3329.3329.2	AVYQGPGSS*PVKS	K#QTS*VDSGIVQ	Ambigous	0
Markus_040909_05.3329.3329.2	AVYQGPGSS*PVKS	AVYQGPGSS*PVKS	Ambigous	1
Markus_040909_06.3329.3330.2	K#QT*SVDSGIVQ	AVYQGPGSS*PVKS	Ambigous	0
Markus_040909_05.3330.3330.2	NSSS*PVSPASVPGQR	NSSS*PVSPASVPGQR	Ambigous	1
Markus_040909_02.3331.3331.2	VGSLT*PPSS*PK#	VGSLT*PPSS*PK#	Ambigous	1
Markus_040909_05.3333.3333.2	ENPPS*PPT*SPAAPQPR@	ENPPS*PPT*SPAAPQPR@	Passed	1
Markus_040909_02.3333.3333.2	AVYQGPGSS*PVK#S	AVYQGPGSS*PVK#S	Ambigous	1
Markus_040909_06.3334.3334.2	AVYQGPGSS*PVK#S	AVYQGPGSS*PVK#S	Passed	1
Markus_040909_11.3334.3334.2	LGT*GGGGSPDK#SPSAQELK#	LGTGGGGS*PDK#SPSAQELK#	Ambigous	0
Markus_040909_07.3336.3336.2	VGSLT*PPSS*PK	VGSLT*PPSS*PK	Ambigous	1
Markus_040909_02.3336.3336.2	KQTS*VDSGIVQ	KQTS*VDSGIVQ	Ambigous	1
Markus_040909_11.3336.3336.2	LGT*GGGGSPDKSPSAQELK	LGTGGGGS*PDKSPSAQELK	Ambigous	0
Markus_040909_05.3337.3337.2	TAQVPS*PPR@	TAQVPS*PPR@	Passed	1
Markus_040909_13.3337.3337.2	RDS*APVDPSSPHSYG	RDS*APVDPSSPHSYG	Passed	1
Markus_040909_02.3339.3339.2	VIEPPAAS*CPSS*PR	VIEPPAASCPS*S*PR	Passed	0
Markus_040909_04.3339.3339.3	LQEEGGS*EEEEAGNPSEDGM^QSGPTQAPPR@	LQEEGGS*EEEEAGNPSEDGM^QSGPTQAPPR@	Passed	1
Markus_040909_18.3340.3340.3	APKPEPVPEPKEPS*PEK	APKPEPVPEPKEPS*PEK	Passed	1
Markus_040909_02.3341.3341.2	VIEPPAAS*CPS*SPR@	VIEPPAAS*CPS*SPR@	Ambigous	1
Markus_040909_05.3342.3342.2	GGVTGS*PEASISGSK	GGVTGSPEAS*ISGSK	Ambigous	0
Markus_040909_02.3344.3344.2	VIEPPAAS*CPSS*PR	VIEPPAASCPS*S*PR	Passed	0
Markus_040909_01.3345.3345.2	VIEPPAAS*CPSS*PR	VIEPPAASCPS*S*PR	Passed	0
Markus_040909_11.3345.3345.2	LGTGGGGS*PDKSPSAQELK	LGTGGGGS*PDKSPSAQELK	Ambigous	1
Markus_040909_14.3346.3346.2	R@GS*PTTGLMEQK#	R@GS*PTTGLMEQK#	Ambigous	1
Markus_040909_01.3347.3347.2	VIEPPAAS*CPSS*PR@	VIEPPAASCPS*S*PR@	Ambigous	0
Markus_040909_02.3348.3348.2	VIEPPAAS*CPSS*PR@	VIEPPAAS*CPSS*PR@	Ambigous	1
Markus_040909_04.3349.3349.2	AGS*FTGPSDSETAPAR@	AGS*FTGPSDSETAPAR@	Ambigous	1
Markus_040909_06.3349.3349.2	GGVTGS*PEASISGSK#	GGVTGS*PEASISGSK#	Ambigous	1
Markus_040909_04.3352.3352.2	AGS*FTGPSDSETAPAR	AGS*FTGPSDSETAPAR	Ambigous	1
Markus_040909_05.3352.3352.2	GGVTGS*PEASISGSK#	GGVTGS*PEASISGSK#	Ambigous	1
Markus_040909_14.3353.3353.2	RGS*PTTGLMEQK	RGS*PTTGLMEQK	Ambigous	1
Markus_040909_05.3354.3354.2	GGVTGS*PEASISGSK	GGVTGSPEAS*ISGSK	Ambigous	0
Markus_040909_04.3357.3357.2	AGS*FTGPSDSETAPAR	AGS*FTGPSDSETAPAR	Ambigous	1
Markus_040909_14.3358.3358.2	LGT*GGGGSPDK#SPSAQELK#	LGTGGGGS*PDK#SPSAQELK#	Passed	0
Markus_040909_11.3358.3358.2	R@GS*PVPPVPER@	R@GS*PVPPVPER@	Ambigous	1
Markus_040909_14.3361.3361.2	GASPAAET*PPLQR	GASPAAET*PPLQR	Passed	1
Markus_040909_05.3361.3361.2	RGS*PVPPVPER	RGS*PVPPVPER	Ambigous	1
Markus_040909_04.3362.3362.2	TIS*NPEVVM^K	TIS*NPEVVM^K	Ambigous	1
Markus_040909_18.3362.3362.3	EVIEAS*DK#EGLSPAK#R@	EVIEAS*DK#EGLSPAK#R@	Ambigous	1
Markus_040909_14.3364.3364.2	RGS*PTTGLMEQK	RGS*PTTGLMEQK	Ambigous	1
Markus_040909_05.3366.3366.2	GLAVAPAS*PGK#	GLAVAPAS*PGK#	Passed	1
Markus_040909_01.3367.3367.2	VIEPPAAS*CPSS*PR	VIEPPAASCPS*S*PR	Passed	0
Markus_040909_05.3369.3369.2	AQAPAS*PYNDYEGR@	AQAPAS*PYNDYEGR@	Ambigous	1
Markus_040909_05.3373.3373.2	AQAPAS*PYNDYEGR@	AQAPAS*PYNDYEGR@	Ambigous	1
Markus_040909_04.3374.3374.2	S*PGPPPPVGVK#	S*PGPPPPVGVK#	Passed	1
Markus_040909_15.3375.3378.3	VRPASSAASVYAGAGGS*GSR	VRPASSAASVYAGAGGS*GSR	Ambigous	1
Markus_040909_02.3376.3376.2	VIEPPAAS*CPSS*PR	VIEPPAASCPS*S*PR	Passed	0
Markus_040909_04.3376.3376.2	TIS*NPEVVM^K#	TIS*NPEVVM^K#	Ambigous	1
Markus_040909_15.3381.3381.3	VR@PASSAASVYAGAGGS*GSR@	VR@PASSAASVYAGAGGS*GSR@	Ambigous	1
Markus_040909_03.3383.3383.2	VIEPPAAS*CPSS*PR	VIEPPAASCPS*S*PR	Passed	0
Markus_040909_02.3384.3384.2	VIEPPAAS*CPSS*PR@	VIEPPAASCPS*S*PR@	Ambigous	0
Markus_040909_05.3387.3387.2	TIS*NPEVVM^K#	TIS*NPEVVM^K#	Ambigous	1
Markus_040909_04.3388.3388.2	EEVAS*EPEEAASPTTPK	EEVAS*EPEEAASPTTPK	Ambigous	1
Markus_040909_18.3389.3389.3	APKPEPVPEPKEPS*PEK	APKPEPVPEPKEPS*PEK	Passed	1
Markus_040909_04.3390.3390.2	EEVAS*EPEEAASPTTPK#	EEVAS*EPEEAASPTTPK#	Passed	1
Markus_040909_05.3390.3390.2	AVYQGPGSS*PVKS	AVYQGPGSS*PVKS	Ambigous	1
Markus_040909_14.3391.3391.3	VR@PAS*SAASVYAGAGGSGSR@	VR@PASSAAS*VYAGAGGSGSR@	Ambigous	0
Markus_040909_06.3392.3392.2	AQAPAS*PYNDYEGR	AQAPAS*PYNDYEGR	Ambigous	1
Markus_040909_05.3392.3392.2	AQAPAS*PYNDYEGR@	AQAPAS*PYNDYEGR@	Ambigous	1
Markus_040909_04.3393.3393.2	EEVAS*EPEEAASPTTPK	EEVAS*EPEEAASPTTPK	Passed	1
Markus_040909_14.3394.3394.3	VRPAS*SAASVYAGAGGSGSR	VRPAS*SAASVYAGAGGSGSR	Ambigous	1
Markus_040909_17.3395.3395.2	RSS*FGLR	RSS*FGLR	Passed	1
Markus_040909_04.3396.3396.2	EEVAS*EPEEAASPTTPK#	EEVAS*EPEEAASPTTPK#	Ambigous	1
Markus_040909_14.3396.3396.3	VRPASSAAS*VYAGAGGSGSR	VRPAS*SAASVYAGAGGSGSR	Ambigous	0
Markus_040909_18.3398.3398.3	APKPEPVPEPKEPS*PEK	APKPEPVPEPKEPS*PEK	Passed	1
Markus_040909_14.3399.3399.3	VRPAS*SAASVYAGAGGSGSR	VRPAS*SAASVYAGAGGSGSR	Ambigous	1
Markus_040909_18.3400.3400.3	APK#PEPVPEPK#EPS*PEK#	APK#PEPVPEPK#EPS*PEK#	Passed	1
Markus_040909_14.3400.3400.2	VRPASSAAS*VYAGAGGSGSR	VRPASSAASVY*AGAGGSGSR	Ambigous	0
Markus_040909_04.3401.3401.2	S*PGPPPPVGVK	S*PGPPPPVGVK	Passed	1
Markus_040909_14.3403.3403.2	VR@PASS*AASVYAGAGGSGSR@	VR@PAS*SAASVYAGAGGSGSR@	Ambigous	0
Markus_040909_05.3403.3403.2	AVYQGPGSS*PVK#S	AVYQGPGSS*PVK#S	Passed	1
Markus_040909_02.3404.3404.2	VGSLT*PPSS*PK#	VGSLT*PPS*SPK#	Ambigous	0
Markus_040909_05.3404.3404.2	SS*FSNSADDIK	S*SFSNSADDIK	Ambigous	0
Markus_040909_14.3405.3405.2	VRPAS*SAASVYAGAGGSGSR	VRPASSAASVY*AGAGGSGSR	Ambigous	0
Markus_040909_04.3405.3405.2	EEVAS*EPEEAASPTTPK	EEVAS*EPEEAASPTTPK	Ambigous	1
Markus_040909_05.3406.3406.2	LDQPVSAPPS*PR@	LDQPVSAPPS*PR@	Ambigous	1
Markus_040909_01.3406.3406.2	VIEPPAAS*CPSS*PR	VIEPPAASCPS*S*PR	Passed	0
Markus_040909_05.3409.3409.2	S*PGPPPPVGVK#	S*PGPPPPVGVK#	Passed	1
Markus_040909_04.3409.3409.2	AVYQGPGSS*PVK#S	AVYQGPGSS*PVK#S	Passed	1
Markus_040909_05.3410.3410.2	AVYQGPGSS*PVKS	AVYQGPGSS*PVKS	Ambigous	1
Markus_040909_05.3412.3412.2	S*SFSNSADDIK	SS*FSNSADDIK	Ambigous	0
Markus_040909_02.3415.3415.2	VGSLT*PPSS*PK	VGSLT*PPSS*PK	Ambigous	1
Markus_040909_05.3416.3416.2	LAGNEALSPTS*PSK#	LAGNEALSPTS*PSK#	Ambigous	1
Markus_040909_04.3421.3421.2	EEVAS*EPEEAASPTTPK#	EEVAS*EPEEAASPTTPK#	Ambigous	1
Markus_040909_05.3422.3422.2	GGGT*PDANSLAPPGK	GGGT*PDANSLAPPGK	Ambigous	1
Markus_040909_03.3423.3423.2	ESPKEGTYLVMT*EVSPAR	ESPKEGTY*LVMTEVSPAR	Ambigous	0
Markus_040909_02.3425.3425.2	VIEPPAAS*CPS*SPR	VIEPPAASCPS*S*PR	Passed	0
Markus_040909_05.3425.3425.2	GGVTGS*PEASISGSK#	GGVTGS*PEASISGSK#	Ambigous	1
Markus_040909_18.3427.3427.3	EQK#PFTPAS*PVQSTPSK#PSDK#	EQK#PFTPAS*PVQSTPSK#PSDK#	Ambigous	1
Markus_040909_02.3427.3427.2	VIEPPAAS*CPS*SPR@	VIEPPAASCPS*S*PR@	Ambigous	0
Markus_040909_05.3427.3427.2	SSS*MAAGLER	SSS*MAAGLER	Ambigous	1
Markus_040909_11.3427.3427.3	EGEEPTVYS*DDEEPK#DETAR@	EGEEPTVYS*DDEEPK#DETAR@	Ambigous	1
Markus_040909_05.3428.3428.2	ENPPS*PPTSPAAPQPR@	ENPPS*PPTSPAAPQPR@	Ambigous	1
Markus_040909_02.3431.3431.2	VIEPPAAS*CPSS*PR	VIEPPAASCPS*S*PR	Passed	0
Markus_040909_15.3431.3431.2	ENPPS*PPTSPAAPQPR	ENPPS*PPTSPAAPQPR	Passed	1
Markus_040909_05.3431.3431.2	R@LS*LEGAR@	R@LS*LEGAR@	Ambigous	1
Markus_040909_05.3433.3435.2	VIEPPAAS*CPSS*PR@	VIEPPAASCPSS*PR	Ambigous	0
Markus_040909_02.3433.3433.2	VIEPPAASCPSS*PR	VIEPPAAS*CPSS*PR@	Ambigous	0
Markus_040909_01.3434.3434.2	VIEPPAAS*CPSS*PR@	VIEPPAAS*CPSS*PR@	Ambigous	1
Markus_040909_11.3434.3436.3	ESPKEGTYLVMTEVS*PAR	EGEEPTVYS*DDEEPKDETAR	Ambigous	0
Markus_040909_03.3434.3434.2	EGEEPTVYS*DDEEPKDETAR	ESPKEGT*YLVMTEVSPAR	Ambigous	0
Markus_040909_05.3436.3436.2	ENPPS*PPTSPAAPQPR	ENPPS*PPTSPAAPQPR	Ambigous	1
Markus_040909_05.3437.3437.2	VIEPPAASCPSS*PR@	VIEPPAASCPSS*PR@	Passed	1
Markus_040909_05.3441.3441.2	SES*PPPLSEPK	SES*PPPLSEPK	Ambigous	1
Markus_040909_14.3445.3445.2	SR@S*SDIVSSVR@	SR@S*SDIVSSVR@	Ambigous	1
Markus_040909_11.3448.3448.3	EGEEPTVYS*DDEEPKDETAR	EGEEPTVYS*DDEEPKDETAR	Ambigous	1
Markus_040909_05.3449.3449.2	SES*PPPLSEPK#	SES*PPPLSEPK#	Ambigous	1
Markus_040909_11.3451.3451.3	ASEPVKEPVQTAQS*PAPVEK	ASEPVKEPVQTAQS*PAPVEK	Ambigous	1
Markus_040909_11.3452.3452.3	ASEPVK#EPVQTAQS*PAPVEK#	ASEPVK#EPVQTAQS*PAPVEK#	Passed	1
Markus_040909_05.3454.3454.2	VIEPPAASCPS*SPR	VIEPPAASCPSS*PR	Ambigous	0
Markus_040909_04.3455.3455.2	TIS*DGTISAAK#	TIS*DGTISAAK#	Ambigous	1
Markus_040909_05.3456.3456.2	VIEPPAASCPSS*PR@	VIEPPAASCPSS*PR@	Passed	1
Markus_040909_04.3457.3457.2	TIS*DGTISAAK	TIS*DGTISAAK	Ambigous	1
Markus_040909_11.3458.3458.3	TFS*ATVR@	TFS*ATVR@	Ambigous	1
Markus_040909_18.3458.3458.3	APTAALS*PEPQDSKEDVK	APTAALS*PEPQDSKEDVK	Ambigous	1
Markus_040909_05.3458.3458.2	NVAEALGHS*PK#DPGGGGGSVR@	NVAEALGHS*PK#DPGGGGGSVR@	Ambigous	1
Markus_040909_15.3464.3464.2	SR@S*SDIVSSVR@	SR@S*SDIVSSVR@	Ambigous	1
Markus_040909_05.3467.3467.2	TFS*ATVR	TFS*ATVR	Ambigous	1
Markus_040909_12.3468.3468.3	APS*R@QDVYGPQPQVR@	APSR@QDVY*GPQPQVR@	Ambigous	0
Markus_040909_11.3469.3469.2	EGEEPTVYS*DDEEPKDETAR	EGEEPTVYS*DDEEPKDETAR	Ambigous	1
Markus_040909_05.3470.3470.2	S*PS*PAPPPPPPPPPPR@	S*PS*PAPPPPPPPPPPR@	Ambigous	1
Markus_040909_02.3470.3470.3	TFS*ATVR@	TFS*ATVR@	Passed	1
Markus_040909_05.3471.3471.2	SES*PPPLSEPK#	SES*PPPLSEPK#	Ambigous	1
Markus_040909_04.3472.3472.2	TIS*DGTISAAK	TIS*DGTISAAK	Ambigous	1
Markus_040909_05.3474.3474.2	VIEPPAASCPSS*PR@	VIEPPAASCPSS*PR@	Passed	1
Markus_040909_05.3475.3475.2	LAS*PELER	LAS*PELER	Passed	1
Markus_040909_12.3477.3477.3	VIEPPAASCPSS*PR@	APS*RQDVYGPQPQVR	Ambigous	0
Markus_040909_06.3477.3478.2	APS*RQDVYGPQPQVR	VIEPPAASCPSS*PR@	Passed	0
Markus_040909_04.3480.3480.2	TIS*DGTISAAK	TIS*DGTISAAK	Ambigous	1
Markus_040909_12.3481.3481.3	APS*RQDVYGPQPQVR	APS*RQDVYGPQPQVR	Ambigous	1
Markus_040909_04.3486.3486.2	TIS*DGTISAAK#	TIS*DGTISAAK#	Ambigous	1
Markus_040909_05.3488.3488.2	LAS*PELER@	LAS*PELER@	Passed	1
Markus_040909_04.3490.3490.2	AS*DPGLPAEEPK#	AS*DPGLPAEEPK#	Passed	1
Markus_040909_01.3492.3493.3	LPAPQEDT*ASEAGT*PQGEVQTR	LPAPQEDT*ASEAGT*PQGEVQTR	Ambigous	1
Markus_040909_06.3493.3493.2	VIEPPAASCPS*SPR	VIEPPAASCPSS*PR	Ambigous	0
Markus_040909_02.3493.3493.3	S*PS*PAPPPPPPPPPPR	S*PS*PAPPPPPPPPPPR	Passed	1
Markus_040909_05.3494.3494.2	LGVSVS*PSR@	LGVSVSPS*R@	Ambigous	0
Markus_040909_01.3495.3498.3	LPAPQEDTAS*EAGT*PQGEVQTR@	LPAPQEDTAS*EAGT*PQGEVQTR@	Ambigous	1
Markus_040909_02.3498.3498.3	LPAPQEDTAS*EAGT*PQGEVQTR@	LPAPQEDT*ASEAGT*PQGEVQTR@	Ambigous	0
Markus_040909_05.3500.3500.2	TIS*DGTISAAK#	TIS*DGTISAAK#	Ambigous	1
Markus_040909_05.3502.3502.3	VIEPPAASCPS*SPR@	VIEPPAASCPSS*PR@	Passed	0
Markus_040909_01.3503.3503.2	YSPTS*PTYSPTS*PK	YSPTS*PTYSPTS*PK	Ambigous	1
Markus_040909_06.3504.3504.2	FGSTGST*PPVS*PTPSER@	FGSTGST*PPVS*PTPSER@	Ambigous	1
Markus_040909_05.3504.3504.2	LGVSVS*PSR	LGVSVS*PSR	Ambigous	1
Markus_040909_01.3504.3504.2	LGVSVS*PSR	LGVSVS*PSR	Ambigous	1
Markus_040909_01.3505.3505.2	YSPTS*PTYSPTS*PK#	YSPTS*PTYSPTS*PK#	Ambigous	1
Markus_040909_03.3506.3507.3	SSPPAT*DPGPVPSSPSQEPPTK#	SSPPAT*DPGPVPSSPSQEPPTK#	Ambigous	1
Markus_040909_05.3507.3507.3	YSPTS*PTYSPTS*PK	YSPTS*PT*YSPTSPK	Ambigous	0
Markus_040909_12.3507.3507.2	VIEPPAASCPS*SPR	VIEPPAASCPS*SPR	Ambigous	1
Markus_040909_01.3507.3507.2	K#AS*PEPPDSAESALK#	K#AS*PEPPDSAESALK#	Ambigous	1
Markus_040909_02.3508.3508.3	LPAPQEDTAS*EAGT*PQGEVQTR@	LPAPQEDTAS*EAGT*PQGEVQTR@	Ambigous	1
Markus_040909_01.3508.3508.2	YSPTS*PTYSPTS*PK#	YSPTSPTYS*PTS*PK#	Ambigous	0
Markus_040909_06.3509.3509.2	LGVSVS*PSR@	LGVSVS*PSR@	Ambigous	1
Markus_040909_12.3509.3509.2	KAS*PEPPDSAESALK	KAS*PEPPDSAESALK	Ambigous	1
Markus_040909_06.3511.3511.2	VIEPPAASCPSS*PR	VIEPPAASCPSS*PR	Ambigous	1
Markus_040909_01.3512.3512.2	LPAPQEDTAS*EAGT*PQGEVQTR	LPAPQEDTAS*EAGT*PQGEVQTR	Ambigous	1
Markus_040909_05.3512.3512.2	LGVSVS*PSR@	LGVSVS*PSR@	Ambigous	1
Markus_040909_02.3513.3513.3	LPAPQEDTAS*EAGT*PQGEVQTR@	LPAPQEDTAS*EAGT*PQGEVQTR@	Ambigous	1
Markus_040909_05.3515.3515.2	DVYLS*PR@	DVYLS*PR@	Ambigous	1
Markus_040909_12.3515.3515.2	KAS*PEPPDSAESALK	KAS*PEPPDSAESALK	Ambigous	1
Markus_040909_05.3516.3516.1	DVYLS*PR	DVYLS*PR	Ambigous	1
Markus_040909_03.3520.3520.2	R@Y*FLLR@ASGIYY*VPK	R@Y*FLLR@AS*GIYYVPK	Ambigous	0
Markus_040909_05.3521.3521.2	FGSTGST*PPVS*PTPSER	FGSTGST*PPVS*PTPSER	Passed	1
Markus_040909_02.3521.3521.2	LPAPQEDTAS*EAGT*PQGEVQTR@	LPAPQEDTAS*EAGT*PQGEVQTR@	Ambigous	1
Markus_040909_01.3521.3521.2	VIEPPAASCPSS*PR@	VIEPPAASCPSS*PR@	Ambigous	1
Markus_040909_05.3522.3523.2	VIEPPAASCPSS*PR	VIEPPAASCPSS*PR	Ambigous	1
Markus_040909_12.3526.3526.3	KAS*PEPPDSAESALK	KAS*PEPPDSAESALK	Ambigous	1
Markus_040909_14.3527.3527.2	LR@LS*PSPTSQR@	LR@LS*PSPTSQR@	Ambigous	1
Markus_040909_04.3528.3528.2	SS*GLQPQGAPEVR	SS*GLQPQGAPEVR	Passed	1
Markus_040909_06.3528.3528.2	DVYLS*PR@	DVYLS*PR@	Passed	1
Markus_040909_12.3532.3532.2	KAS*PEPPDSAESALK	KAS*PEPPDSAESALK	Ambigous	1
Markus_040909_04.3533.3533.2	SS*GLQPQGAPEVR	S*SGLQPQGAPEVR	Ambigous	0
Markus_040909_14.3534.3534.2	LRLS*PSPTSQR	LRLS*PSPTSQR	Ambigous	1
Markus_040909_04.3536.3536.2	SS*GLQPQGAPEVR@	S*SGLQPQGAPEVR@	Ambigous	0
Markus_040909_05.3537.3537.2	DVYLS*PR	DVYLS*PR	Ambigous	1
Markus_040909_05.3538.3538.2	ENEEAEPSTAPGT*PTLR@	ENEEAEPSTAPGT*PTLR@	Ambigous	1
Markus_040909_05.3542.3542.2	VIEPPAASCPSS*PR@	VIEPPAASCPSS*PR@	Passed	1
Markus_040909_05.3543.3543.2	VIEPPAASCPSS*PR	VIEPPAASCPSS*PR	Ambigous	1
Markus_040909_13.3543.3543.2	KAS*PEPPDSAESALK	KAS*PEPPDSAESALK	Ambigous	1
Markus_040909_04.3544.3544.2	SS*GLQPQGAPEVR@	S*SGLQPQGAPEVR@	Ambigous	0
Markus_040909_04.3546.3546.2	SS*GLQPQGAPEVR	SS*GLQPQGAPEVR	Ambigous	1
Markus_040909_13.3547.3549.2	K#AS*PEPPDSAESALK#	K#AS*PEPPDSAESALK#	Ambigous	1
Markus_040909_05.3549.3549.2	LEDLDTCM^M^T*PK#	LEDLDTCM^M^T*PK#	Ambigous	1
Markus_040909_05.3554.3554.2	STT*PTSSPFR@	STT*PTSSPFR@	Ambigous	1
Markus_040909_05.3555.3555.1	DVYLS*PR	DVYLS*PR	Passed	1
Markus_040909_18.3556.3556.3	SMS*ADEDLQEPSR@	SMS*ADEDLQEPSR@	Ambigous	1
Markus_040909_04.3556.3556.2	ASEDES*DLEDEEEK#SQEDTEQK#R@	ASEDES*DLEDEEEK#SQEDTEQK#R@	Ambigous	1
Markus_040909_13.3558.3558.2	KAS*PEPPDSAESALK	KAS*PEPPDSAESALK	Ambigous	1
Markus_040909_04.3559.3559.2	SMS*ADEDLQEPSR	SMS*ADEDLQEPSR	Ambigous	1
Markus_040909_05.3564.3564.2	SS*GLQPQGAPEVR	SS*GLQPQGAPEVR	Passed	1
Markus_040909_06.3564.3564.2	NAS*VPNLR@	NAS*VPNLR@	Passed	1
Markus_040909_04.3567.3567.2	SMS*ADEDLQEPSR	SMS*ADEDLQEPSR	Ambigous	1
Markus_040909_04.3569.3569.2	SMS*ADEDLQEPSR@	SMS*ADEDLQEPSR@	Ambigous	1
Markus_040909_06.3576.3576.2	ST*TFSTNYR@	S*TTFSTNYR@	Passed	0
Markus_040909_05.3576.3576.2	ST*TFSTNYR@	S*TTFSTNYR@	Passed	0
Markus_040909_05.3578.3578.2	LPQPPEGQCYS*N	LPQPPEGQCYS*N	Ambigous	1
Markus_040909_01.3578.3578.2	ST*TFSTNYR	ST*TFSTNYR	Passed	1
Markus_040909_06.3578.3578.2	ST*TFSTNYR	ST*TFSTNYR	Passed	1
Markus_040909_05.3580.3580.2	LGVSVS*PSR	LGVSVS*PSR	Ambigous	1
Markus_040909_05.3583.3583.2	ST*TFSTNYR	ST*TFSTNYR	Ambigous	1
Markus_040909_18.3584.3584.3	ESDDK#PEIEDVGS*DEEEEEK#K#	ESDDK#PEIEDVGS*DEEEEEK#K#	Passed	1
Markus_040909_06.3584.3584.2	ST*TFSTNYR	S*TTFSTNYR	Ambigous	0
Markus_040909_01.3585.3585.2	LPQPPEGQCYS*N	LPQPPEGQCYS*N	Passed	1
Markus_040909_05.3585.3585.2	ST*TFSTNYR@	S*TTFSTNYR@	Passed	0
Markus_040909_18.3586.3586.3	ESDDKPEIEDVGS*DEEEEEKK	ESDDKPEIEDVGS*DEEEEEKK	Passed	1
Markus_040909_04.3588.3588.2	S*CDLAGVETCK	S*CDLAGVETCK	Passed	1
Markus_040909_05.3589.3589.2	TYS*DEASQLR	TYS*DEASQLR	Passed	1
Markus_040909_07.3589.3589.2	ST*TFSTNYR@	S*TTFSTNYR@	Passed	0
Markus_040909_18.3591.3593.3	ESDDKPEIEDVGS*DEEEEEKK	ESDDKPEIEDVGS*DEEEEEKK	Passed	1
Markus_040909_05.3593.3593.2	EQSDISIS*PR@	EQSDISIS*PR@	Ambigous	1
Markus_040909_05.3594.3594.3	LPAPQEDTASEAGT*PQGEVQTR@	LPAPQEDTASEAGT*PQGEVQTR@	Passed	1
Markus_040909_06.3595.3595.2	EGS*PAPLEPEPGASQPK	EGS*PAPLEPEPGASQPK	Ambigous	1
Markus_040909_04.3595.3595.2	TYS*DEASQLR@	TYS*DEASQLR@	Passed	1
Markus_040909_05.3595.3595.2	EQSDISIS*PR	EQSDISIS*PR	Ambigous	1
Markus_040909_10.3596.3596.2	EQLLLR@S*S*EGNSK#	EQLLLR@S*S*EGNSK#	Passed	1
Markus_040909_14.3597.3597.2	LPAPQEDTAS*EAGT*PQGEVQTR@	LPAPQEDTAS*EAGT*PQGEVQTR@	Ambigous	1
Markus_040909_17.3597.3597.3	RGS*LTFAGESSK	RGS*LTFAGESSK	Ambigous	1
Markus_040909_02.3597.3597.3	K#ALT*KGKS*PNHT*PQQES*K	K#ALT*KGKS*PNHT*PQQES*K	Ambigous	1
Markus_040909_05.3598.3598.2	ST*TFSTNYR	S*TTFSTNYR	Ambigous	0
Markus_040909_05.3599.3599.2	EQSDISIS*PR	EQSDISIS*PR	Ambigous	1
Markus_040909_05.3600.3600.2	M^ELGT*PLR	M^ELGT*PLR	Passed	1
Markus_040909_04.3602.3602.2	S*CDLAGVETCK	S*CDLAGVETCK	Passed	1
Markus_040909_18.3603.3603.3	ST*TFSTNYR@	S*TTFSTNYR@	Passed	0
Markus_040909_07.3603.3603.2	ESDDKPEIEDVGS*DEEEEEKK	ESDDKPEIEDVGS*DEEEEEKK	Passed	1
Markus_040909_05.3605.3605.2	TYS*DEASQLR	TYS*DEASQLR	Ambigous	1
Markus_040909_07.3606.3606.2	ST*TFSTNYR	S*TTFSTNYR	Ambigous	0
Markus_040909_05.3607.3607.2	M^ELGT*PLR@	M^ELGT*PLR@	Passed	1
Markus_040909_14.3610.3610.2	RGS*LTFAGESSK	RGS*LTFAGESSK	Ambigous	1
Markus_040909_05.3611.3611.2	EQSDISIS*PR@	EQSDISIS*PR@	Ambigous	1
Markus_040909_15.3613.3613.2	RGS*LTFAGESSK	RGS*LTFAGESSK	Passed	1
Markus_040909_04.3615.3616.2	SST*PLPTVSSSAENTR	SST*PLPTVSSSAENTR	Passed	1
Markus_040909_05.3616.3616.2	ST*TFSTNYR@	S*TTFSTNYR@	Passed	0
Markus_040909_04.3618.3619.2	SST*PLPTVSSSAENTR@	SST*PLPTVSSSAENTR@	Passed	1
Markus_040909_05.3621.3621.2	TFS*ATVR@	TFS*ATVR@	Ambigous	1
Markus_040909_04.3622.3622.2	SST*PLPTVSSSAENTR	SST*PLPTVSSSAENTR	Passed	1
Markus_040909_05.3623.3623.2	SFSSPPS*PSYK#	SFSSPPS*PSYK#	Ambigous	1
Markus_040909_15.3627.3627.2	EGDTEEEAGPQAAEPST*PSGPESGPTPASAEQNE	EGDTEEEAGPQAAEPST*PSGPESGPTPASAEQNE	Ambigous	1
Markus_040909_01.3627.3627.3	R@GS*LTFAGESSK#	R@GS*LTFAGESSK#	Ambigous	1
Markus_040909_18.3629.3629.3	ESDDKPEIEDVGS*DEEEEEKK	ESDDKPEIEDVGS*DEEEEEKK	Passed	1
Markus_040909_05.3630.3630.2	SFISSSPSS*PSR@	SFISSSPSS*PSR@	Ambigous	1
Markus_040909_05.3631.3631.2	SFISSSPSS*PSR	SFISSSPSS*PSR	Ambigous	1
Markus_040909_15.3632.3632.2	SSTPLPT*VSSSAENTR	SST*PLPTVSSSAENTR	Ambigous	0
Markus_040909_04.3632.3632.3	SST*PLPTVSSSAENTR	SST*PLPTVSSSAENTR	Passed	1
Markus_040909_05.3632.3632.2	RGS*LTFAGESSK	RGS*LTFAGESSK	Passed	1
Markus_040909_05.3634.3634.2	SST*PLPTVSSSAENTR@	SST*PLPTVSSSAENTR@	Passed	1
Markus_040909_10.3635.3635.3	SST*PLPTVSSSAENTR	SST*PLPTVSSSAENTR	Ambigous	1
Markus_040909_05.3635.3635.2	ASEDES*DLEDEEEKSQEDTEQK	ASEDES*DLEDEEEKSQEDTEQK	Passed	1
Markus_040909_05.3639.3639.2	SFISSSPSS*PSR@	SFISSSPSS*PSR@	Ambigous	1
Markus_040909_05.3640.3640.2	SFISSSPSS*PSR	SFISSSPSS*PSR	Ambigous	1
Markus_040909_05.3641.3641.2	EGDTEEEAGPQAAEPST*PSGPESGPTPASAEQNE	EGDTEEEAGPQAAEPST*PSGPESGPTPASAEQNE	Passed	1
Markus_040909_15.3641.3641.2	SST*PLPTVSSSAENTR	SST*PLPTVSSSAENTR	Ambigous	1
Markus_040909_01.3641.3641.3	R@GS*LTFAGESSK#	R@GS*LTFAGESSK#	Ambigous	1
Markus_040909_04.3642.3642.3	SSTPLPT*VSSSAENTR	SSTPLPT*VSSSAENTR	Ambigous	1
Markus_040909_05.3645.3645.2	ALT*PPADPPR	ALT*PPADPPR	Passed	1
Markus_040909_06.3645.3645.2	SST*PLPTVSSSAENTR@	SST*PLPTVSSSAENTR@	Passed	1
Markus_040909_04.3646.3646.2	TAS*GSSVTSLEGTR@	TAS*GSSVTSLEGTR@	Ambigous	1
Markus_040909_05.3646.3646.2	SS*TPLPTVSSSAENTR@	SST*PLPTVSSSAENTR@	Passed	0
Markus_040909_05.3648.3648.2	TAS*GSSVTSLEGTR	TAS*GSSVTSLEGTR	Passed	1
Markus_040909_04.3648.3648.2	ALT*PPADPPR@	ALT*PPADPPR@	Ambigous	1
Markus_040909_06.3648.3649.2	SST*PLPTVSSSAENTR	SST*PLPTVSSSAENTR	Passed	1
Markus_040909_10.3649.3649.2	SLLNNSLIY*K	SLLNNSLIY*K	Ambigous	1
Markus_040909_04.3653.3653.2	TAS*GSSVTSLEGTR	TAS*GSSVTSLEGTR	Ambigous	1
Markus_040909_04.3655.3655.2	SST*PLPTVSSSAENTR	S*STPLPTVSSSAENTR	Ambigous	0
Markus_040909_04.3657.3657.2	TAS*GSSVTSLEGTR@	TAS*GSSVTSLEGTR@	Ambigous	1
Markus_040909_04.3659.3660.3	LPAPQEDT*ASEAGTPQGEVQTR	LPAPQEDTAS*EAGTPQGEVQTR	Ambigous	0
Markus_040909_17.3659.3659.3	TET*QEK#NPLPSK#ETIEQEK#	TET*QEK#NPLPSK#ETIEQEK#	Ambigous	1
Markus_040909_17.3663.3663.3	TET*QEK#NPLPSK#ETIEQEK#	TET*QEK#NPLPSK#ETIEQEK#	Ambigous	1
Markus_040909_04.3664.3664.2	S*GDLGDM^EPLK#	S*GDLGDM^EPLK#	Passed	1
Markus_040909_05.3665.3665.2	S*TTFSTNYR@	S*TTFSTNYR@	Passed	1
Markus_040909_04.3667.3667.3	LPAPQEDT*ASEAGTPQGEVQTR	LPAPQEDTAS*EAGTPQGEVQTR	Ambigous	0
Markus_040909_07.3668.3668.2	SST*PLPTVSSSAENTR@	SST*PLPTVSSSAENTR@	Passed	1
Markus_040909_18.3668.3668.3	ESDDKPEIEDVGS*DEEEEEKK	ESDDKPEIEDVGS*DEEEEEKK	Passed	1
Markus_040909_04.3669.3669.2	S*GDLGDM^EPLK	S*GDLGDM^EPLK	Passed	1
Markus_040909_15.3670.3670.2	RGS*DELTVPR	RGS*DELTVPR	Passed	1
Markus_040909_18.3670.3670.3	ESDDK#PEIEDVGS*DEEEEEK#K#	ESDDK#PEIEDVGS*DEEEEEK#K#	Passed	1
Markus_040909_05.3671.3671.2	TAS*GSSVTSLEGTR@	TAS*GSSVTSLEGTR@	Ambigous	1
Markus_040909_05.3673.3673.2	GEGVSQVGPGT*PPAPESPR@	GEGVSQVGPGT*PPAPESPR@	Ambigous	1
Markus_040909_04.3674.3674.2	TAS*GSSVTSLEGTR@	TAS*GSSVTSLEGTR@	Ambigous	1
Markus_040909_18.3674.3674.3	ESDDKPEIEDVGS*DEEEEEKK	ESDDKPEIEDVGS*DEEEEEKK	Passed	1
Markus_040909_05.3675.3675.2	YFDS*GDYNM^AK#	YFDS*GDYNM^AK#	Ambigous	1
Markus_040909_04.3676.3676.3	LQEEGGS*EEEEAGNPSEDGMQSGPTQAPPR	LQEEGGS*EEEEAGNPSEDGMQSGPTQAPPR	Ambigous	1
Markus_040909_18.3677.3677.3	ESDDK#PEIEDVGS*DEEEEEK#K#	ESDDK#PEIEDVGS*DEEEEEK#K#	Passed	1
Markus_040909_02.3678.3678.2	SFISS*SPS*SPSR@	SFISS*SPSSPS*R@	Ambigous	0
Markus_040909_05.3681.3681.2	EYPDQS*PVLQR@	EYPDQS*PVLQR@	Passed	1
Markus_040909_04.3682.3682.2	TAS*GSSVTSLEGTR	TAS*GSSVTSLEGTR	Ambigous	1
Markus_040909_05.3684.3686.2	TAS*GSSVTSLEGTR	TAS*GSSVTSLEGTR	Ambigous	1
Markus_040909_02.3686.3686.2	SFISS*SPSS*PSR	SFISS*SPS*SPSR	Ambigous	0
Markus_040909_04.3687.3687.3	LQEEGGS*EEEEAGNPSEDGMQSGPTQAPPR	LQEEGGS*EEEEAGNPSEDGMQSGPTQAPPR	Ambigous	1
Markus_040909_05.3688.3688.2	GEGVSQVGPGT*PPAPESPR	GEGVSQVGPGT*PPAPESPR	Ambigous	1
Markus_040909_15.3689.3689.2	LQEEGGS*EEEEAGNPSEDGMQSGPTQAPPR@	LQEEGGS*EEEEAGNPSEDGMQSGPTQAPPR@	Passed	1
Markus_040909_04.3689.3689.3	RGS*DELTVPR	RGS*DELTVPR	Ambigous	1
Markus_040909_12.3694.3694.3	R@AS*VCAEAYNPDEEEDDAESR@	R@AS*VCAEAYNPDEEEDDAESR@	Ambigous	1
Markus_040909_04.3700.3700.3	LQEEGGS*EEEEAGNPSEDGMQSGPTQAPPR@	LQEEGGS*EEEEAGNPSEDGMQSGPTQAPPR@	Passed	1
Markus_040909_04.3702.3704.2	SST*PLPTVSSSAENTR	SST*PLPTVSSSAENTR	Passed	1
Markus_040909_05.3702.3703.2	LAIQGPEDS*PSR@	LAIQGPEDS*PSR@	Ambigous	1
Markus_040909_05.3706.3706.2	YVSGSS*PDLVTR@	YVSGSS*PDLVTR@	Ambigous	1
Markus_040909_04.3707.3708.2	SST*PLPTVSSSAENTR@	SST*PLPTVSSSAENTR@	Passed	1
Markus_040909_04.3709.3709.2	EQTAS*APATPLVSK#	EQTASAPAT*PLVSK#	Ambigous	0
Markus_040909_05.3711.3711.2	EQTAS*APATPLVSK#	EQTASAPAT*PLVSK#	Ambigous	0
Markus_040909_12.3713.3713.3	RAS*VCAEAYNPDEEEDDAESR	RAS*VCAEAYNPDEEEDDAESR	Ambigous	1
Markus_040909_05.3714.3714.2	TQPDGTSVPGEPAS*PISQR	TQPDGTSVPGEPASPIS*QR	Ambigous	0
Markus_040909_05.3715.3715.2	TQPDGTSVPGEPAS*PISQR@	TQPDGTSVPGEPASPIS*QR@	Ambigous	0
Markus_040909_05.3716.3716.2	TQPDGTSVPGEPAS*PISQR	TQPDGTSVPGEPASPIS*QR	Ambigous	0
Markus_040909_05.3718.3718.2	SST*PLPTVSSSAENTR	SST*PLPTVSSSAENTR	Passed	1
Markus_040909_05.3720.3720.2	YVSGSS*PDLVTR@	YVSGSS*PDLVTR@	Ambigous	1
Markus_040909_05.3723.3723.2	SST*PLPTVSSSAENTR	SST*PLPTVSSSAENTR	Passed	1
Markus_040909_05.3724.3724.2	TQPDGTSVPGEPAS*PISQR@	TQPDGTSVPGEPASPIS*QR@	Ambigous	0
Markus_040909_05.3725.3725.2	SST*PLPTVSSSAENTR@	SST*PLPTVSSSAENTR@	Passed	1
Markus_040909_05.3729.3729.2	EQTAS*APATPLVSK#	EQTAS*APATPLVSK#	Ambigous	1
Markus_040909_01.3730.3730.2	IS*STPSAS*RSPMR@	IS*STPSASRS*PMR@	Ambigous	0
Markus_040909_04.3732.3732.2	TAS*GSSVTSLEGTR@	TAS*GSSVTSLEGTR@	Ambigous	1
Markus_040909_04.3735.3735.2	TAS*GSSVTSLEGTR	TAS*GSSVTSLEGTR	Ambigous	1
Markus_040909_04.3742.3742.2	S*LSGSGYGAVTAGK#	SLS*GSGYGAVTAGK#	Ambigous	0
Markus_040909_04.3744.3744.3	QADVADQQTTELPAENGETENQS*PASEEEK	QADVADQQTTELPAENGETENQS*PASEEEK	Ambigous	1
Markus_040909_04.3745.3745.2	SLS*GSGYGAVTAGK	SLS*GSGYGAVTAGK	Ambigous	1
Markus_040909_05.3748.3748.2	SFS*QPGLR@	SFS*QPGLR@	Ambigous	1
Markus_040909_05.3750.3750.2	SFS*QPGLR	SFS*QPGLR	Ambigous	1
Markus_040909_01.3753.3753.3	SPNPSDGGGDTPLAQS*DEEDGDDGGAEPGPCS	SPNPSDGGGDTPLAQS*DEEDGDDGGAEPGPCS	Passed	1
Markus_040909_04.3755.3755.2	SLS*GSGYGAVTAGK	SLS*GSGYGAVTAGK	Ambigous	1
Markus_040909_05.3756.3756.2	SFS*QPGLR	SFS*QPGLR	Ambigous	1
Markus_040909_06.3758.3758.2	AGSYS*LPR	AGSYS*LPR	Ambigous	1
Markus_040909_05.3758.3758.2	SFS*QPGLR	SFS*QPGLR	Ambigous	1
Markus_040909_05.3761.3761.2	ALT*PSIEAK#	ALT*PSIEAK#	Ambigous	1
Markus_040909_04.3762.3764.2	SVPTVDS*GNEDDDSSFK	SVPTVDS*GNEDDDSSFK	Passed	1
Markus_040909_04.3765.3767.2	SVPTVDS*GNEDDDSSFK#	SVPTVDS*GNEDDDSSFK#	Passed	1
Markus_040909_05.3771.3771.2	GEPNVSY*ICSR@	GEPNVSY*ICSR@	Passed	1
Markus_040909_05.3772.3772.2	SVPTVDS*GNEDDDSSFK	SVPTVDS*GNEDDDSSFK	Ambigous	1
Markus_040909_04.3772.3772.2	TVGTNTPPS*PGFGR@	TVGTNTPPS*PGFGR@	Passed	1
Markus_040909_06.3772.3772.2	GEPNVSY*ICSR	GEPNVSY*ICSR	Passed	1
Markus_040909_01.3773.3773.3	SPNPSDGGGDTPLAQS*DEEDGDDGGAEPGPCS	SPNPSDGGGDTPLAQS*DEEDGDDGGAEPGPCS	Ambigous	1
Markus_040909_17.3773.3773.3	R@QS*VELHS*PQSLPR@	R@QS*VELHS*PQSLPR@	Ambigous	1
Markus_040909_06.3774.3774.2	GEPNVSY*ICSR@	GEPNVSY*ICSR@	Passed	1
Markus_040909_05.3775.3775.2	SVPTVDS*GNEDDDSSFK#	SVPTVDS*GNEDDDSSFK#	Passed	1
Markus_040909_05.3776.3776.2	S*PVPSAFSDQSR	S*PVPSAFSDQSR	Passed	1
Markus_040909_06.3776.3776.2	SVPTVDS*GNEDDDSSFK	SVPTVDS*GNEDDDSSFK	Passed	1
Markus_040909_04.3776.3776.2	GEPNVSY*ICSR@	GEPNVSY*ICSR@	Ambigous	1
Markus_040909_05.3778.3778.2	SVPTVDS*GNEDDDSSFK#	SVPTVDS*GNEDDDSSFK#	Passed	1
Markus_040909_04.3778.3778.2	SVPTVDS*GNEDDDSSFK#	SVPTVDS*GNEDDDSSFK#	Passed	1
Markus_040909_06.3778.3778.2	GEPNVSY*ICSR	GEPNVSY*ICSR	Passed	1
Markus_040909_04.3779.3779.2	S*PVPSAFSDQSR@	S*PVPSAFSDQSR@	Ambigous	1
Markus_040909_01.3780.3780.3	EGDT*EEEAGPQAAEPSTPSGPESGPTPASAEQNE	EGDT*EEEAGPQAAEPSTPSGPESGPTPASAEQNE	Passed	1
Markus_040909_05.3780.3780.2	SVPTVDS*GNEDDDSSFK	SVPTVDS*GNEDDDSSFK	Passed	1
Markus_040909_05.3781.3781.2	GEPNVSY*ICSR	GEPNVSY*ICSR	Passed	1
Markus_040909_18.3784.3784.3	SVPTVDS*GNEDDDSSFK	SVPTVDS*GNEDDDSSFK	Ambigous	1
Markus_040909_05.3784.3784.2	R@QS*VELHS*PQSLPR@	R@QS*VELHS*PQSLPR@	Passed	1
Markus_040909_05.3785.3785.2	SVPTVDS*GNEDDDSSFK#	SVPTVDS*GNEDDDSSFK#	Passed	1
Markus_040909_04.3786.3786.2	S*PVPSAFSDQSR	S*PVPSAFSDQSR	Ambigous	1
Markus_040909_06.3787.3787.2	SVPTVDS*GNEDDDSSFK#	SVPTVDS*GNEDDDSSFK#	Passed	1
Markus_040909_05.3788.3788.2	GEPNVSY*ICSR	GEPNVSY*ICSR	Passed	1
Markus_040909_06.3791.3791.3	GEPNVSY*ICSR@	GEPNVSY*ICSR@	Ambigous	1
Markus_040909_05.3791.3791.2	LDNTPAS*PPRS*PTEPSDTPIAK	LDNTPAS*PPRS*PTEPSDTPIAK	Passed	1
Markus_040909_06.3793.3793.2	SVPTVDS*GNEDDDSSFK	SVPTVDS*GNEDDDSSFK	Passed	1
Markus_040909_05.3796.3796.2	SVPTVDS*GNEDDDSSFK	SVPTVDS*GNEDDDSSFK	Passed	1
Markus_040909_04.3799.3801.2	SSS*VGSSSSYPISSAGPR	SSS*VGSSSSYPISSAGPR	Ambigous	1
Markus_040909_05.3800.3800.2	S*PVPSAFSDQSR	S*PVPSAFSDQSR	Ambigous	1
Markus_040909_04.3802.3802.2	SSS*VGSSSSYPISSAGPR@	SSS*VGSSSSYPISSAGPR@	Ambigous	1
Markus_040909_05.3803.3803.2	T*SPLM^LDR@	T*SPLM^LDR@	Ambigous	1
Markus_040909_05.3805.3805.2	IGEGTY*GVVYK#	IGEGTY*GVVYK#	Ambigous	1
Markus_040909_13.3806.3808.2	IGEGTY*GVVYK	RSS*SELSPEVVEK	Ambigous	0
Markus_040909_05.3806.3806.2	RSS*SELSPEVVEK	IGEGTY*GVVYK	Ambigous	0
Markus_040909_05.3810.3810.2	IGEGTY*GVVYK	IGEGTY*GVVYK	Ambigous	1
Markus_040909_05.3811.3811.2	IGEGTY*GVVYK#	IGEGTY*GVVYK#	Ambigous	1
Markus_040909_15.3812.3812.2	SSS*VGSSSSYPISSAGPR@	SSS*VGSSSSYPISSAGPR@	Passed	1
Markus_040909_04.3812.3812.2	RDS*LGSFSTR	RDS*LGSFSTR	Ambigous	1
Markus_040909_05.3813.3813.2	SSS*VGSSSSYPISSAGPR	SSS*VGSSSSYPISSAGPR	Ambigous	1
Markus_040909_04.3813.3813.2	TS*PLM^LDR	TS*PLM^LDR	Ambigous	1
Markus_040909_06.3815.3815.2	T*SPLM^LDR@	T*SPLM^LDR@	Ambigous	1
Markus_040909_05.3815.3815.2	T*SPLM^LDR@	T*SPLM^LDR@	Ambigous	1
Markus_040909_04.3817.3817.2	S*TGDITAAGVTEASR	ST*GDITAAGVTEASR	Ambigous	0
Markus_040909_09.3818.3820.3	TGS*QEGTSMEGSRPAAPAEPGTLK	TGS*QEGTSMEGSRPAAPAEPGTLK	Ambigous	1
Markus_040909_06.3819.3819.2	IGEGTY*GVVYK	IGEGTY*GVVYK	Ambigous	1
Markus_040909_05.3819.3819.2	IGEGTY*GVVYK#	IGEGTY*GVVYK#	Ambigous	1
Markus_040909_04.3821.3821.2	ST*GDITAAGVTEASR@	ST*GDITAAGVTEASR@	Ambigous	1
Markus_040909_05.3822.3822.2	IGEGTY*GVVYK#	IGEGTY*GVVYK#	Ambigous	1
Markus_040909_06.3823.3823.2	IGEGTY*GVVYK	IGEGTY*GVVYK	Ambigous	1
Markus_040909_04.3824.3825.3	QADVADQQTTELPAENGETENQS*PASEEEK	QADVADQQTTELPAENGETENQSPAS*EEEK	Ambigous	0
Markus_040909_18.3824.3824.3	DK#FS*PTQDR@PESSTVLK#	DK#FS*PTQDR@PESSTVLK#	Ambigous	1
Markus_040909_05.3826.3826.2	SLS*PLSGTTDTK	SLS*PLSGTTDTK	Ambigous	1
Markus_040909_04.3829.3829.2	ST*GDITAAGVTEASR	S*TGDITAAGVTEASR	Ambigous	0
Markus_040909_01.3832.3832.2	VQGTGVT*PPPT*PLGTR@	VQGTGVT*PPPT*PLGTR@	Ambigous	1
Markus_040909_10.3833.3833.3	SGTPPRPGSVT*NMQADECTATPQR	SGT*PPRPGSVTNMQADECTATPQR	Ambigous	0
Markus_040909_05.3834.3834.2	SLS*PLSGTTDTK	SLS*PLSGTTDTK	Ambigous	1
Markus_040909_01.3836.3836.2	VQGTGVT*PPPT*PLGTR@	VQGTGVT*PPPT*PLGTR@	Ambigous	1
Markus_040909_05.3838.3838.2	SLS*PLSGTTDTK#	SLSPLS*GTTDTK#	Ambigous	0
Markus_040909_04.3839.3839.2	ST*GDITAAGVTEASR@	S*TGDITAAGVTEASR@	Ambigous	0
Markus_040909_01.3840.3840.2	VQGTGVT*PPPT*PLGTR	VQGTGVT*PPPT*PLGTR	Ambigous	1
Markus_040909_05.3841.3841.2	IIYGGS*VTGATCK	IIYGGSVT*GATCK	Ambigous	0
Markus_040909_06.3842.3842.2	SLS*PLSGTTDTK	SLS*PLSGTTDTK	Ambigous	1
Markus_040909_06.3844.3844.2	SLS*PLSGTTDTK#	SLSPLS*GTTDTK#	Ambigous	0
Markus_040909_01.3845.3845.2	VQGTGVT*PPPT*PLGTR	VQGTGVT*PPPT*PLGTR	Ambigous	1
Markus_040909_05.3845.3845.2	T*SPLM^LDR	TS*PLM^LDR	Ambigous	0
Markus_040909_05.3846.3846.2	IIYGGS*VTGATCK#	IIYGGS*VTGATCK#	Ambigous	1
Markus_040909_07.3847.3847.2	GEPNVSY*ICSR@	GEPNVSY*ICSR@	Passed	1
Markus_040909_05.3849.3849.2	SLS*PLSGTTDTK	SLS*PLSGTTDTK	Ambigous	1
Markus_040909_06.3849.3849.2	TS*PLM^LDR	T*SPLM^LDR	Passed	0
Markus_040909_05.3852.3852.2	SLS*PLSGTTDTK#	SLSPLS*GTTDTK#	Ambigous	0
Markus_040909_05.3854.3854.2	GEPNVSY*ICSR	GEPNVSY*ICSR	Passed	1
Markus_040909_05.3855.3855.2	TS*PLM^LDR@	TS*PLM^LDR@	Ambigous	1
Markus_040909_06.3857.3857.2	GEPNVSY*ICSR	GEPNVSY*ICSR	Passed	1
Markus_040909_09.3858.3859.3	QADVADQQTTELPAENGETENQSPAS*EEEKEAK	QADVADQQTTELPAENGETENQSPAS*EEEKEAK	Ambigous	1
Markus_040909_05.3859.3859.2	GEPNVSY*ICSR@	GEPNVSY*ICSR@	Passed	1
Markus_040909_06.3860.3860.2	GEPNVSY*ICSR@	GEPNVSY*ICSR@	Passed	1
Markus_040909_09.3861.3861.3	QADVADQQTTELPAENGETENQSPAS*EEEK#EAK#	QADVADQQTTELPAENGETENQSPAS*EEEK#EAK#	Ambigous	1
Markus_040909_04.3861.3861.2	SS*SPVLVEEEPER@	SSS*PVLVEEEPER@	Ambigous	0
Markus_040909_09.3863.3863.3	SVPTVDS*GNEDDDSSFK#	QADVADQQTTELPAENGETENQSPAS*EEEK#EAK#	Ambigous	0
Markus_040909_05.3863.3863.2	QADVADQQTTELPAENGETENQSPAS*EEEK#EAK#	SVPTVDS*GNEDDDSSFK#	Passed	0
Markus_040909_04.3864.3864.2	SSS*PVLVEEEPER	SSS*PVLVEEEPER	Ambigous	1
Markus_040909_06.3865.3865.2	SVPTVDS*GNEDDDSSFK	SVPTVDS*GNEDDDSSFK	Passed	1
Markus_040909_05.3865.3865.2	GEPNVSY*ICSR	GEPNVSY*ICSR	Passed	1
Markus_040909_05.3869.3869.2	GEPNVSY*ICSR	GEPNVSY*ICSR	Passed	1
Markus_040909_09.3869.3869.3	SGGHKKKSVSPSGPQGPS*PVS*SS*GAS*TPGSHAHAGK	SGGHKKKSVS*PS*GPQGPS*PVS*SSGASTPGSHAHAGK	Ambigous	0
Markus_040909_05.3870.3870.2	VYYS*PPVAR@	VYYS*PPVAR@	Ambigous	1
Markus_040909_04.3873.3873.2	SSS*PVLVEEEPER	SSS*PVLVEEEPER	Ambigous	1
Markus_040909_09.3874.3874.4	QADVADQQTTELPAENGETENQSPAS*EEEK#EAK#	QADVADQQTTELPAENGETENQSPAS*EEEK#EAK#	Ambigous	1
Markus_040909_04.3876.3876.2	EQLS*NVEQEARR@	EQLS*NVEQEAR@R	Ambigous	0
Markus_040909_05.3878.3878.2	GEPNVSY*ICSR	GEPNVSY*ICSR	Passed	1
Markus_040909_05.3880.3880.2	GEPNVSY*ICSR@	GEPNVSY*ICSR@	Passed	1
Markus_040909_05.3882.3882.2	GACST*PEM^PQFESVK#	GACST*PEM^PQFESVK#	Ambigous	1
Markus_040909_04.3885.3885.2	GSS*QPNLSTSYSEQEYGK	GSS*QPNLSTSYSEQEYGK	Passed	1
Markus_040909_04.3886.3887.2	SSS*VGSSSSYPISSAGPR	SSS*VGSSSSYPISSAGPR	Ambigous	1
Markus_040909_05.3887.3888.2	GACST*PEM^PQFESVK	GACST*PEM^PQFESVK	Ambigous	1
Markus_040909_11.3888.3888.3	STS*VDDTDK#SSSEAIMVR@	STS*VDDTDK#SSSEAIMVR@	Ambigous	1
Markus_040909_05.3890.3890.2	TS*PLM^LDR@	T*SPLM^LDR@	Ambigous	0
Markus_040909_05.3892.3892.2	IGEGTY*GVVYK	IGEGTY*GVVYK	Ambigous	1
Markus_040909_05.3893.3893.2	IGEGTY*GVVYK#	IGEGTY*GVVYK#	Ambigous	1
Markus_040909_05.3895.3895.2	TS*PLM^LDR	TS*PLM^LDR	Ambigous	1
Markus_040909_04.3896.3896.2	TLS*DESIYSSQR	TLS*DESIYSSQR	Ambigous	1
Markus_040909_04.3900.3900.2	TLS*DESIYSSQR@	TLS*DESIYSSQR@	Ambigous	1
Markus_040909_04.3904.3904.2	TLS*DESIYSSQR	TLS*DESIYSSQR	Ambigous	1
Markus_040909_04.3907.3907.2	TLS*DESIYSSQR@	TLS*DESIYSSQR@	Ambigous	1
Markus_040909_05.3907.3907.2	AGS*PQLDDIR	AGS*PQLDDIR	Passed	1
Markus_040909_05.3909.3909.2	AGS*PQLDDIR@	AGS*PQLDDIR@	Passed	1
Markus_040909_04.3910.3910.2	STS*PAPADVAPAQEDLR@	STS*PAPADVAPAQEDLR@	Passed	1
Markus_040909_04.3911.3916.2	STS*PAPADVAPAQEDLR	STS*PAPADVAPAQEDLR	Passed	1
Markus_040909_05.3914.3914.2	SLS*PLSGTTDTK#	SLSPLS*GTTDTK#	Ambigous	0
Markus_040909_04.3915.3915.2	K#T*HAEPQKT*SEDIR@	K#T*HAEPQKT*SEDIR@	Ambigous	1
Markus_040909_05.3916.3916.2	SLS*PLSGTTDTK	SLS*PLSGTTDTK	Ambigous	1
Markus_040909_05.3918.3918.2	TAS*EINFDK	TAS*EINFDK	Ambigous	1
Markus_040909_04.3919.3919.3	STS*PAPADVAPAQEDLR	STS*PAPADVAPAQEDLR	Passed	1
Markus_040909_04.3920.3920.3	STS*PAPADVAPAQEDLR@	STS*PAPADVAPAQEDLR@	Passed	1
Markus_040909_04.3923.3923.3	STS*PAPADVAPAQEDLR	STS*PAPADVAPAQEDLR	Passed	1
Markus_040909_04.3924.3924.3	STS*PAPADVAPAQEDLR@	STS*PAPADVAPAQEDLR@	Passed	1
Markus_040909_14.3924.3924.2	GRLS*PVPVPR	GRLS*PVPVPR	Passed	1
Markus_040909_04.3925.3925.2	STS*PAPADVAPAQEDLR	ST*SPAPADVAPAQEDLR	Ambigous	0
Markus_040909_14.3926.3926.2	GR@LS*PVPVPR@	GR@LS*PVPVPR@	Passed	1
Markus_040909_06.3930.3930.2	AGS*PQLDDIR	AGS*PQLDDIR	Passed	1
Markus_040909_14.3931.3931.2	STS*PAPADVAPAQEDLR	STS*PAPADVAPAQEDLR	Passed	1
Markus_040909_04.3931.3931.3	GRLS*PVPVPR	GRLS*PVPVPR	Passed	1
Markus_040909_04.3932.3932.2	SAT*PPPAEPASLPQEPPK	SAT*PPPAEPASLPQEPPK	Passed	1
Markus_040909_05.3933.3936.2	TLS*PTPSAEGYQDVR	AGS*PQLDDIR	Passed	0
Markus_040909_04.3933.3933.2	AGS*PQLDDIR	TLS*PTPSAEGYQDVR	Ambigous	0
Markus_040909_04.3936.3936.3	K#R@EELS*S*VGLDELR@	K#R@EELS*S*VGLDELR@	Passed	1
Markus_040909_04.3937.3937.2	SAT*PPPAEPASLPQEPPK#	SAT*PPPAEPASLPQEPPK#	Ambigous	1
Markus_040909_05.3938.3940.2	SAT*PPPAEPASLPQEPPK	SAT*PPPAEPASLPQEPPK	Passed	1
Markus_040909_04.3938.3938.2	AGS*PQLDDIR@	AGS*PQLDDIR@	Ambigous	1
Markus_040909_14.3939.3939.2	RIS*DPLTSSPGR	RIS*DPLTSSPGR	Ambigous	1
Markus_040909_06.3940.3940.2	STS*PAPADVAPAQEDLR@	STS*PAPADVAPAQEDLR@	Passed	1
Markus_040909_04.3941.3941.2	SAT*PPPAEPASLPQEPPK#	SAT*PPPAEPASLPQEPPK#	Ambigous	1
Markus_040909_06.3941.3941.2	M^S*GFIYQGK	M^S*GFIYQGK	Passed	1
Markus_040909_05.3942.3942.2	GEPNVSY*ICSR	GEPNVSY*ICSR	Passed	1
Markus_040909_05.3943.3943.2	TAS*EINFDK#	TAS*EINFDK#	Ambigous	1
Markus_040909_18.3944.3944.3	LTSHTPGLDDEKEAS*ENETDIEDPR	LTSHT*PGLDDEKEASENETDIEDPR	Ambigous	0
Markus_040909_06.3945.3945.2	STS*PAPADVAPAQEDLR	STS*PAPADVAPAQEDLR	Passed	1
Markus_040909_04.3945.3945.2	STS*PAPADVAPAQEDLR	STS*PAPADVAPAQEDLR	Passed	1
Markus_040909_11.3947.3947.2	DAS*PPPAFKPEPPK	DAS*PPPAFKPEPPK	Passed	1
Markus_040909_18.3948.3950.3	LTSHTPGLDDEK#EAS*ENETDIEDPR@	LTSHTPGLDDEK#EASENET*DIEDPR@	Ambigous	0
Markus_040909_05.3948.3948.2	M^S*GFIYQGK	M^S*GFIYQGK	Ambigous	1
Markus_040909_06.3949.3949.2	ST*SPAPADVAPAQEDLR	STS*PAPADVAPAQEDLR	Passed	0
Markus_040909_04.3950.3950.3	STS*PAPADVAPAQEDLR	STS*PAPADVAPAQEDLR	Passed	1
Markus_040909_05.3950.3950.2	GEPNVSY*ICSR@	GEPNVSY*ICSR@	Passed	1
Markus_040909_06.3950.3950.2	STS*PAPADVAPAQEDLR@	STS*PAPADVAPAQEDLR@	Passed	1
Markus_040909_05.3951.3951.2	STS*PAPADVAPAQEDLR@	STS*PAPADVAPAQEDLR@	Passed	1
Markus_040909_14.3952.3952.2	RIS*DPLTSSPGR	RIS*DPLTSSPGR	Passed	1
Markus_040909_05.3953.3953.2	M^S*GFIYQGK#	M^S*GFIYQGK#	Passed	1
Markus_040909_14.3954.3954.2	GRLS*PVPVPR	GRLS*PVPVPR	Passed	1
Markus_040909_05.3955.3955.2	STS*PAPADVAPAQEDLR	STS*PAPADVAPAQEDLR	Passed	1
Markus_040909_05.3956.3956.2	STS*PAPADVAPAQEDLR@	STS*PAPADVAPAQEDLR@	Passed	1
Markus_040909_06.3956.3956.2	M^S*GFIYQGK#	M^S*GFIYQGK#	Passed	1
Markus_040909_18.3956.3956.3	LTSHTPGLDDEK#EAS*ENETDIEDPR@	LTSHTPGLDDEK#EAS*ENETDIEDPR@	Ambigous	1
Markus_040909_18.3958.3958.3	LTSHTPGLDDEKEAS*ENETDIEDPR	LTSHT*PGLDDEKEASENETDIEDPR	Ambigous	0
Markus_040909_05.3958.3958.2	STS*PAPADVAPAQEDLR	STS*PAPADVAPAQEDLR	Passed	1
Markus_040909_05.3960.3960.2	M^S*GFIYQGK	M^S*GFIYQGK	Passed	1
Markus_040909_11.3961.3961.2	DAS*PPPAFK#PEPPK#	DAS*PPPAFK#PEPPK#	Passed	1
Markus_040909_05.3964.3964.2	SALPAQSAAT*LPAR	SALPAQSAAT*LPAR	Ambigous	1
Markus_040909_06.3964.3964.2	VSS*PVLETVQQR	VSS*PVLETVQQR	Passed	1
Markus_040909_06.3966.3966.2	VS*SPVLETVQQR@	VSS*PVLETVQQR@	Ambigous	0
Markus_040909_05.3967.3967.2	STS*PAPADVAPAQEDLR	STS*PAPADVAPAQEDLR	Passed	1
Markus_040909_15.3969.3969.2	GR@LS*PVPVPR@	GR@LS*PVPVPR@	Passed	1
Markus_040909_01.3970.3970.2	AGMTSS*PDATTGQTFG	AGMTSS*PDATTGQTFG	Ambigous	1
Markus_040909_05.3972.3972.2	VS*SPVLETVQQR	VSS*PVLETVQQR	Passed	0
Markus_040909_05.3973.3973.2	VSS*PVLETVQQR@	VSS*PVLETVQQR@	Ambigous	1
Markus_040909_15.3973.3973.2	GRLS*PVPVPR	GRLS*PVPVPR	Passed	1
Markus_040909_01.3974.3974.2	AGMTSS*PDATTGQTFG	AGMTSSPDAT*TGQTFG	Ambigous	0
Markus_040909_05.3974.3974.2	VS*SPVLETVQQR	VSS*PVLETVQQR	Passed	0
Markus_040909_11.3974.3974.2	DAS*PPPAFKPEPPK	DAS*PPPAFKPEPPK	Passed	1
Markus_040909_05.3976.3976.2	TSS*VPEYVYK#	TSS*VPEYVYK#	Ambigous	1
Markus_040909_05.3977.3977.2	TSS*VPEYVYK	TSS*VPEYVYK	Ambigous	1
Markus_040909_05.3981.3981.2	VSS*PVLETVQQR	VSS*PVLETVQQR	Passed	1
Markus_040909_11.3981.3981.2	DAS*PPPAFK#PEPPK#	DAS*PPPAFK#PEPPK#	Passed	1
Markus_040909_01.3982.3982.2	AGMTSSPDAT*TGQTFG	AGMTSSPDAT*TGQTFG	Ambigous	1
Markus_040909_06.3984.3984.2	VS*SPVLETVQQR	VSS*PVLETVQQR	Passed	0
Markus_040909_05.3986.3986.2	SSS*PVTELTAR	SSS*PVTELTAR	Passed	1
Markus_040909_05.3987.3987.2	VS*SPVLETVQQR@	VSS*PVLETVQQR@	Ambigous	0
Markus_040909_06.3988.3988.2	VS*SPVLETVQQR@	VSS*PVLETVQQR@	Ambigous	0
Markus_040909_05.3988.3988.2	SSS*PVTELTAR@	SSS*PVTELTAR@	Ambigous	1
Markus_040909_06.3990.3990.2	SSS*PVTELTAR	SSS*PVTELTAR	Passed	1
Markus_040909_18.3992.3992.3	SSS*PVTELTAR	SSS*PVTELTAR	Passed	1
Markus_040909_05.3992.3992.2	K#LEDGKIMADY*NIK#	K#LEDGKIMADY*NIK#	Passed	1
Markus_040909_04.3996.3996.2	STS*PAPADVAPAQEDLR	STS*PAPADVAPAQEDLR	Passed	1
Markus_040909_04.3997.3997.2	STS*PAPADVAPAQEDLR@	STS*PAPADVAPAQEDLR@	Passed	1
Markus_040909_04.3998.3998.2	STS*PAPADVAPAQEDLR	STS*PAPADVAPAQEDLR	Passed	1
Markus_040909_04.4001.4001.2	STS*PAPADVAPAQEDLR	STS*PAPADVAPAQEDLR	Passed	1
Markus_040909_05.4002.4002.2	SSS*PVTELTAR	SSS*PVTELTAR	Passed	1
Markus_040909_04.4004.4004.3	STS*PAPADVAPAQEDLR@	S*TSPAPADVAPAQEDLR@	Ambigous	0
Markus_040909_04.4005.4005.3	STS*PAPADVAPAQEDLR	STS*PAPADVAPAQEDLR	Passed	1
Markus_040909_06.4005.4005.2	SSS*PVTELTAR@	SSS*PVTELTAR@	Ambigous	1
Markus_040909_04.4008.4008.3	STS*PAPADVAPAQEDLR	ST*SPAPADVAPAQEDLR	Ambigous	0
Markus_040909_06.4008.4008.2	SSS*PVTELTAR	SSS*PVTELTAR	Passed	1
Markus_040909_14.4009.4009.2	GRLS*PVPVPR	GRLS*PVPVPR	Passed	1
Markus_040909_04.4009.4009.3	ST*SPAPADVAPAQEDLR@	STS*PAPADVAPAQEDLR@	Passed	0
Markus_040909_04.4010.4010.2	STS*PAPADVAPAQEDLR	ST*SPAPADVAPAQEDLR	Ambigous	0
Markus_040909_14.4011.4011.2	GR@LS*PVPVPR@	GR@LS*PVPVPR@	Passed	1
Markus_040909_01.4015.4015.2	QLPGS*LQPQQYSM^	QLPGS*LQPQQYSM^	Passed	1
Markus_040909_14.4017.4017.2	GRLS*PVPVPR	GRLS*PVPVPR	Passed	1
Markus_040909_05.4018.4018.2	SSS*PVTELTAR@	SSS*PVTELTAR@	Ambigous	1
Markus_040909_04.4020.4020.2	SAT*PPPAEPASLPQEPPK#	SAT*PPPAEPASLPQEPPK#	Ambigous	1
Markus_040909_04.4021.4021.2	DWEDDS*DEDM^SNFDR	DWEDDS*DEDM^SNFDR	Passed	1
Markus_040909_04.4023.4025.2	SAT*PPPAEPASLPQEPPK	SAT*PPPAEPASLPQEPPK	Ambigous	1
Markus_040909_14.4025.4025.2	RIS*DPLTSSPGR	RIS*DPLTSSPGR	Passed	1
Markus_040909_04.4026.4026.2	DWEDDS*DEDM^SNFDR@	DWEDDS*DEDM^SNFDR@	Ambigous	1
Markus_040909_06.4029.4029.2	ISDPLTSS*PGR@	ISDPLTSS*PGR@	Passed	1
Markus_040909_04.4030.4030.2	DWEDDS*DEDM^SNFDR	DWEDDS*DEDM^SNFDR	Passed	1
Markus_040909_05.4030.4030.2	ISDPLTSS*PGR@	ISDPLTSS*PGR@	Passed	1
Markus_040909_05.4031.4031.2	ISDPLTSS*PGR	ISDPLTSS*PGR	Passed	1
Markus_040909_09.4032.4032.2	DWEDDS*DEDM^SNFDR@	DWEDDS*DEDM^SNFDR@	Ambigous	1
Markus_040909_04.4032.4032.2	RIS*DPLTSS*PGR	RIS*DPLTSS*PGR	Ambigous	1
Markus_040909_05.4033.4033.2	DWEDDS*DEDM^SNFDR	DWEDDS*DEDM^SNFDR	Passed	1
Markus_040909_05.4036.4036.2	DWEDDS*DEDM^SNFDR@	DWEDDS*DEDM^SNFDR@	Ambigous	1
Markus_040909_06.4037.4037.2	ISDPLTSS*PGR	ISDPLTSS*PGR	Passed	1
Markus_040909_04.4038.4038.2	SAT*PPPAEPASLPQEPPK#	SAT*PPPAEPASLPQEPPK#	Ambigous	1
Markus_040909_05.4038.4038.2	DWEDDS*DEDM^SNFDR	DWEDDS*DEDM^SNFDR	Passed	1
Markus_040909_09.4039.4039.2	RIS*DPLTSS*PGR	RIS*DPLTSS*PGR	Ambigous	1
Markus_040909_05.4040.4040.2	ISDPLTSS*PGR@	ISDPLTSS*PGR@	Passed	1
Markus_040909_06.4040.4040.2	ISDPLTSS*PGR@	ISDPLTSS*PGR@	Passed	1
Markus_040909_11.4040.4040.2	DAS*PPPAFKPEPPK	DAS*PPPAFKPEPPK	Passed	1
Markus_040909_05.4042.4042.2	ISDPLTSS*PGR	ISDPLTSS*PGR	Passed	1
Markus_040909_12.4044.4046.3	TDSREDEIS*PPPPNPVVK	TDSREDEIS*PPPPNPVVK	Ambigous	1
Markus_040909_11.4048.4048.2	DAS*PPPAFK#PEPPK#	DAS*PPPAFK#PEPPK#	Passed	1
Markus_040909_05.4050.4050.2	DWEDDS*DEDM^SNFDR@	DWEDDS*DEDM^SNFDR@	Ambigous	1
Markus_040909_02.4053.4053.2	LPSGS*GPAS*PTTGSAVDIR@	LPSGS*GPAS*PTTGSAVDIR@	Ambigous	1
Markus_040909_05.4056.4056.2	VSS*PVLETVQQR	VSS*PVLETVQQR	Passed	1
Markus_040909_05.4057.4057.2	VSS*PVLETVQQR@	VSS*PVLETVQQR@	Ambigous	1
Markus_040909_05.4058.4058.2	VS*SPVLETVQQR	VSS*PVLETVQQR	Passed	0
Markus_040909_02.4059.4059.2	LPSGS*GPAS*PTTGSAVDIR@	LPSGS*GPAS*PTTGSAVDIR@	Ambigous	1
Markus_040909_05.4060.4060.2	ISDPLTSS*PGR	ISDPLTSS*PGR	Passed	1
Markus_040909_05.4062.4062.2	ISDPLTSS*PGR@	ISDPLTSS*PGR@	Passed	1
Markus_040909_01.4065.4065.2	EWALVM^VGT*T*EK#DLR@	EWALVM^VGT*T*EK#DLR@	Passed	1
Markus_040909_02.4066.4066.2	LPS*GSGPASPTT*GSAVDIR	LPSGS*GPAS*PTTGSAVDIR	Ambigous	0
Markus_040909_05.4067.4067.2	SAS*YSYLEDR@	SAS*YSYLEDR@	Ambigous	1
Markus_040909_06.4067.4067.2	ISDPLTSS*PGR	ISDPLTSS*PGR	Passed	1
Markus_040909_02.4069.4069.2	LPSGS*GPAS*PTTGSAVDIR	LPSGS*GPAS*PTTGSAVDIR	Ambigous	1
Markus_040909_01.4071.4071.2	LPS*GSGPAS*PTTGSAVDIR	LPSGS*GPAS*PTTGSAVDIR	Ambigous	0
Markus_040909_04.4072.4072.2	EGVILTNENAAS*PEQPGDEDAK	EGVILTNENAAS*PEQPGDEDAK	Ambigous	1
Markus_040909_05.4074.4074.2	SSS*PVTELTAR	SSS*PVTELTAR	Passed	1
Markus_040909_10.4075.4075.2	SSS*PVTELTAR@	SSS*PVTELTAR@	Passed	1
Markus_040909_05.4075.4075.2	KNNLRFS*TQNK	KNNLRFS*TQNK	Ambigous	1
Markus_040909_05.4076.4076.2	LPSGS*GPAS*PTTGSAVDIR	LPS*GSGPAS*PTTGSAVDIR	Passed	0
Markus_040909_01.4076.4076.2	EGVILTNENAAS*PEQPGDEDAK	EGVILTNENAAS*PEQPGDEDAK	Ambigous	1
Markus_040909_04.4076.4076.2	SSS*PVTELTAR	SSS*PVTELTAR	Passed	1
Markus_040909_04.4078.4078.2	LPSGS*GPAS*PTTGSAVDIR@	LPSGS*GPAS*PTTGSAVDIR@	Ambigous	1
Markus_040909_02.4078.4078.2	EGVILTNENAAS*PEQPGDEDAK#	EGVILTNENAAS*PEQPGDEDAK#	Ambigous	1
Markus_040909_05.4078.4078.2	SSS*PVTELTAR@	SSS*PVTELTAR@	Ambigous	1
Markus_040909_04.4080.4080.3	EGVILTNENAAS*PEQPGDEDAK	EGVILTNENAAS*PEQPGDEDAK	Passed	1
Markus_040909_07.4082.4082.2	ISDPLTSS*PGR@	ISDPLTSS*PGR@	Passed	1
Markus_040909_05.4083.4083.2	LPS*GSGPASPTT*GSAVDIR	LPS*GSGPASPTTGSAVDIR	Ambigous	0
Markus_040909_02.4083.4083.2	LPSGSGPAS*PTTGSAVDIR	LPS*GSGPAS*PTTGSAVDIR	Ambigous	0
Markus_040909_01.4086.4086.2	LPS*GSGPASPTT*GSAVDIR	LPSGS*GPAS*PTTGSAVDIR	Ambigous	0
Markus_040909_09.4086.4086.2	STS*PAPADVAPAQEDLR	STS*PAPADVAPAQEDLR	Ambigous	1
Markus_040909_04.4086.4086.2	R@IS*DPLTSS*PGR@	R@IS*DPLT*SSPGR@	Passed	0
Markus_040909_04.4087.4087.2	STS*PAPADVAPAQEDLR@	STS*PAPADVAPAQEDLR@	Passed	1
Markus_040909_04.4088.4088.2	STS*PAPADVAPAQEDLR	STS*PAPADVAPAQEDLR	Passed	1
Markus_040909_05.4089.4089.2	LPSGSGPAS*PTTGSAVDIR@	LPSGSGPAS*PTTGSAVDIR@	Ambigous	1
Markus_040909_04.4090.4090.2	STS*PAPADVAPAQEDLR@	STS*PAPADVAPAQEDLR@	Passed	1
Markus_040909_04.4092.4092.2	EGVILTNENAAS*PEQPGDEDAK#	EGVILTNENAAS*PEQPGDEDAK#	Ambigous	1
Markus_040909_05.4093.4093.2	LPSGSGPASPT*TGSAVDIR	LPSGSGPAS*PTTGSAVDIR	Ambigous	0
Markus_040909_04.4104.4104.2	STS*PAPADVAPAQEDLR	STS*PAPADVAPAQEDLR	Passed	1
Markus_040909_04.4108.4108.2	TS*VQTEDDQLIAGQSAR@	TS*VQTEDDQLIAGQSAR@	Ambigous	1
Markus_040909_01.4111.4113.2	YAALS*VDGEDEDEGDDCTE	YAALS*VDGEDEDEGDDCTE	Ambigous	1
Markus_040909_07.4113.4113.2	R@LPVS*PVAGS	R@LPVS*PVAGS	Ambigous	1
Markus_040909_05.4114.4114.2	ISDPLTSS*PGR@	ISDPLTSS*PGR@	Passed	1
Markus_040909_05.4115.4115.2	ISDPLTSS*PGR	ISDPLTSS*PGR	Passed	1
Markus_040909_06.4115.4115.2	ISDPLTSS*PGR@	ISDPLTSS*PGR@	Passed	1
Markus_040909_04.4121.4121.2	VVSSTS*EEEEAFTEK#	VVSSTS*EEEEAFTEK#	Ambigous	1
Markus_040909_05.4123.4123.2	ISDPLTSS*PGR@	ISDPLTSS*PGR@	Passed	1
Markus_040909_04.4124.4124.2	SIS*TVDLTEK	SIS*TVDLTEK	Ambigous	1
Markus_040909_12.4125.4125.3	VPS*DSSLGTPDGRPELR	VPSDSSLGT*PDGRPELR	Ambigous	0
Markus_040909_04.4126.4126.2	SIS*TVDLTEK#	SIS*TVDLTEK#	Ambigous	1
Markus_040909_01.4127.4127.2	YAALS*VDGEDEDEGDDCTE	YAALS*VDGEDEDEGDDCTE	Ambigous	1
Markus_040909_04.4128.4128.2	VVSSTS*EEEEAFTEK#	VVSSTS*EEEEAFTEK#	Ambigous	1
Markus_040909_05.4129.4129.2	ISDPLTSS*PGR	ISDPLTSS*PGR	Passed	1
Markus_040909_04.4130.4130.2	TIS*NPEVVMK	TIS*NPEVVMK	Ambigous	1
Markus_040909_05.4131.4131.2	EIVEKSKT*LT*SR	EIVEKS*KTLTS*R	Ambigous	0
Markus_040909_04.4132.4132.2	SIS*TVDLTEK	SIS*TVDLTEK	Ambigous	1
Markus_040909_05.4136.4138.2	TIS*NPEVVMK#	SLPTTVPES*PNYR	Ambigous	0
Markus_040909_04.4136.4136.2	SLPTTVPES*PNYR	TIS*NPEVVMK#	Ambigous	0
Markus_040909_06.4136.4136.2	GNVVPS*PLPTR@	GNVVPS*PLPTR@	Ambigous	1
Markus_040909_02.4139.4139.2	LPSGS*GPAS*PTTGSAVDIR@	LPSGS*GPAS*PTTGSAVDIR@	Ambigous	1
Markus_040909_05.4144.4144.2	IGS*GGVFR	IGS*GGVFR	Passed	1
Markus_040909_01.4149.4149.2	SSTS*FANIQENAT	SSTS*FANIQENAT	Passed	1
Markus_040909_04.4150.4150.2	EATLPPVS*PPK	EATLPPVS*PPK	Ambigous	1
Markus_040909_05.4152.4152.2	LGAPENSGIS*TLER@	LGAPENSGIST*LER@	Ambigous	0
Markus_040909_13.4154.4154.2	LGAPENSGIST*LER	NSPT*FK#SFEEK#	Ambigous	0
Markus_040909_05.4154.4156.2	NS*PTFK#SFEEK#	LGAPENSGIST*LER	Ambigous	0
Markus_040909_02.4156.4156.2	YAALS*VDGEDEDEGDDCTE	YAALS*VDGEDEDEGDDCTE	Passed	1
Markus_040909_04.4157.4157.2	TIS*NPEVVMK	TIS*NPEVVMK	Ambigous	1
Markus_040909_05.4159.4159.2	EATLPPVS*PPK	EATLPPVS*PPK	Ambigous	1
Markus_040909_04.4159.4159.2	LGAPENSGIST*LER@	LGAPENSGIST*LER@	Ambigous	1
Markus_040909_06.4159.4159.2	GNVVPS*PLPTR	GNVVPS*PLPTR	Ambigous	1
Markus_040909_04.4160.4160.2	VVSSTS*EEEEAFTEK	VVSSTS*EEEEAFTEK	Ambigous	1
Markus_040909_06.4161.4161.2	LGAPENSGIST*LER	LGAPENSGIST*LER	Passed	1
Markus_040909_05.4162.4162.2	LANISVPASES*PR@	LANISVPAS*ESPR@	Ambigous	0
Markus_040909_05.4164.4164.2	EATLPPVS*PPK#	EATLPPVS*PPK#	Ambigous	1
Markus_040909_04.4164.4164.2	GNVVPS*PLPTR	GNVVPS*PLPTR	Passed	1
Markus_040909_05.4165.4165.2	GNVVPS*PLPTR@	GNVVPS*PLPTR@	Ambigous	1
Markus_040909_05.4169.4169.2	TIS*NPEVVMK#	TIS*NPEVVMK#	Ambigous	1
Markus_040909_04.4171.4171.2	STS*PAPADVAPAQEDLR@	STS*PAPADVAPAQEDLR@	Passed	1
Markus_040909_06.4171.4171.2	GNVVPS*PLPTR@	GNVVPS*PLPTR@	Ambigous	1
Markus_040909_04.4172.4172.2	LPS*GSGPASPTTGSAVDIR@	LPS*GSGPASPTTGSAVDIR@	Ambigous	1
Markus_040909_14.4174.4174.3	LISGPLS*PM^SR@	LISGPLS*PM^SR@	Ambigous	1
Markus_040909_05.4174.4174.2	RTS*MGGTQQQFVEGVR	RTS*MGGTQQQFVEGVR	Ambigous	1
Markus_040909_01.4178.4178.3	LEEGVAS*DEEEAEGAEPGSAPGQEPEAPPPATPQ	LEEGVAS*DEEEAEGAEPGSAPGQEPEAPPPATPQ	Passed	1
Markus_040909_04.4181.4181.2	IDS*TEVIYQPR@	IDS*TEVIYQPR@	Ambigous	1
Markus_040909_01.4182.4182.2	HPTVMT*NPS*LR	HPTVMT*NPS*LR	Passed	1
Markus_040909_04.4189.4189.2	LPS*GSGPASPTTGSAVDIR	LPS*GSGPASPTTGSAVDIR	Ambigous	1
Markus_040909_04.4191.4191.2	STS*PAPADVAPAQEDLR@	STS*PAPADVAPAQEDLR@	Passed	1
Markus_040909_05.4192.4192.2	SFLSEPSS*PGR	SFLSEPSS*PGR	Ambigous	1
Markus_040909_04.4194.4194.2	LPS*GSGPASPTTGSAVDIR	LPS*GSGPASPTTGSAVDIR	Ambigous	1
Markus_040909_05.4197.4197.2	TS*PLMLDR@	T*SPLMLDR@	Ambigous	0
Markus_040909_05.4199.4199.2	T*SPLMLDR	TS*PLMLDR	Passed	0
Markus_040909_07.4201.4201.2	GNVVPS*PLPTR@	GNVVPS*PLPTR@	Ambigous	1
Markus_040909_04.4203.4203.2	LPS*GSGPASPTTGSAVDIR@	LPS*GSGPASPTTGSAVDIR@	Ambigous	1
Markus_040909_05.4203.4203.2	T*SPLMLDR	TS*PLMLDR	Passed	0
Markus_040909_05.4207.4207.2	TS*PLMLDR@	TS*PLMLDR@	Ambigous	1
Markus_040909_04.4208.4208.2	STS*PAPADVAPAQEDLR	STS*PAPADVAPAQEDLR	Passed	1
Markus_040909_05.4211.4211.2	ESAQAVAVALS*PK	ESAQAVAVALS*PK	Passed	1
Markus_040909_06.4212.4212.2	ESAQAVAVALS*PK	ESAQAVAVALS*PK	Passed	1
Markus_040909_18.4212.4212.3	EALVEPASES*PRPALAR	EALVEPASES*PRPALAR	Passed	1
Markus_040909_11.4212.4212.2	DK#S*PVR@EPIDNLTPEER@	DK#S*PVR@EPIDNLTPEER@	Ambigous	1
Markus_040909_05.4214.4214.2	ESAQAVAVALS*PK#	ESAQAVAVALS*PK#	Passed	1
Markus_040909_18.4216.4216.3	ESAQAVAVALS*PK	ESAQAVAVALS*PK	Passed	1
Markus_040909_05.4216.4216.2	DKS*PVREPIDNLTPEER	DKS*PVREPIDNLTPEER	Passed	1
Markus_040909_06.4219.4219.2	GNVVPS*PLPTR	GNVVPS*PLPTR	Ambigous	1
Markus_040909_18.4219.4219.3	DKS*PVREPIDNLTPEER	DKS*PVREPIDNLTPEER	Passed	1
Markus_040909_05.4220.4220.2	GNVVPS*PLPTR@	GNVVPS*PLPTR@	Ambigous	1
Markus_040909_03.4221.4221.2	S*LSEQPVVDTATATEQAK#	SLS*EQPVVDTATATEQAK#	Ambigous	0
Markus_040909_05.4221.4221.2	ESAQAVAVALS*PK#	ESAQAVAVALS*PK#	Passed	1
Markus_040909_04.4224.4224.2	SS*SCESLGAQLPAAR@	SSS*CESLGAQLPAAR@	Ambigous	0
Markus_040909_18.4224.4224.3	DKS*PVREPIDNLTPEER	DKS*PVREPIDNLTPEER	Passed	1
Markus_040909_03.4226.4226.2	SLS*EQPVVDTATATEQAK#	SLS*EQPVVDTATATEQAK#	Ambigous	1
Markus_040909_05.4226.4226.2	TS*PLMLDR	TS*PLMLDR	Passed	1
Markus_040909_05.4230.4230.2	GNVVPS*PLPTR	GNVVPS*PLPTR	Ambigous	1
Markus_040909_05.4231.4231.2	GNVVPS*PLPTR@	GNVVPS*PLPTR@	Ambigous	1
Markus_040909_18.4235.4235.3	DKS*PVREPIDNLTPEER	DKS*PVREPIDNLTPEER	Passed	1
Markus_040909_04.4237.4237.2	EATLPPVS*PPK#	EATLPPVS*PPK#	Passed	1
Markus_040909_06.4239.4239.2	VQS*SPNLLAAGR	VQS*SPNLLAAGR	Passed	1
Markus_040909_05.4239.4239.2	ESAQAVAVALS*PK#	ESAQAVAVALS*PK#	Ambigous	1
Markus_040909_04.4242.4242.2	EATLPPVS*PPK	EATLPPVS*PPK	Passed	1
Markus_040909_05.4243.4243.2	VQS*SPNLLAAGR@	VQS*SPNLLAAGR@	Ambigous	1
Markus_040909_05.4246.4246.2	SLS*EQPVVDTATATEQAK	SLS*EQPVVDTATATEQAK	Passed	1
Markus_040909_03.4246.4246.2	ESAQAVAVALS*PK	ESAQAVAVALS*PK	Ambigous	1
Markus_040909_18.4247.4247.2	DKS*PVREPIDNLTPEER	DKS*PVREPIDNLTPEER	Passed	1
Markus_040909_04.4248.4248.2	EAVAVAPPPS*PSLPAK#	EAVAVAPPPS*PSLPAK#	Ambigous	1
Markus_040909_04.4249.4249.2	EAVAVAPPPS*PSLPAK	EAVAVAPPPS*PSLPAK	Ambigous	1
Markus_040909_05.4249.4249.2	VQS*SPNLLAAGR	VQS*SPNLLAAGR	Ambigous	1
Markus_040909_04.4250.4250.2	EEPLS*EEEPCTSTAVPSPEK	EEPLS*EEEPCTSTAVPSPEK	Ambigous	1
Markus_040909_04.4253.4253.2	EAVAVAPPPS*PSLPAK#	EAVAVAPPPS*PSLPAK#	Ambigous	1
Markus_040909_04.4254.4254.2	EAVAVAPPPS*PSLPAK	EAVAVAPPPS*PSLPAK	Ambigous	1
Markus_040909_05.4254.4254.2	VQS*SPNLLAAGR@	VQS*SPNLLAAGR@	Ambigous	1
Markus_040909_03.4258.4258.2	SLS*EQPVVDTATATEQAK	SLS*EQPVVDTATATEQAK	Ambigous	1
Markus_040909_04.4259.4259.2	EAVAVAPPPS*PSLPAK	EAVAVAPPPS*PSLPAK	Ambigous	1
Markus_040909_04.4260.4260.2	EAVAVAPPPS*PSLPAK#	EAVAVAPPPS*PSLPAK#	Ambigous	1
Markus_040909_18.4263.4263.2	EEPLS*EEEPCTSTAVPSPEK	EEPLS*EEEPCTSTAVPSPEK	Passed	1
Markus_040909_04.4263.4263.2	DKS*PVREPIDNLTPEER	DKS*PVREPIDNLTPEER	Ambigous	1
Markus_040909_05.4264.4264.2	SQS*FGVASASSIK	SQS*FGVASASSIK	Ambigous	1
Markus_040909_04.4265.4265.2	SQS*FGVASASSIK	SQS*FGVASASSIK	Ambigous	1
Markus_040909_18.4266.4266.3	DKS*PVREPIDNLTPEER	DKS*PVREPIDNLTPEER	Passed	1
Markus_040909_04.4269.4269.2	VVDYSQFQES*DDADEDYGR	VVDYSQFQES*DDADEDYGR	Passed	1
Markus_040909_04.4271.4271.2	VVDYSQFQES*DDADEDYGR@	VVDYSQFQES*DDADEDYGR@	Passed	1
Markus_040909_04.4274.4274.2	VVDYSQFQES*DDADEDYGR	VVDYSQFQES*DDADEDYGR	Passed	1
Markus_040909_04.4276.4276.2	VVDYSQFQES*DDADEDYGR@	VVDYSQFQES*DDADEDYGR@	Passed	1
Markus_040909_01.4277.4277.2	HPTVMT*NPS*LR	HPTVMT*NPS*LR	Passed	1
Markus_040909_04.4278.4278.2	VVDYSQFQES*DDADEDYGR	VVDYSQFQES*DDADEDYGR	Passed	1
Markus_040909_05.4284.4284.2	TS*PLMLDR	TS*PLMLDR	Passed	1
Markus_040909_05.4286.4286.2	VVDYSQFQES*DDADEDYGR@	VVDYSQFQES*DDADEDYGR@	Ambigous	1
Markus_040909_14.4286.4286.2	TS*PLMLDR@	TS*PLMLDR@	Passed	1
Markus_040909_04.4286.4287.3	GK#S*LDNLIK#	GK#S*LDNLIK#	Passed	1
Markus_040909_05.4288.4288.2	EAVAVAPPPS*PSLPAK#	EAVAVAPPPS*PSLPAK#	Ambigous	1
Markus_040909_04.4290.4290.2	AAS*PPASASDLIEQQQK#	AAS*PPASASDLIEQQQK#	Ambigous	1
Markus_040909_05.4290.4290.2	ESAQAVAVALS*PK	ESAQAVAVALS*PK	Passed	1
Markus_040909_06.4290.4290.2	VVDYSQFQES*DDADEDYGR	VVDYSQFQES*DDADEDYGR	Passed	1
Markus_040909_14.4291.4291.2	GKS*LDNLIK	GKS*LDNLIK	Passed	1
Markus_040909_04.4292.4292.2	AAS*PPASASDLIEQQQK	AAS*PPASASDLIEQQQK	Ambigous	1
Markus_040909_06.4293.4293.2	VVDYSQFQES*DDADEDYGR@	VVDYSQFQES*DDADEDYGR@	Passed	1
Markus_040909_11.4294.4294.2	EALVEPASES*PR@PALAR@	EALVEPASES*PR@PALAR@	Passed	1
Markus_040909_05.4296.4296.2	VVDYSQFQES*DDADEDYGR	VVDYSQFQES*DDADEDYGR	Passed	1
Markus_040909_18.4297.4297.3	DK#S*PVR@EPIDNLTPEER@	DK#S*PVR@EPIDNLTPEER@	Passed	1
Markus_040909_04.4298.4298.2	VVDYSQFQES*DDADEDYGR	VVDYSQFQES*DDADEDYGR	Passed	1
Markus_040909_05.4298.4298.2	VVDYSQFQES*DDADEDYGR@	VVDYSQFQES*DDADEDYGR@	Passed	1
Markus_040909_04.4299.4299.2	EQLNLALHR@T*K#	EQLNLALHR@T*K#	Ambigous	1
Markus_040909_03.4299.4299.2	AAS*PPASASDLIEQQQK#	AAS*PPASASDLIEQQQK#	Passed	1
Markus_040909_05.4300.4300.2	VVDYSQFQES*DDADEDYGR	VVDYSQFQES*DDADEDYGR	Passed	1
Markus_040909_18.4302.4304.3	DKS*PVREPIDNLTPEER	DKS*PVREPIDNLTPEER	Passed	1
Markus_040909_04.4303.4303.2	AAS*PPASASDLIEQQQK	AAS*PPASASDLIEQQQK	Ambigous	1
Markus_040909_05.4305.4305.2	SLS*PGGAALGYR	SLS*PGGAALGYR	Ambigous	1
Markus_040909_10.4308.4308.2	GTKNPT*QK#LIR	GTKNPT*QK#LIR	Ambigous	1
Markus_040909_05.4309.4309.2	SLS*PGGAALGYR@	SLS*PGGAALGYR@	Ambigous	1
Markus_040909_18.4310.4310.3	DKS*PVREPIDNLTPEER	DKS*PVREPIDNLTPEER	Passed	1
Markus_040909_05.4322.4322.2	TSS*VVTLEVAK	TSS*VVTLEVAK	Passed	1
Markus_040909_04.4322.4322.2	SLS*PGGAALGYR	SLS*PGGAALGYR	Ambigous	1
Markus_040909_01.4324.4324.2	GLSAS*TVDLSSSS	GLSAS*TVDLSSSS	Ambigous	1
Markus_040909_05.4325.4325.2	SLS*PGGAALGYR@	SLS*PGGAALGYR@	Ambigous	1
Markus_040909_17.4325.4325.3	S*SPKEELHPTASSQLAPSFSSSSSSSSGPR	S*SPKEELHPTASSQLAPSFSSSSSSSSGPR	Ambigous	1
Markus_040909_12.4329.4329.2	YFQISQDEDGS*ESED	YFQISQDEDGS*ESED	Ambigous	1
Markus_040909_01.4329.4329.2	GLLYDS*SEEDEERPAR	GLLYDS*SEEDEERPAR	Ambigous	1
Markus_040909_04.4330.4330.2	TSS*VVTLEVAK#	TSS*VVTLEVAK#	Ambigous	1
Markus_040909_05.4331.4331.2	YFDS*GDYNMAK#	YFDS*GDYNMAK#	Ambigous	1
Markus_040909_01.4333.4333.2	YFQISQDEDGS*ESED	YFQISQDEDGS*ESED	Ambigous	1
Markus_040909_17.4334.4334.3	KSDCTGLPPS*MLTNPAT*PLARGQHQIR@	KSDCT*GLPPSMLTNPAT*PLARGQHQIR@	Ambigous	0
Markus_040909_05.4338.4338.2	VVDYSQFQES*DDADEDYGR	VVDYSQFQES*DDADEDYGR	Passed	1
Markus_040909_17.4339.4339.3	EDALDDSVSSSSVHASPLAS*SPVRK	EDALDDSVSSSSVHASPLASS*PVRK	Ambigous	0
Markus_040909_05.4342.4342.2	VQGTGVT*PPPTPLGTR@	VQGTGVT*PPPTPLGTR@	Ambigous	1
Markus_040909_05.4344.4344.2	VQGTGVT*PPPTPLGTR	VQGTGVT*PPPTPLGTR	Ambigous	1
Markus_040909_05.4348.4348.2	VQGTGVT*PPPTPLGTR	VQGTGVT*PPPTPLGTR	Ambigous	1
Markus_040909_04.4349.4349.2	VVDYSQFQES*DDADEDYGR	VVDYSQFQES*DDADEDYGR	Passed	1
Markus_040909_05.4350.4350.2	VQGTGVT*PPPTPLGTR@	VQGTGVT*PPPTPLGTR@	Ambigous	1
Markus_040909_10.4350.4350.2	ERIMLAKALS*K	ERIMLAKALS*K	Passed	1
Markus_040909_04.4351.4351.2	VVDYSQFQES*DDADEDYGR@	VVDYSQFQES*DDADEDYGR@	Passed	1
Markus_040909_06.4351.4351.2	VVDYSQFQES*DDADEDYGR	VVDYSQFQES*DDADEDYGR	Passed	1
Markus_040909_17.4351.4351.4	K#ANSTQEPSQQPASSGASPLSASEGPESPGSSR@PS*VAGLR@	K#ANSTQEPSQQPASSGASPLSASEGPES*PGSSR@PSVAGLR@	Ambigous	0
Markus_040909_01.4352.4352.2	YFQISQDEDGS*ESED	YFQISQDEDGS*ESED	Ambigous	1
Markus_040909_04.4355.4355.2	VVDYSQFQES*DDADEDYGR	VVDYSQFQES*DDADEDYGR	Passed	1
Markus_040909_04.4357.4357.2	VVDYSQFQES*DDADEDYGR@	VVDYSQFQES*DDADEDYGR@	Passed	1
Markus_040909_09.4357.4357.3	EPAPGDPGCGPEELRPPS*PASPEGPDTGQK	EPAPGDPGCGPEELRPPS*PASPEGPDTGQK	Ambigous	1
Markus_040909_04.4359.4359.2	VVDYSQFQES*DDADEDYGR	VVDYSQFQES*DDADEDYGR	Passed	1
Markus_040909_14.4360.4360.2	DR@T*PPLLYR@	DR@T*PPLLYR@	Passed	1
Markus_040909_09.4361.4361.3	EPAPGDPGCGPEELRPPS*PASPEGPDTGQK	EPAPGDPGCGPEELRPPS*PASPEGPDTGQK	Ambigous	1
Markus_040909_05.4363.4363.2	VQGTGVT*PPPTPLGTR	VQGTGVT*PPPTPLGTR	Ambigous	1
Markus_040909_05.4366.4366.2	VQGTGVT*PPPTPLGTR@	VQGTGVT*PPPTPLGTR@	Ambigous	1
Markus_040909_02.4368.4368.2	VENMSSNQDGNDS*DEFM	VENMSSNQDGNDS*DEFM	Passed	1
Markus_040909_01.4368.4368.2	YFQISQDEDGS*ESED	YFQISQDEDGS*ESED	Ambigous	1
Markus_040909_14.4369.4369.2	DRT*PPLLYR	DRT*PPLLYR	Passed	1
Markus_040909_04.4374.4374.2	VVDYSQFQES*DDADEDYGR@	VVDYSQFQES*DDADEDYGR@	Passed	1
Markus_040909_17.4377.4377.3	TS*SESIYSR@PGSSIPGSPGHTIYAK#	TS*SESIYSR@PGSSIPGSPGHTIYAK#	Ambigous	1
Markus_040909_04.4380.4380.2	S*M^PVLGSVSSVTK#	S*M^PVLGSVSSVTK#	Passed	1
Markus_040909_01.4382.4382.2	VENMSSNQDGNDS*DEFM	VENMSSNQDGNDS*DEFM	Ambigous	1
Markus_040909_05.4382.4382.2	VVDYSQFQES*DDADEDYGR	VVDYSQFQES*DDADEDYGR	Passed	1
Markus_040909_05.4384.4384.2	VVDYSQFQES*DDADEDYGR@	VVDYSQFQES*DDADEDYGR@	Passed	1
Markus_040909_04.4385.4385.2	TS*MGGTQQQFVEGVR	TS*MGGTQQQFVEGVR	Ambigous	1
Markus_040909_05.4386.4386.2	VVDYSQFQES*DDADEDYGR	VVDYSQFQES*DDADEDYGR	Passed	1
Markus_040909_04.4389.4389.2	T*SMGGTQQQFVEGVR	TS*MGGTQQQFVEGVR	Ambigous	0
Markus_040909_05.4391.4391.2	SLS*PGGAALGYR	SLS*PGGAALGYR	Passed	1
Markus_040909_09.4393.4393.3	GGPEGGAAPAAPCAAGSGPADTEM^EEVFDHGS*PGK	GGPEGGAAPAAPCAAGSGPADTEM^EEVFDHGS*PGK	Ambigous	1
Markus_040909_14.4394.4394.2	DRT*PPLLYR	DRT*PPLLYR	Passed	1
Markus_040909_04.4395.4395.2	DWEDDS*DEDM^SNFDR	DWEDDS*DEDM^SNFDR	Passed	1
Markus_040909_05.4396.4396.2	MELGT*PLR	MELGT*PLR	Passed	1
Markus_040909_05.4399.4399.2	SS*PQLDPLR	SS*PQLDPLR	Passed	1
Markus_040909_02.4400.4400.2	YFVVNY*VLK#	YFVVNY*VLK#	Passed	1
Markus_040909_05.4401.4401.2	MELGT*PLR@	MELGT*PLR@	Passed	1
Markus_040909_01.4403.4403.2	VENMSSNQDGNDS*DEFM	VENMSSNQDGNDS*DEFM	Ambigous	1
Markus_040909_01.4414.4414.2	YFQISQDEDGS*ESED	YFQISQDEDGS*ESED	Ambigous	1
Markus_040909_01.4419.4419.2	YFQISQDEDGS*ESED	YFQISQDEDGS*ESED	Ambigous	1
Markus_040909_04.4421.4421.2	VGS*PLTLTDAQTR	VGS*PLTLTDAQTR	Ambigous	1
Markus_040909_17.4425.4425.2	Y*ELVK#ALANS*K	Y*ELVK#ALANS*K	Ambigous	1
Markus_040909_03.4425.4425.2	RGS*FSSENYWR	RGS*FSSENYWR	Passed	1
Markus_040909_17.4428.4428.2	R@GS*FSSENYWR@	R@GS*FSSENYWR@	Ambigous	1
Markus_040909_04.4429.4429.2	DWEDDS*DEDM^SNFDR@	DWEDDS*DEDM^SNFDR@	Passed	1
Markus_040909_05.4431.4431.2	VQGTGVT*PPPTPLGTR	VQGTGVT*PPPTPLGTR	Ambigous	1
Markus_040909_17.4433.4433.2	FS*R@VADLLALAMRAVERAHLQGNR	FS*R@VADLLALAMRAVERAHLQGNR	Ambigous	1
Markus_040909_08.4433.4433.3	RGS*FSSENYWR	RGS*FSSENYWR	Passed	1
Markus_040909_04.4438.4438.2	DWEDDS*DEDM^SNFDR	DWEDDS*DEDM^SNFDR	Passed	1
Markus_040909_05.4452.4452.2	TSS*PTSLPPLAR	TSS*PTSLPPLAR	Ambigous	1
Markus_040909_01.4453.4454.2	VENMSSNQDGNDS*DEFM	VENMSSNQDGNDS*DEFM	Ambigous	1
Markus_040909_04.4459.4459.2	DWEDDS*DEDM^SNFDR@	DWEDDS*DEDM^SNFDR@	Ambigous	1
Markus_040909_05.4462.4462.2	TSS*PTSLPPLAR@	TSS*PTSLPPLAR@	Ambigous	1
Markus_040909_05.4475.4475.2	SLS*PIIGK#	SLS*PIIGK#	Ambigous	1
Markus_040909_05.4477.4477.2	LIDLES*PTPESQK#	LIDLES*PTPESQK#	Ambigous	1
Markus_040909_04.4479.4479.2	DWEDDS*DEDM^SNFDR	DWEDDS*DEDM^SNFDR	Passed	1
Markus_040909_01.4481.4481.3	AT*EEEDSDEDAVLAPSGVTGAGTGDEGDGQAPGST	ATEEEDS*DEDAVLAPSGVTGAGTGDEGDGQAPGST	Ambigous	0
Markus_040909_02.4482.4482.2	YFVVNY*VLK	YFVVNY*VLK	Passed	1
Markus_040909_14.4485.4485.2	LIDLES*PTPESQK	LIDLES*PTPESQK	Passed	1
Markus_040909_05.4485.4485.2	RVS*LVGADDLR	RVS*LVGADDLR	Ambigous	1
Markus_040909_05.4487.4487.2	MS*GFIYQGK	MS*GFIYQGK	Passed	1
Markus_040909_05.4489.4489.2	LIDLES*PTPESQK	LIDLES*PTPESQK	Ambigous	1
Markus_040909_05.4492.4492.2	LIDLES*PTPESQK#	LIDLES*PTPESQK#	Ambigous	1
Markus_040909_01.4495.4495.2	LS*RQDERLK	LS*RQDERLK	Passed	1
Markus_040909_05.4495.4495.2	MS*GFIYQGK#	MS*GFIYQGK#	Passed	1
Markus_040909_04.4498.4498.2	S*IVVIDPDTGR	S*IVVIDPDTGR	Passed	1
Markus_040909_05.4499.4499.2	VPAS*PLPGLDR@	VPAS*PLPGLDR@	Passed	1
Markus_040909_04.4501.4501.2	S*IVVIDPDTGR@	S*IVVIDPDTGR@	Passed	1
Markus_040909_05.4501.4501.2	SLS*PIIGK#	SLS*PIIGK#	Ambigous	1
Markus_040909_05.4504.4504.2	SLS*PIIGK	SLS*PIIGK	Passed	1
Markus_040909_04.4507.4507.2	S*IVVIDPDTGR	S*IVVIDPDTGR	Passed	1
Markus_040909_05.4511.4511.2	MS*GFIYQGK	MS*GFIYQGK	Passed	1
Markus_040909_01.4512.4512.2	SRVS*NPAPRR@	S*RVSNPAPRR@	Ambigous	0
Markus_040909_04.4512.4512.2	S*IVVIDPDTGR@	S*IVVIDPDTGR@	Passed	1
Markus_040909_18.4513.4515.3	IYHLPDAES*DEDEDFK#EQTR@	IYHLPDAES*DEDEDFK#EQTR@	Ambigous	1
Markus_040909_05.4514.4514.1	SLS*PIIGK#	SLS*PIIGK#	Ambigous	1
Markus_040909_05.4517.4517.2	LLS*PIASNR@	LLS*PIASNR@	Passed	1
Markus_040909_05.4520.4520.2	LLS*PIASNR	LLS*PIASNR	Passed	1
Markus_040909_18.4520.4525.3	IYHLPDAES*DEDEDFKEQTR	IYHLPDAES*DEDEDFKEQTR	Ambigous	1
Markus_040909_05.4523.4523.2	MS*GFIYQGK#	MS*GFIYQGK#	Passed	1
Markus_040909_18.4532.4532.3	R@VS*SGSCFALE	R@VS*SGSCFALE	Ambigous	1
Markus_040909_06.4532.4532.2	IYHLPDAES*DEDEDFKEQTR	IYHLPDAES*DEDEDFKEQTR	Ambigous	1
Markus_040909_07.4537.4537.3	M^DRT*PPPPTLS*PAAVTVGR	M^DRT*PPPPTLS*PAAVTVGR	Ambigous	1
Markus_040909_05.4544.4544.2	LLS*PIASNR	LLS*PIASNR	Passed	1
Markus_040909_04.4550.4550.3	AGEQQLS*EPEDMEMEAGDTDDPPR	AGEQQLS*EPEDMEMEAGDTDDPPR	Passed	1
Markus_040909_18.4552.4552.3	AST*LLRDEELEEIKK	AST*LLRDEELEEIKK	Ambigous	1
[truncated: 379 more rows]
