# Supplementary material for: PhosSA: Fast and accurate phosphorylation site assignment algorithm for mass spectrometry data
Source: Proteome Sci. 2013 Nov 7;11(Suppl 1):S14. doi: 10.1186/1477-5956-11-S1-S14 (PMC3909108; doi:10.1186/1477-5956-11-S1-S14)
Supplement: Additional file 12 — Analysis File of PhosSA results using Sequest and Mascot. Excel file is included that does a head-to-head comparison of PhosSA results using Sequest and Mascot search engines on the same raw CID and HCD data(Comparison-Sequest-Mascot.xls) [file 1477-5956-11-S1-S14-S12.xlsx]

## Sheet: CID-AQP2-H-(S256-S261)
Seqest Search		Mascot Search
JH_1_CID.0574.0574.4	R.KADS*DSEDKGEESKPK.K	Sara_1_CID.0567.0567.4	K.RKADS*DSEDKGEESKPK.K
JH_1_CID.0613.0613.4	R.KRSVS*HGSNHAQNAEEQR.N	Sara_1_CID.0572.0572.3	K.KADS*DSEDKGEESKPK.K
JH_1_CID.0641.0641.4	R.KRSVS*HGSNHAQNAEEQR.N	Sara_1_CID.0574.0574.4	K.KADS*DSEDKGEESKPK.K
JH_1_CID.0656.0656.2	K.GAEQGS*EEEKEEK.E	Sara_1_CID.0592.0592.3	K.EGSGSSS*TGEQKEDQKEEK.K
JH_1_CID.0677.0677.4	K.KDS*EEEKEGNEEEKDSR.D	Sara_1_CID.0602.0602.3	K.ADS*DSEDKGEESKPK.K
JH_1_CID.0684.0684.3	R.S*VSHGSNHAQNAEEQR.N	Sara_1_CID.0606.0606.4	K.KADS*DSEDKGEESKPK.K
JH_1_CID.0703.0703.2	R.VDGKTS*PVQSK.S	Sara_1_CID.0610.0610.3	K.ERPSS*REETSGR.K
JH_1_CID.0711.0711.3	K.DGEKEDSKKEETPGT*PK.K	Sara_1_CID.0613.0613.4	K.KRS*VSHGSNHAQNAEEQR.K
JH_1_CID.0716.0716.3	K.AGKES*EEEEEDTEQNKK.A	Sara_1_CID.0614.0614.3	K.KT*QEDGTQ#AQN#VQ#K.K
JH_1_CID.0721.0721.3	K.KLNS*DEEGESSGKR.K	Sara_1_CID.0619.0619.3	K.WT*LKNLNFS*TR.K
JH_1_CID.0732.0732.4	R.SKS*KDHAEDKLQNNDSAGK.A	Sara_1_CID.0623.0623.4	K.RRHSY*ENDGGQPHKR.K
JH_1_CID.0752.0752.3	K.RES*PSPAPKPR.K	Sara_1_CID.0629.0629.3	K.RNS*SSSSSPSERPR.K
JH_1_CID.0753.0753.3	K.AGKES*EEEEEDTEQNKK.A	Sara_1_CID.0634.0634.3	K.RRAS*PS*PPPKR.K
JH_1_CID.0754.0754.3	K.QKS*DAEEDGGTGS*QDEEDSKPK.A	Sara_1_CID.0635.0635.3	K.SVGATNMN#EHSS*R.K
JH_1_CID.0758.0758.3	K.GNDS*DGEAESDDPEKKK.L	Sara_1_CID.0641.0641.4	K.KRS*VSHGSNHAQNAEEQR.K
JH_1_CID.0761.0761.3	R.HSHSGST*SPYPK.S	Sara_1_CID.0649.0649.3	K.RAS*PS*PPPKR.K
JH_1_CID.0766.0766.4	K.KRDGKEDET*STDVDEKPK.K	Sara_1_CID.0654.0654.2	K.SVGATN#MNEHSS*R.K
JH_1_CID.0770.0770.4	R.RRPPKGEEGS*DDDETENGPKPK.K	Sara_1_CID.0655.0655.3	K.GAEQGS*EEEKEEK.K
JH_1_CID.0775.0775.2	R.T*GSESSQTGTSATSGR.N	Sara_1_CID.0656.0656.2	K.GAEQGS*EEEKEEK.K
JH_1_CID.0776.0776.2	K.IDS*DDDGEKEGDEK.V	Sara_1_CID.0657.0657.3	K.TKSDES*GEEKNGDEDCQR.K
JH_1_CID.0781.0781.2	R.HRPSS*PAT*PPPK.T	Sara_1_CID.0658.0658.3	K.RTGT*PSDPRR.K
JH_1_CID.0793.0793.3	K.IDASKNEEDEGHSNSS*PR.H	Sara_1_CID.0662.0662.2	K.RAS*PS*PPPKR.K
JH_1_CID.0797.0797.3	R.DGKEDETS*TDVDEKPKK.T	Sara_1_CID.0663.0663.3	K.TQSSSCERDS*PSTSR.K
JH_1_CID.0798.0798.2	R.SRTPS*ASHEEQQE.-	Sara_1_CID.0667.0667.3	K.N#T*PATQ#KN#KVKQDSESPK.K
JH_1_CID.0800.0800.3	K.ERDKEVS*DDEAEEK.E	Sara_1_CID.0668.0668.3	K.RPQT*RRS*S*SR.K
JH_1_CID.0801.0801.4	R.DGKEDETS*TDVDEKPKK.T	Sara_1_CID.0670.0670.4	K.LGRAAS*KFKDPS*R.K
JH_1_CID.0805.0805.2	K.IDASKNEEDEGHSNSS*PR.H	Sara_1_CID.0671.0671.3	K.RRAS*PS*PPPKR.K
JH_1_CID.0808.0808.3	R.HRPSS*PAT*PPPK.T	Sara_1_CID.0672.0672.3	K.RRRS*PT*PPPR.K
JH_1_CID.0810.0810.3	K.SDAEEDGGTGS*QDEEDSKPK.A	Sara_1_CID.0676.0676.4	K.MEDPQRS*QNKDRR.K
JH_1_CID.0811.0811.2	R.DKEVS*DDEAEEK.E	Sara_1_CID.0677.0677.4	K.KDS*EEEKEGNEEEKDSR.K
JH_1_CID.0814.0814.2	K.SKES*LQEAGK.S	Sara_1_CID.0678.0678.3	K.TKS*DES*GEEKNGDEDCQR.K
JH_1_CID.0816.0816.2	R.KGTGDCS*DEEVDGK.A	Sara_1_CID.0682.0682.3	K.RRRS*PS*PPPAR.K
JH_1_CID.0817.0817.2	K.NEKS*EEEQSSASVK.K	Sara_1_CID.0683.0683.3	K.RAS*PS*PPPKR.K
JH_1_CID.0821.0821.3	R.KGTGDCS*DEEVDGK.A	Sara_1_CID.0684.0684.3	K.S*VSHGSNHAQNAEEQR.K
JH_1_CID.0822.0822.2	R.RPPS*PEPSAK.V	Sara_1_CID.0686.0686.3	K.RSS*DERPVSGQ#GR.K
JH_1_CID.0823.0823.3	R.SYS*PDGKESPSDKK.S	Sara_1_CID.0688.0688.2	K.SST*PPRQS*PSR.K
JH_1_CID.0824.0824.2	K.SDAEEDGGTGS*QDEEDSKPK.A	Sara_1_CID.0689.0689.3	K.EDSKKEETPGT*PK.K
JH_1_CID.0825.0825.3	R.SYS*PDGKES*PSDKK.S	Sara_1_CID.0690.0690.4	K.RRRS*PS*PPPAR.K
JH_1_CID.0826.0826.3	R.KRS*PS*PSPTPEAK.K	Sara_1_CID.0695.0695.3	K.RRRS*PT*PPPR.K
JH_1_CID.0829.0829.2	R.SYS*PDGKES*PSDKK.S	Sara_1_CID.0696.0696.4	K.RRRS*PT*PPPR.K
JH_1_CID.0831.0831.2	R.KRS*PS*PSPTPEAK.K	Sara_1_CID.0700.0700.4	K.GRSPRS*PPGHPHAR.K
JH_1_CID.0833.0833.3	R.DKEVS*DDEAEEK.E	Sara_1_CID.0703.0703.2	K.VDGKTS*PVQSK.K
JH_1_CID.0835.0835.3	R.VHGHS*DEEEEEEQPR.H	Sara_1_CID.0704.0704.3	K.KRRPPS*PEPSAK.K
JH_1_CID.0837.0837.3	K.IDASKNEEDEGHSNS*SPR.H	Sara_1_CID.0706.0706.3	K.AQATN#GGSERS*QPPR.K
JH_1_CID.0838.0838.2	K.RST*PSGPVR.S	Sara_1_CID.0709.0709.3	K.RRRS*PS*PPPAR.K
JH_1_CID.0842.0842.3	K.QKS*DAEEDGGTGS*QDEEDSKPK.A	Sara_1_CID.0711.0711.3	K.DGEKEDSKKEETPGT*PK.K
JH_1_CID.0845.0845.2	R.VHGHS*DEEEEEEQPR.H	Sara_1_CID.0714.0714.4	K.VTGRRS*PEPCSKPEK.K
JH_1_CID.0849.0849.4	K.ERDKEVS*DDEAEEKEEK.E	Sara_1_CID.0716.0716.3	K.AGKES*EEEEEDTEQNKK.K
JH_1_CID.0850.0850.3	K.ERDKEVS*DDEAEEKEEK.E	Sara_1_CID.0718.0718.3	K.VKSST*PPRQS*PSR.K
JH_1_CID.0853.0853.2	K.GEVAPKET*PK.K	Sara_1_CID.0719.0719.2	K.SY*LDACR.K
JH_1_CID.0856.0856.3	K.SQEPISNDQKDS*DDDKEK.G	Sara_1_CID.0721.0721.3	K.KLNS*DEEGESSGKR.K
JH_1_CID.0857.0857.2	R.KGTGDCS*DEEVDGK.A	Sara_1_CID.0723.0723.3	K.RRS*PT*PPPR.K
JH_1_CID.0858.0858.2	R.RPPS*PEPSAK.V	Sara_1_CID.0724.0724.2	K.VKS*STPPRQS*PSR.K
JH_1_CID.0860.0860.3	K.IDASKNEEDEGHSN@SS*PR.H	Sara_1_CID.0725.0725.4	K.DSYM@KLCLQ#Q#IT*DQK.K
JH_1_CID.0864.0864.3	R.SGKNSQEDS*EDS*EEKDVK.T	Sara_1_CID.0726.0726.2	K.AQTAPTKTS*PR.K
JH_1_CID.0868.0868.2	K.EEDEEAES*PPEKK.T	Sara_1_CID.0727.0727.2	K.SST*PPRQS*PSR.K
JH_1_CID.0871.0871.3	R.IGHHS*TSDDSSAYR.S	Sara_1_CID.0730.0730.3	K.DNHIHAET*RPR.K
JH_1_CID.0873.0873.2	R.SQSS*DTEQPSPTSGGGK.V	Sara_1_CID.0731.0731.3	K.WGKS*RS*PQRR.K
JH_1_CID.0877.0877.3	R.DKEVS*DDEAEEKEEK.E	Sara_1_CID.0732.0732.4	K.SKS*KDHAEDKLQNNDSAGK.K
JH_1_CID.0878.0878.3	R.HLDRS*PESDRPR.K	Sara_1_CID.0733.0733.3	K.KSDKNPN#S*PRR.K
JH_1_CID.0880.0880.3	R.AEETETASS*PPEKDRENR.T	Sara_1_CID.0734.0734.3	K.QKSDAEEDGGTGS*QDEEDSKPK.K
JH_1_CID.0882.0882.3	R.VHGHS*DEEEEEEQPR.H	Sara_1_CID.0735.0735.2	K.AEDDGGES*EGDAS*EKDAK.K
JH_1_CID.0885.0885.4	R.DREKEPEAASSRGS*PVR.V	Sara_1_CID.0737.0737.3	K.RRS*PS*PPPAR.K
JH_1_CID.0886.0886.3	K.NSQEDS*EDSEEKDVK.T	Sara_1_CID.0738.0738.3	K.ENNLELHGY*QTN#K.K
JH_1_CID.0887.0887.2	R.DKEVS*DDEAEEKEEK.E	Sara_1_CID.0742.0742.3	K.FTDT*RKDEQER.K
JH_1_CID.0899.0899.2	K.LDGETAS*DSESR.A	Sara_1_CID.0744.0744.4	K.NTPSQHSHSIQHS*PER.K
JH_1_CID.0907.0907.3	R.KGTGDCS*DEEVDGKADGADAK.A	Sara_1_CID.0745.0745.3	K.KRN#TFLLT*M@R.K
JH_1_CID.0917.0917.2	R.KGTGDCS*DEEVDGK.A	Sara_1_CID.0746.0746.3	K.QQRMT*VAFEFEDK.K
JH_1_CID.0919.0919.4	K.IEDVGS*DEEDDSGKDKKK.K	Sara_1_CID.0747.0747.2	K.ERAPS*PASR.K
JH_1_CID.0920.0920.3	K.IEDVGS*DEEDDSGKDKKK.K	Sara_1_CID.0748.0748.3	K.DRPGAAGIS*PT*VR.K
JH_1_CID.0924.0924.3	R.DKEVS*DDEAEEKEEK.E	Sara_1_CID.0749.0749.2	K.GDKT*PGGGGANLK.K
JH_1_CID.0927.0927.4	R.KSSSFSEEKGES*DDEKPR.K	Sara_1_CID.0751.0751.3	K.NTPSQHSHSIQHS*PER.K
JH_1_CID.0928.0928.2	K.GTGDCS*DEEVDGK.A	Sara_1_CID.0752.0752.3	K.RES*PSPAPKPR.K
JH_1_CID.0934.0934.3	R.KSSSFSEEKGES*DDEKPR.K	Sara_1_CID.0753.0753.3	K.AGKES*EEEEEDTEQNKK.K
JH_1_CID.0940.0940.2	K.NSQEDS*EDS*EEKDVK.T	Sara_1_CID.0754.0754.3	K.QKS*DAEEDGGTGS*QDEEDSKPK.K
JH_1_CID.0941.0941.2	K.KEVQS*PEQVK.S	Sara_1_CID.0755.0755.3	K.HKS*N#VGGLLS*PQR.K
JH_1_CID.0942.0942.3	K.KKEPAISSQNS*PEAR.E	Sara_1_CID.0758.0758.3	K.GNDS*DGEAESDDPEKKK.K
JH_1_CID.0944.0944.2	K.ARS*MS*PPPK.R	Sara_1_CID.0759.0759.3	K.RRS*PT*PPPR.K
JH_1_CID.0947.0947.3	K.NSQEDS*EDS*EEKDVK.T	Sara_1_CID.0760.0760.3	K.KAT*GFQRPY*K.K
JH_1_CID.0955.0955.2	R.LKQPS*TPTR.T	Sara_1_CID.0761.0761.3	K.HSHSGST*SPYPK.K
JH_1_CID.0961.0961.3	R.KGTGDCS*DEEVDGKADGADAK.A	Sara_1_CID.0762.0762.2	K.QS*KERAQN#RS*K.K
JH_1_CID.0970.0970.2	R.KGTGDCS*DEEVDGKADGADAK.A	Sara_1_CID.0766.0766.4	K.KRDGKEDET*STDVDEKPK.K
JH_1_CID.0982.0982.3	K.GAEQGS*EEEKEEKEGEVK.A	Sara_1_CID.0767.0767.4	K.RS*PKSYRSVS*PER.K
JH_1_CID.0987.0987.3	K.KKEPAISSQNS*PEAR.E	Sara_1_CID.0768.0768.3	K.QIAS*DS*PHASPK.K
JH_1_CID.1001.1001.3	K.IEDVGS*DEEDDSGKDKK.K	Sara_1_CID.0769.0769.3	K.SRHS*PRLS*R.K
JH_1_CID.1005.1005.3	R.KGTGDCS*DEEVDGKADGADAK.A	Sara_1_CID.0770.0770.4	K.RRPPKGEEGS*DDDETENGPKPK.K
JH_1_CID.1008.1008.4	R.DKEVS*DDEAEEKEEKEEEK.E	Sara_1_CID.0772.0772.3	K.HRPSS*PAT*PPPK.K
JH_1_CID.1011.1011.3	R.DKEVS*DDEAEEKEEKEEEK.E	Sara_1_CID.0773.0773.3	K.FT*DTRKDEQER.K
JH_1_CID.1013.1013.2	R.S*GDETPGSEAPGDK.A	Sara_1_CID.0774.0774.2	K.DRGSPPPS*LS*PK.K
JH_1_CID.1024.1024.2	K.IEDVGS*DEEDDSGKDKK.K	Sara_1_CID.0775.0775.2	K.T*GSESSQTGTSATSGR.K
JH_1_CID.1045.1045.3	K.IEDVGS*DEEDDSGKDKK.K	Sara_1_CID.0776.0776.2	K.IDS*DDDGEKEGDEK.K
JH_1_CID.1050.1050.3	R.AGDM#LEDS*PKRPK.E	Sara_1_CID.0780.0780.3	K.RES*PS*PAPKPR.K
JH_1_CID.1055.1055.4	R.AGETRFT*DTRKDEQER.C	Sara_1_CID.0781.0781.2	K.HRPSS*PAT*PPPK.K
JH_1_CID.1060.1060.4	K.EKTPSPKEEDEEAES*PPEKK.T	Sara_1_CID.0783.0783.3	K.SQS*VEPESQEKEHK.K
JH_1_CID.1063.1063.3	R.KGTGDCS*DEEVDGKADGADAK.A	Sara_1_CID.0784.0784.2	K.RES*PS*PAPKPR.K
JH_1_CID.1064.1064.2	R.RGGGS*GGGDESEGEEVDED.-	Sara_1_CID.0786.0786.2	K.QKS*DAEEDGGTGS*QDEEDSKPK.K
JH_1_CID.1070.1070.3	K.EREKEIS*DDEAEEEK.G	Sara_1_CID.0787.0787.3	K.T*LKGN#AIGLN#MLSN#NK.K
JH_1_CID.1084.1084.3	K.SSSFSEEKGES*DDEKPR.K	Sara_1_CID.0788.0788.2	K.NATRESTST*LK.K
JH_1_CID.1089.1089.3	K.GTGDCS*DEEVDGKADGADAK.A	Sara_1_CID.0789.0789.2	K.FT*DTRKDEQER.K
JH_1_CID.1091.1091.3	R.RKS*EPAVGPPR.G	Sara_1_CID.0790.0790.3	K.RES*PSPAPKPR.K
JH_1_CID.1092.1092.3	K.TPSPKEEDEEAES*PPEKK.T	Sara_1_CID.0793.0793.3	K.IDASKNEEDEGHSNSS*PR.K
JH_1_CID.1096.1096.2	R.AEEEGGS*DGS*AAEAEPR.A	Sara_1_CID.0796.0796.2	K.RSTPS*GPVR.K
JH_1_CID.1102.1102.2	R.DRS*PSPLR.G	Sara_1_CID.0797.0797.3	K.DGKEDETS*TDVDEKPKK.K
JH_1_CID.1122.1122.2	R.EKEIS*DDEAEEEK.G	Sara_1_CID.0798.0798.2	K.SRTPS*ASHEEQQE.K
JH_1_CID.1129.1129.3	K.IEDVGS*DEEDDSGKDKK.K	Sara_1_CID.0800.0800.3	K.ERDKEVS*DDEAEEK.K
JH_1_CID.1130.1130.4	R.VLHAQCHST*PDSAEDVRK.F	Sara_1_CID.0801.0801.4	K.DGKEDETS*TDVDEKPKK.K
JH_1_CID.1132.1132.3	R.VLHAQCHSTPDS*AEDVRK.F	Sara_1_CID.0802.0802.3	K.FT*DT*RKDEQER.K
JH_1_CID.1143.1143.2	R.VLHAQCHST*PDSAEDVRK.F	Sara_1_CID.0803.0803.3	K.IT*AELNKYK.K
JH_1_CID.1152.1152.5	R.VLHAQCHSTPDS*AEDVRK.F	Sara_1_CID.0804.0804.4	K.IDASKNEEDEGHSNSS*PR.K
JH_1_CID.1158.1158.2	R.TAS*FSESR.A	Sara_1_CID.0805.0805.2	K.IDASKNEEDEGHSNSS*PR.K
JH_1_CID.1161.1161.3	K.ASPASGHQLS*DQEEADHGR.G	Sara_1_CID.0807.0807.2	K.FT*DT*RKDEQER.K
JH_1_CID.1169.1169.2	K.IEDVGS*DEEDDSGKDKK.K	Sara_1_CID.0808.0808.3	K.HRPSS*PAT*PPPK.K
JH_1_CID.1178.1178.4	R.VLHAQCHST*PDSAEDVRK.F	Sara_1_CID.0809.0809.3	K.ERLES*CDRR.K
JH_1_CID.1179.1179.3	R.VLHAQCHSTPDS*AEDVRK.F	Sara_1_CID.0810.0810.3	K.SDAEEDGGTGS*QDEEDSKPK.K
JH_1_CID.1188.1188.2	K.IEDVGS*DEEDDSGKDK.K	Sara_1_CID.0811.0811.2	K.DKEVS*DDEAEEK.K
JH_1_CID.1189.1189.3	K.IEDVGS*DEEDDSGKDKK.K	Sara_1_CID.0812.0812.2	K.KSDRT*LY*GNDR.K
JH_1_CID.1190.1190.3	K.IEDVGS*DEEDDSGKDK.K	Sara_1_CID.0814.0814.2	K.SKES*LQEAGK.K
JH_1_CID.1194.1194.3	R.KGTENGVNGTVTSN@GADS*PR.S	Sara_1_CID.0815.0815.3	K.N#SRASFS*RS*RR.K
JH_1_CID.1197.1197.2	R.KGTENGVN@GTVTSNGADS*PR.S	Sara_1_CID.0816.0816.2	K.KGTGDCS*DEEVDGK.K
JH_1_CID.1199.1199.3	K.SES*PKEPEQLRK.L	Sara_1_CID.0817.0817.2	K.NEKS*EEEQSSASVK.K
JH_1_CID.1201.1201.3	R.RDES*DEEPPRVER.T	Sara_1_CID.0818.0818.3	K.VLVQ#S*VCIQIR.K
JH_1_CID.1202.1202.3	R.KRDS*DS*DADEATPTTTPR.V	Sara_1_CID.0821.0821.3	K.KGTGDCS*DEEVDGK.K
JH_1_CID.1214.1214.3	R.KGTENGVN@GTVTSN@GADS*PR.S	Sara_1_CID.0822.0822.2	K.RPPS*PEPSAK.K
JH_1_CID.1215.1215.2	R.KGTEN@GVNGTVTSN@GADS*PR.S	Sara_1_CID.0823.0823.3	K.SYS*PDGKESPSDKK.K
JH_1_CID.1216.1216.2	R.ASHS*AVDITK.V	Sara_1_CID.0824.0824.2	K.SDAEEDGGTGS*QDEEDSKPK.K
JH_1_CID.1224.1224.2	R.SCSHQTS*APSLK.A	Sara_1_CID.0825.0825.3	K.SYS*PDGKES*PSDKK.K
JH_1_CID.1225.1225.2	R.APTAAPS*PEPR.D	Sara_1_CID.0826.0826.3	K.KRS*PS*PSPTPEAK.K
JH_1_CID.1228.1228.4	R.VLHAQCHST*PDSAEDVRK.F	Sara_1_CID.0828.0828.3	K.RRT*PS*PPPR.K
JH_1_CID.1229.1229.3	R.VLHAQCHSTPDS*AEDVRK.F	Sara_1_CID.0829.0829.2	K.SYS*PDGKES*PSDKK.K
JH_1_CID.1232.1232.2	R.TELS*PSRAS*PGK.S	Sara_1_CID.0831.0831.2	K.KRS*PS*PSPTPEAK.K
JH_1_CID.1236.1236.2	K.IEDVGS*DEEDDSGKDK.K	Sara_1_CID.0832.0832.3	K.AEDGAAPSPSSET*PKKK.K
JH_1_CID.1242.1242.2	K.LGASNS*PGQPNSVK.R	Sara_1_CID.0833.0833.3	K.DKEVS*DDEAEEK.K
JH_1_CID.1243.1243.4	R.RSN@GLAHTS*PTRPTPQPR.S	Sara_1_CID.0835.0835.3	K.VHGHS*DEEEEEEQPR.K
JH_1_CID.1244.1244.3	R.YHGHS*M#SDPGVSYR.T	Sara_1_CID.0836.0836.3	K.FT*DT*RKDEQER.K
JH_1_CID.1251.1251.3	R.KRDS*DS*DADEATPTTTPR.V	Sara_1_CID.0837.0837.3	K.IDASKNEEDEGHSNSS*PR.K
JH_1_CID.1252.1252.2	R.VGSS*SSSFR.G	Sara_1_CID.0838.0838.2	K.RST*PSGPVR.K
JH_1_CID.1258.1258.3	K.IEDVGS*DEEDDSGKDKK.K	Sara_1_CID.0840.0840.3	K.KIKKT*N#TN#Y*SR.K
JH_1_CID.1263.1263.3	R.KGTENGVN@GTVTSN@GADS*PR.S	Sara_1_CID.0842.0842.3	K.QKS*DAEEDGGTGS*QDEEDSKPK.K
JH_1_CID.1264.1264.4	R.RQDASERGDSAPQASS*DLEDDPHTHTK.E	Sara_1_CID.0843.0843.2	K.RSS*S*MPTSTK.K
JH_1_CID.1265.1265.2	R.KGTEN@GVNGTVTSN@GADS*PR.S	Sara_1_CID.0844.0844.2	K.RRT*PS*PPPR.K
JH_1_CID.1271.1271.2	R.APTAAPS*PEPR.D	Sara_1_CID.0845.0845.2	K.VHGHS*DEEEEEEQPR.K
JH_1_CID.1278.1278.2	K.AEEPS*EEEADAPKPK.K	Sara_1_CID.0846.0846.2	K.SRGS*PRYS*PR.K
JH_1_CID.1279.1279.3	R.VLHAQCHSTPDS*AEDVRK.F	Sara_1_CID.0847.0847.2	K.QKMST*LEKS*K.K
JH_1_CID.1298.1298.2	R.VGS*SSSSFR.G	Sara_1_CID.0849.0849.4	K.ERDKEVS*DDEAEEKEEK.K
JH_1_CID.1302.1302.3	K.IEDVGS*DEEDDSGKDKK.K	Sara_1_CID.0850.0850.3	K.ERDKEVS*DDEAEEKEEK.K
JH_1_CID.1306.1306.3	R.RAGDMLEDS*PKRPK.E	Sara_1_CID.0851.0851.3	K.SRLVS*Q#EKDER.K
JH_1_CID.1307.1307.2	R.KGTEN@GVN@GTVTSNGADS*PR.S	Sara_1_CID.0852.0852.3	K.SRGS*PRYS*PR.K
JH_1_CID.1311.1311.3	R.KGTENGVN@GTVTSN@GADS*PR.S	Sara_1_CID.0853.0853.2	K.GEVAPKET*PK.K
JH_1_CID.1314.1314.2	R.KGTEN@GVN@GTVTSNGADS*PR.S	Sara_1_CID.0854.0854.3	K.NEEPVRS*PERR.K
JH_1_CID.1315.1315.4	R.VLHAQCHST*PDSAEDVRK.F	Sara_1_CID.0856.0856.3	K.SQEPISNDQKDS*DDDKEK.K
JH_1_CID.1316.1316.3	R.NYQQNYQNSESGEKNEGS*ESAPEGQAQQR.R	Sara_1_CID.0857.0857.2	K.KGTGDCS*DEEVDGK.K
JH_1_CID.1319.1319.2	K.IEDVGS*DEEDDSGK.D	Sara_1_CID.0858.0858.2	K.RPPS*PEPSAK.K
JH_1_CID.1327.1327.3	R.VLHAQCHSTPDS*AEDVR.K	Sara_1_CID.0859.0859.3	K.ARS*RT*PPSAPSQSR.K
JH_1_CID.1333.1333.4	R.RRHS*GQDVHVVLK.L	Sara_1_CID.0860.0860.3	K.IDASKNEEDEGHSN#SS*PR.K
JH_1_CID.1336.1336.2	R.VLHAQCHSTPDS*AEDVR.K	Sara_1_CID.0861.0861.3	K.LLLAT*DPGGS*PAQR.K
JH_1_CID.1344.1344.3	R.RRHS*GQDVHVVLK.L	Sara_1_CID.0863.0863.3	K.TVAQS*QQLETSSQR.K
JH_1_CID.1347.1347.3	R.KNS*VSLHAPK.T	Sara_1_CID.0864.0864.3	K.SGKNSQEDS*EDS*EEKDVK.K
JH_1_CID.1349.1349.2	R.VGS*SSSSFR.G	Sara_1_CID.0865.0865.2	K.SRLVS*Q#EKDER.K
JH_1_CID.1357.1357.2	R.KNS*VSLHAPK.T	Sara_1_CID.0866.0866.3	K.IHN#SKLS*PK.K
JH_1_CID.1361.1361.3	R.KGTEN@GVNGTVTSN@GADS*PR.S	Sara_1_CID.0867.0867.3	K.M@KDS*NYVKEFK.K
JH_1_CID.1364.1364.5	R.RRHS*GQDVHVVLK.L	Sara_1_CID.0868.0868.2	K.EEDEEAES*PPEKK.K
JH_1_CID.1368.1368.3	K.TVQKDADEEDS*DEETSHLER.S	Sara_1_CID.0871.0871.3	K.IGHHS*TSDDSSAYR.K
JH_1_CID.1369.1369.2	K.IEDVGS*DEEDDSGK.D	Sara_1_CID.0872.0872.3	K.RRT*PS*PPPR.K
JH_1_CID.1375.1375.3	R.VLHAQCHSTPDS*AEDVR.K	Sara_1_CID.0873.0873.2	K.SQSS*DTEQPSPTSGGGK.K
JH_1_CID.1377.1377.3	R.GDSAPQASSDLEDDPHTHT*K.E	Sara_1_CID.0874.0874.2	K.MT*LAASS*QR.K
JH_1_CID.1379.1379.4	R.RRHS*GQDVHVVLK.L	Sara_1_CID.0875.0875.4	K.HLDRS*PESDRPR.K
JH_1_CID.1382.1382.3	K.EIS*DDEAEEEKGEKEEEDKEDEEKPK.I	Sara_1_CID.0877.0877.3	K.DKEVS*DDEAEEKEEK.K
JH_1_CID.1391.1391.2	R.GDSAPQASS*DLEDDPHTHTK.E	Sara_1_CID.0878.0878.3	K.HLDRS*PESDRPR.K
JH_1_CID.1393.1393.4	R.GDSAPQASS*DLEDDPHTHTK.E	Sara_1_CID.0879.0879.3	K.GRS*RT*PLTSR.K
JH_1_CID.1398.1398.3	R.KNS*VSLHAPK.T	Sara_1_CID.0880.0880.3	K.AEETETASS*PPEKDRENR.K
JH_1_CID.1405.1405.3	R.DLTHSDS*ESSLHTSDR.Q	Sara_1_CID.0882.0882.3	K.VHGHS*DEEEEEEQPR.K
JH_1_CID.1412.1412.2	R.ATAPQTQHVS*PMR.Q	Sara_1_CID.0885.0885.4	K.DREKEPEAASSRGS*PVR.K
JH_1_CID.1424.1424.2	R.AGDMLEDS*PKRPK.E	Sara_1_CID.0886.0886.3	K.NSQEDS*EDSEEKDVK.K
JH_1_CID.1425.1425.3	R.VLHAQCHSTPDS*AEDVR.K	Sara_1_CID.0887.0887.2	K.DKEVS*DDEAEEKEEK.K
JH_1_CID.1452.1452.2	K.SES*PKEPEQLR.K	Sara_1_CID.0888.0888.2	K.GRS*RT*PLTSR.K
JH_1_CID.1454.1454.3	K.SES*PKEPEQLR.K	Sara_1_CID.0889.0889.3	K.RYS*PS*PPPKRR.K
JH_1_CID.1456.1456.2	R.SAS*SDTSEELNAQDSPKR.H	Sara_1_CID.0891.0891.3	K.LQ#ERASQ#AEGT*R.K
JH_1_CID.1465.1465.3	R.VLHAQCHSTPDS*AEDVR.K	Sara_1_CID.0892.0892.3	K.RQN#RT*VLHR.K
JH_1_CID.1468.1468.3	K.QKFHDS*EGDDTEETEDYR.Q	Sara_1_CID.0893.0893.2	K.RPTEAVS*PK.K
JH_1_CID.1469.1469.2	R.KLS*SAMSAAK.A	Sara_1_CID.0894.0894.4	K.RQ#NRT*VLHR.K
JH_1_CID.1470.1470.4	K.HGLTHEELKS*PREPGYK.A	Sara_1_CID.0895.0895.3	K.DREKEPEAASSRGS*PVR.K
JH_1_CID.1476.1476.2	K.LDEGT*PPEPK.G	Sara_1_CID.0896.0896.3	K.S*RTPPSAPSQSR.K
JH_1_CID.1481.1481.2	R.DYDDMS*PR.R	Sara_1_CID.0898.0898.2	K.GPARARPGS*R.K
JH_1_CID.1486.1486.2	R.VGGS*SVDLHR.F	Sara_1_CID.0899.0899.2	K.LDGETAS*DSESR.K
JH_1_CID.1488.1488.4	R.RHS*GQDVHVVLK.L	Sara_1_CID.0900.0900.4	K.KPN#IRCQQDS*DELLK.K
JH_1_CID.1496.1496.3	R.RHS*GQDVHVVLK.L	Sara_1_CID.0901.0901.3	K.MQN#DM@KLPLS*QR.K
JH_1_CID.1517.1517.4	R.RRRS*PS*PAPPPPPPPPPR.R	Sara_1_CID.0903.0903.2	K.SQ#S*VEPESQEK.K
JH_1_CID.1529.1529.3	K.SQEPISNDQKDS*DDDKEKGEGALPTGK.S	Sara_1_CID.0905.0905.3	K.IHN#SKLS*PK.K
JH_1_CID.1530.1530.2	K.LSSQLS*AGEEK.W	Sara_1_CID.0907.0907.3	K.KGTGDCS*DEEVDGKADGADAK.K
JH_1_CID.1531.1531.2	K.VIYSQPS*AR.S	Sara_1_CID.0909.0909.3	K.QHYQKETES*APGS*PR.K
JH_1_CID.1536.1536.3	R.AKPAAQSEEETAAS*PAAS*PTPQSAQEPSAPGK.A	Sara_1_CID.0913.0913.3	K.SLGT*IQQTRR.K
JH_1_CID.1556.1556.2	R.AGGAGEGS*DDDTSLT.-	Sara_1_CID.0916.0916.2	K.EM@T*S*LR.K
JH_1_CID.1561.1561.4	K.GDKSELNEIKENQRS*PVR.V	Sara_1_CID.0917.0917.2	K.KGTGDCS*DEEVDGK.K
JH_1_CID.1564.1564.3	R.YHGHS*MSDPGVSYR.T	Sara_1_CID.0919.0919.4	K.IEDVGS*DEEDDSGKDKKK.K
JH_1_CID.1571.1571.2	K.ESLKEEDES*DDDNM.-	Sara_1_CID.0920.0920.3	K.IEDVGS*DEEDDSGKDKKK.K
JH_1_CID.1572.1572.2	R.KSS*VEGLEPAENK.C	Sara_1_CID.0921.0921.3	K.CSEEVKT*PELSQK.K
JH_1_CID.1577.1577.3	K.RKS*VTYEELR.N	Sara_1_CID.0924.0924.3	K.DKEVS*DDEAEEKEEK.K
JH_1_CID.1578.1578.2	R.NTELCET*PTTSDPK.S	Sara_1_CID.0926.0926.3	K.DGKEDETS*TDVDEKPK.K
JH_1_CID.1579.1579.3	K.FHDS*EGDDTEETEDYR.Q	Sara_1_CID.0927.0927.4	K.KSSSFSEEKGES*DDEKPR.K
JH_1_CID.1581.1581.3	R.VLHAQCHSTPDS*AEDVR.K	Sara_1_CID.0928.0928.2	K.GTGDCS*DEEVDGK.K
JH_1_CID.1585.1585.2	K.AIYQGPSS*PDKS.-	Sara_1_CID.0929.0929.3	K.VRRAGY*AY*RR.K
JH_1_CID.1587.1587.2	R.SSGS*PYGGGYGSGGGSGGYGSR.R	Sara_1_CID.0931.0931.2	K.SQTS*PKGGLS*R.K
JH_1_CID.1603.1603.3	R.RRS*PS*PAPPPPPPPPPR.R	Sara_1_CID.0933.0933.3	K.ARDRS*PSPLR.K
JH_1_CID.1606.1606.2	R.SAS*SDTSEELNAQDSPK.R	Sara_1_CID.0934.0934.3	K.KSSSFSEEKGES*DDEKPR.K
JH_1_CID.1608.1608.2	R.AGGAGEGS*DDDTSLT.-	Sara_1_CID.0935.0935.3	K.TT*KQ#YLNVPPS*PK.K
JH_1_CID.1614.1614.2	R.ASVSDLS*PR.E	Sara_1_CID.0940.0940.2	K.NSQEDS*EDS*EEKDVK.K
JH_1_CID.1621.1621.3	R.TAS*FSESRADEVAPAKK.A	Sara_1_CID.0941.0941.2	K.KEVQS*PEQVK.K
JH_1_CID.1624.1624.2	R.ASHYS*DQLTPR.Q	Sara_1_CID.0942.0942.3	K.KKEPAISSQNS*PEAR.K
JH_1_CID.1634.1634.2	K.AIYQGPSS*PDKS.-	Sara_1_CID.0943.0943.2	K.GPARARPGS*R.K
JH_1_CID.1641.1641.2	K.ESLKEEDES*DDDNM.-	Sara_1_CID.0944.0944.2	K.ARS*MS*PPPK.K
JH_1_CID.1649.1649.3	R.RRS*PS*PAPPPPPPPPPR.R	Sara_1_CID.0945.0945.3	K.ADVM@KM@VTNT*HK.K
JH_1_CID.1650.1650.2	R.VIENTDGS*EEEMDAR.D	Sara_1_CID.0947.0947.3	K.NSQEDS*EDS*EEKDVK.K
JH_1_CID.1654.1654.4	K.ESDDKPEIEDVGS*DEEEEEKKDGDKK.K	Sara_1_CID.0949.0949.3	K.KAS*KSGFGDK.K
JH_1_CID.1665.1665.3	R.S*RSRDDLYDPDDPR.D	Sara_1_CID.0950.0950.3	K.QIN#N#LIT*KVY*SR.K
JH_1_CID.1670.1670.3	R.YHGHS*MSDPGVS*YR.T	Sara_1_CID.0951.0951.3	K.RQQYS*DQEYHSSTEK.K
JH_1_CID.1675.1675.4	R.LLKPGEEPSEYT*DEEDTKDHSK.Q	Sara_1_CID.0955.0955.2	K.LKQPS*TPTR.K
JH_1_CID.1679.1679.2	R.YGMGTS*VER.A	Sara_1_CID.0956.0956.3	K.KSRVS*VS*PGR.K
JH_1_CID.1685.1685.3	R.LLKPGEEPSEYT*DEEDTKDHSK.Q	Sara_1_CID.0957.0957.3	K.GTGRPNS*PQRLDR.K
JH_1_CID.1687.1687.4	R.LLKPGEEPSEYT*DEEDTKDHSKQD.-	Sara_1_CID.0961.0961.3	K.KGTGDCS*DEEVDGKADGADAK.K
JH_1_CID.1689.1689.3	K.HPEAPDEES*DHDYQNHI.-	Sara_1_CID.0962.0962.3	K.DLALQRCS*PNAQR.K
JH_1_CID.1690.1690.3	R.LLKPGEEPSEYT*DEEDTKDHSKQD.-	Sara_1_CID.0966.0966.3	K.VS*N#KGLN#SY*K.K
JH_1_CID.1698.1698.3	R.LGNRKS*VVFTSAR.A	Sara_1_CID.0968.0968.2	K.AKS*ALES*HIR.K
JH_1_CID.1701.1701.2	K.ESLKEEDES*DDDNM.-	Sara_1_CID.0970.0970.2	K.KGTGDCS*DEEVDGKADGADAK.K
JH_1_CID.1703.1703.3	K.EELEQQT*DGDCDEEDDDKDGEMPK.S	Sara_1_CID.0971.0971.3	K.LKSKES*LQEAGK.K
JH_1_CID.1708.1708.2	R.VRPASSAAS*VYAGAGGSGSR.I	Sara_1_CID.0973.0973.3	K.ERHPS*WR.K
JH_1_CID.1711.1711.3	R.VRPAS*SAASVYAGAGGSGSR.I	Sara_1_CID.0977.0977.3	K.RS*RSLANHR.K
JH_1_CID.1713.1713.2	K.EELEQQT*DGDCDEEDDDKDGEMPK.S	Sara_1_CID.0979.0979.3	K.T*IVPVQYETR.K
JH_1_CID.1753.1753.3	K.AKPS*PAPS*PTISAPDASGPQKR.S	Sara_1_CID.0980.0980.3	K.AGETRFT*DTRK.K
JH_1_CID.1759.1759.2	R.RRQS*VELHS*PQSLPR.G	Sara_1_CID.0982.0982.3	K.GAEQGS*EEEKEEKEGEVK.K
JH_1_CID.1771.1771.2	K.HTGPNS*PDTANDGFVR.L	Sara_1_CID.0984.0984.3	K.QQ#RILRS*KY*GSSK.K
JH_1_CID.1773.1773.3	R.RRQS*VELHS*PQSLPR.G	Sara_1_CID.0985.0985.3	K.HQFFEFLY*SQGVGTK.K
JH_1_CID.1807.1807.2	R.RRQS*VELHS*PQSLPR.G	Sara_1_CID.0987.0987.3	K.KKEPAISSQNS*PEAR.K
JH_1_CID.1814.1814.3	R.RRQS*VELHS*PQSLPR.G	Sara_1_CID.0992.0992.3	K.Y*QTLPGS*LEVTQ#SGSK.K
JH_1_CID.1832.1832.3	R.RRQS*VELHSPQSLPR.G	Sara_1_CID.0993.0993.3	K.VTRS*QEELREEK.K
JH_1_CID.1849.1849.2	R.RRQS*VELHS*PQSLPR.G	Sara_1_CID.0994.0994.3	K.AQRRS*NPPS*R.K
JH_1_CID.1856.1856.3	R.RRQS*VELHS*PQSLPR.G	Sara_1_CID.0996.0996.2	K.HS*ASAGAQRK.K
JH_1_CID.1863.1863.2	K.AEEDEILNRS*PR.N	Sara_1_CID.0997.0997.3	K.GPARARPGS*R.K
JH_1_CID.1870.1870.3	K.AEEDEILNRS*PR.N	Sara_1_CID.0998.0998.3	K.RQEVS*RLR.K
JH_1_CID.1879.1879.3	K.ESDDKPEIEDVGS*DEEEEEKK.D	Sara_1_CID.0999.0999.3	K.EEM@VN#YFS*RLIDR.K
JH_1_CID.1898.1898.2	R.RRQS*VELHS*PQSLPR.G	Sara_1_CID.1000.1000.2	K.LLLAT*DPGGS*PAQRR.K
JH_1_CID.1905.1905.3	R.RRQS*VELHS*PQSLPR.G	Sara_1_CID.1001.1001.3	K.IEDVGS*DEEDDSGKDKK.K
JH_1_CID.1907.1907.4	R.RRQS*VELHS*PQSLPR.G	Sara_1_CID.1003.1003.3	K.DLALQRCS*PNAQR.K
JH_1_CID.1922.1922.3	R.RQSVELHS*PQSLPR.G	Sara_1_CID.1005.1005.3	K.KGTGDCS*DEEVDGKADGADAK.K
JH_1_CID.1941.1941.2	R.RRQS*VELHS*PQSLPR.G	Sara_1_CID.1006.1006.3	K.TM@T*RPN#ALDR.K
JH_1_CID.1942.1942.2	R.RHS*DLPETNTSDPETLTK.E	Sara_1_CID.1007.1007.3	K.SCS*AAGLHRPR.K
JH_1_CID.1947.1947.3	R.RRQS*VELHS*PQSLPR.G	Sara_1_CID.1008.1008.4	K.DKEVS*DDEAEEKEEKEEEK.K
JH_1_CID.1950.1950.2	K.VLHGAQTS*DEEKDF.-	Sara_1_CID.1010.1010.2	K.AKS*ALES*HIR.K
JH_1_CID.1961.1961.3	R.RRQS*VELHS*PQ@SLPR.G	Sara_1_CID.1011.1011.3	K.DKEVS*DDEAEEKEEKEEEK.K
JH_1_CID.1962.1962.2	R.RRQS*VELHS*PQ@SLPR.G	Sara_1_CID.1012.1012.4	K.KT*HVGVGAGAKPQ#DDS*K.K
JH_1_CID.1966.1966.3	R.RQSVELHS*PQSLPR.G	Sara_1_CID.1013.1013.2	K.S*GDETPGSEAPGDK.K
JH_1_CID.1984.1984.3	K.RPGPEHS*LGLEKESDEEPED.-	Sara_1_CID.1014.1014.3	K.SAHQKEACSSLKAS*SK.K
JH_1_CID.1993.1993.2	R.TGEPDEEEGTFRSS*IR.R	Sara_1_CID.1015.1015.3	K.LIVDS*FFQKK.K
JH_1_CID.1996.1996.3	R.RRQS*VELHS*PQSLPR.G	Sara_1_CID.1017.1017.3	K.AGETRFT*DT*RKDEQER.K
JH_1_CID.2000.2000.2	R.RRQS*VELHS*PQSLPR.G	Sara_1_CID.1018.1018.3	K.Q#VM@TVLM@NLS*FTSR.K
JH_1_CID.2006.2006.3	K.ESDDKPEIEDVGS*DEEEEEK.K	Sara_1_CID.1020.1020.2	K.GVT*LLGT*K.K
JH_1_CID.2014.2014.3	K.NAIHTYVQAGS*HIAAK.G	Sara_1_CID.1022.1022.2	K.SCS*AAGLHRPR.K
JH_1_CID.2020.2020.3	R.RQS*VELHS*PQSLPR.G	Sara_1_CID.1024.1024.2	K.IEDVGS*DEEDDSGKDKK.K
JH_1_CID.2022.2022.3	R.RQS*VELHSPQSLPR.G	Sara_1_CID.1025.1025.2	K.AGETRFT*DT*RKDEQER.K
JH_1_CID.2024.2024.2	R.RQS*VELHS*PQSLPR.G	Sara_1_CID.1027.1027.2	K.IYS*KVAQ#SVVS*LQ#R.K
JH_1_CID.2033.2033.4	R.RQS*VELHS*PQSLPR.G	Sara_1_CID.1028.1028.2	K.YTT*ALLN#QT*GIPR.K
JH_1_CID.2050.2050.2	R.SST*PLPTVSSSAENTR.Q	Sara_1_CID.1029.1029.2	K.QQAKES*STRRYIT*K.K
JH_1_CID.2052.2052.3	R.RRQS*VELHS*PQSLPR.G	Sara_1_CID.1032.1032.4	K.RNWVWTS*Y*IINK.K
JH_1_CID.2054.2054.2	R.RRQS*VELHS*PQSLPR.G	Sara_1_CID.1033.1033.3	K.EVEESDAGAT*LAPR.K
JH_1_CID.2066.2066.3	R.RQS*VELHS*PQSLPR.G	Sara_1_CID.1034.1034.4	K.IEDVGS*DEEDDSGKDKK.K
JH_1_CID.2069.2069.3	R.RQS*VELHSPQSLPR.G	Sara_1_CID.1039.1039.2	K.MEAFPWAPRS*PR.K
JH_1_CID.2073.2073.4	R.RQS*VELHS*PQSLPR.G	Sara_1_CID.1040.1040.2	K.SAVRPS*PS*PER.K
JH_1_CID.2087.2087.2	R.RQS*VELHS*PQSLPR.G	Sara_1_CID.1042.1042.3	K.VLAYTGCFSRMQ#T*IK.K
JH_1_CID.2094.2094.3	R.RRQS*VELHS*PQSLPR.G	Sara_1_CID.1043.1043.3	K.TDTEKPFRGS*QS*PKR.K
JH_1_CID.2102.2102.2	R.RRQS*VELHS*PQSLPR.G	Sara_1_CID.1045.1045.3	K.IEDVGS*DEEDDSGKDKK.K
JH_1_CID.2108.2108.3	R.RQS*VELHS*PQSLPR.G	Sara_1_CID.1046.1046.3	K.Q#Y*ISKM@IEDSGPGM@K.K
JH_1_CID.2113.2113.3	R.RQS*VELHSPQSLPR.G	Sara_1_CID.1047.1047.4	K.MEAFPWAPRS*PR.K
JH_1_CID.2117.2117.4	R.RQS*VELHS*PQSLPR.G	Sara_1_CID.1048.1048.3	K.IEELT*GLLNQYLR.K
JH_1_CID.2125.2125.4	K.SKKPARPNSEVLLS*GSEDADDPNKLSK.K	Sara_1_CID.1050.1050.3	K.AGDM@LEDS*PKRPK.K
JH_1_CID.2127.2127.3	R.QES*DPEDDDVKKPALQSSVVATSK.E	Sara_1_CID.1052.1052.3	K.QLIYHLT*PHS*KR.K
JH_1_CID.2129.2129.2	R.RQS*VELHS*PQSLPR.G	Sara_1_CID.1054.1054.3	K.DRS*PLRRS*PPR.K
JH_1_CID.2136.2136.3	R.RRQS*VELHS*PQSLPR.G	Sara_1_CID.1055.1055.4	K.AGETRFT*DTRKDEQER.K
JH_1_CID.2145.2145.2	R.RRQS*VELHS*PQSLPR.G	Sara_1_CID.1056.1056.3	K.M@YN#IEPADRFKT*K.K
JH_1_CID.2151.2151.3	R.RQS*VELHS*PQSLPR.G	Sara_1_CID.1057.1057.4	K.M@LHAQ#Y*GELIQPR.K
JH_1_CID.2157.2157.3	K.SKES*LQEAGKSDANTDLIGGSPK.G	Sara_1_CID.1059.1059.3	K.AGETRFT*DTRKDEQER.K
JH_1_CID.2169.2169.2	K.EKS*PELPEPSVR.M	Sara_1_CID.1060.1060.4	K.EKTPSPKEEDEEAES*PPEKK.K
JH_1_CID.2171.2171.2	R.RQS*VELHS*PQSLPR.G	Sara_1_CID.1062.1062.2	K.RRS*PS*PYYSR.K
JH_1_CID.2181.2181.4	K.RPHT*PTPGIYMGRPTYGSSR.R	Sara_1_CID.1063.1063.3	K.KGTGDCS*DEEVDGKADGADAK.K
JH_1_CID.2182.2182.4	K.HIKEEPLS*EEEPCTSTAVPSPEKK.K	Sara_1_CID.1064.1064.2	K.RGGGS*GGGDESEGEEVDED.K
JH_1_CID.2183.2183.4	R.RQS*VELHS*PQSLPR.G	Sara_1_CID.1066.1066.3	K.S*S*RKATLYVRY*R.K
JH_1_CID.2185.2185.3	R.RRQS*VELHS*PQSLPR.G	Sara_1_CID.1067.1067.3	K.AGETRFT*DT*RKDEQER.K
JH_1_CID.2187.2187.3	R.QSVELHS*PQSLPR.G	Sara_1_CID.1068.1068.2	K.LGIAS*LS*K.K
JH_1_CID.2188.2188.2	R.QSVELHS*PQSLPR.G	Sara_1_CID.1070.1070.3	K.EREKEIS*DDEAEEEK.K
JH_1_CID.2194.2194.2	R.RRQS*VELHS*PQSLPR.G	Sara_1_CID.1071.1071.3	K.DLQKEISLY*IPR.K
JH_1_CID.2204.2204.2	R.HSSLPTES*DEDIAPAQR.V	Sara_1_CID.1074.1074.2	K.IYS*KVAQ#SVVS*LQ#R.K
JH_1_CID.2206.2206.2	R.RQS*VELHS*PQ@SLPR.G	Sara_1_CID.1075.1075.2	K.GLN#DFQS*WEK.K
JH_1_CID.2209.2209.2	K.EKS*PELPEPSVR.M	Sara_1_CID.1078.1078.2	K.DRS*PLRRS*PPR.K
JH_1_CID.2221.2221.4	K.RPHT*PTPGIYMGRPTYGSSR.R	Sara_1_CID.1081.1081.3	K.RRS*PS*PYYSR.K
JH_1_CID.2225.2225.2	K.ATWGDGGDSS*PSNVVSK.Q	Sara_1_CID.1083.1083.3	K.EVEESDAGAT*LAPR.K
JH_1_CID.2227.2227.3	R.RRQS*VELHS*PQSLPR.G	Sara_1_CID.1084.1084.3	K.SSSFSEEKGES*DDEKPR.K
JH_1_CID.2230.2230.3	R.QSVELHS*PQSLPR.G	Sara_1_CID.1089.1089.3	K.GTGDCS*DEEVDGKADGADAK.K
JH_1_CID.2234.2234.2	R.RQS*VELHS*PQSLPR.G	Sara_1_CID.1090.1090.4	K.RNWVWT*SY*IINK.K
JH_1_CID.2236.2236.3	R.ELEKPIQSKPQSPVIQATAGS*PK.F	Sara_1_CID.1091.1091.3	K.RKS*EPAVGPPR.K
JH_1_CID.2238.2238.2	R.AGS*PQLDDIR.V	Sara_1_CID.1092.1092.3	K.TPSPKEEDEEAES*PPEKK.K
JH_1_CID.2239.2239.2	R.RRQS*VELHS*PQSLPR.G	Sara_1_CID.1094.1094.2	K.KVS*MEPR.K
JH_1_CID.2241.2241.3	R.RQS*VELHS*PQSLPR.G	Sara_1_CID.1096.1096.2	K.AEEEGGS*DGS*AAEAEPR.K
JH_1_CID.2276.2276.3	R.RRQS*VELHS*PQSLPR.G	Sara_1_CID.1098.1098.2	K.GSYRDS*LR.K
JH_1_CID.2283.2283.2	R.RQS*VELHS*PQSLPR.G	Sara_1_CID.1102.1102.2	K.DRS*PSPLR.K
JH_1_CID.2286.2286.2	R.RRQS*VELHS*PQSLPR.G	Sara_1_CID.1103.1103.3	K.AIRSFEKS*RSLT*ER.K
JH_1_CID.2290.2290.3	R.RQS*VELHS*PQSLPR.G	Sara_1_CID.1104.1104.3	K.TQHLT*RTQ#HLT*R.K
JH_1_CID.2299.2299.3	R.TDSREDEIS*PPPPNPVVK.G	Sara_1_CID.1105.1105.3	K.DRS*PLRRS*PPR.K
JH_1_CID.2302.2302.2	R.TAS*LTSAASIDGSR.S	Sara_1_CID.1106.1106.2	K.M@QM@ELS*HK.K
JH_1_CID.2306.2306.2	K.SAS*PAPADVAPAQEDLR.T	Sara_1_CID.1109.1109.2	K.RRS*PS*PYYSR.K
JH_1_CID.2307.2307.2	R.TDSREDEIS*PPPPNPVVK.G	Sara_1_CID.1110.1110.2	K.IFQ#HS*VKK.K
JH_1_CID.2312.2312.3	R.QS*VELHS*PQSLPR.G	Sara_1_CID.1111.1111.3	K.DLALQRCS*PNAQR.K
JH_1_CID.2320.2320.2	K.ALDIDS*DEEPEPK.E	Sara_1_CID.1112.1112.2	K.KPQS*QRYESLN#GVN#PK.K
JH_1_CID.2325.2325.3	R.RRQS*VELHS*PQSLPR.G	Sara_1_CID.1113.1113.3	K.GKPS*SEDEKEAGGLR.K
JH_1_CID.2332.2332.2	R.RQS*VELHS*PQSLPR.G	Sara_1_CID.1115.1115.3	K.Q#VM@TVLM@NLS*FTSR.K
JH_1_CID.2333.2333.2	R.RRQS*VELHS*PQSLPR.G	Sara_1_CID.1117.1117.3	K.AGETRFT*DT*RKDEQER.K
JH_1_CID.2335.2335.3	K.VDNLTYRTSPDT*LR.R	Sara_1_CID.1118.1118.3	K.LS*GQ#MGPHAHRRQR.K
JH_1_CID.2337.2337.2	K.DWEDDS*DEDM#SNFDR.F	Sara_1_CID.1119.1119.3	K.HFSN#LPPQ#T*MAK.K
JH_1_CID.2340.2340.3	R.RQS*VELHS*PQSLPR.G	Sara_1_CID.1122.1122.2	K.EKEIS*DDEAEEEK.K
JH_1_CID.2350.2350.3	K.HIKEEPLS*EEEPCTSTAVPSPEK.K	Sara_1_CID.1123.1123.3	K.KVELSESEEDKGS*K.K
JH_1_CID.2353.2353.3	R.QS*VELHS*PQSLPR.G	Sara_1_CID.1124.1124.3	K.Q#PALVS*TPGLS*IK.K
JH_1_CID.2355.2355.2	K.SAS*PAPADVAPAQEDLR.T	Sara_1_CID.1127.1127.2	K.LN#N#DT*GFHSLPR.K
JH_1_CID.2362.2362.2	R.TDSREDEIS*PPPPNPVVK.G	Sara_1_CID.1129.1129.3	K.IEDVGS*DEEDDSGKDKK.K
JH_1_CID.2363.2363.2	R.TNPS*PTNPFSSDAQK.A	Sara_1_CID.1130.1130.4	K.VLHAQCHST*PDSAEDVRK.K
JH_1_CID.2364.2364.2	R.KETES*EAEDDNLDDLER.H	Sara_1_CID.1132.1132.3	K.VLHAQCHSTPDS*AEDVRK.K
JH_1_CID.2365.2365.2	K.VSNQS*FTEIER.Q	Sara_1_CID.1133.1133.3	K.RRS*PS*PYYSR.K
JH_1_CID.2367.2367.3	R.RRQS*VELHS*PQSLPR.G	Sara_1_CID.1137.1137.3	K.LVDNGT*LLYT*MR.K
JH_1_CID.2374.2374.2	R.RQS*VELHS*PQSLPR.G	Sara_1_CID.1138.1138.3	K.SSTLSSGSVS*LS*PK.K
JH_1_CID.2382.2382.3	K.EIQN@GTLHES*DSEHVPQDFK.L	Sara_1_CID.1139.1139.2	K.LVSSRDPDSES*PK.K
JH_1_CID.2388.2388.3	R.RQS*VELHS*PQSLPR.G	Sara_1_CID.1141.1141.3	K.EKEIS*DDEAEEEK.K
JH_1_CID.2393.2393.3	K.RTNPPGGKGS*GIFDESTPVQTR.Q	Sara_1_CID.1143.1143.2	K.VLHAQCHST*PDSAEDVRK.K
JH_1_CID.2395.2395.3	K.GENEETLGRPAQPPSAGETPHS*PGVEDAPIAK.V	Sara_1_CID.1146.1146.2	K.KSQN#GQ#RQ#GT*PGSK.K
JH_1_CID.2399.2399.2	R.RTS*MGGTQQQFVEGVR.M	Sara_1_CID.1148.1148.3	K.RPERPRPS*DAAPVK.K
JH_1_CID.2407.2407.2	R.KVVDYS*QFQESDDADEDYGR.D	Sara_1_CID.1151.1151.2	K.Q#HQLIT*VTM@SSDSR.K
JH_1_CID.2410.2410.3	R.KVVDYSQFQES*DDADEDYGR.D	Sara_1_CID.1152.1152.5	K.VLHAQCHSTPDS*AEDVRK.K
JH_1_CID.2416.2416.3	R.RRQS*VELHS*PQSLPR.G	Sara_1_CID.1154.1154.4	K.KVIT*SGGITFR.K
JH_1_CID.2417.2417.2	R.RQS*VELHS*PQSLPR.G	Sara_1_CID.1158.1158.2	K.TAS*FSESR.K
JH_1_CID.2423.2423.2	K.SVPTIDS*GNEDDDSSFK.I	Sara_1_CID.1161.1161.3	K.ASPASGHQLS*DQEEADHGR.K
JH_1_CID.2426.2426.2	R.RRQS*VELHS*PQSLPR.G	Sara_1_CID.1162.1162.3	K.EIERT*QQRMK.K
JH_1_CID.2435.2435.4	R.HPVGSHQVPGLHSGVVTTPGS*PSLGR.H	Sara_1_CID.1165.1165.4	K.GAKEEHGGLIRS*PR.K
JH_1_CID.2437.2437.3	R.RQS*VELHS*PQSLPR.G	Sara_1_CID.1166.1166.3	K.GGS*LRTPSLTSRS*DR.K
JH_1_CID.2449.2449.2	K.EEVAS*EPEEAASPITPK.K	Sara_1_CID.1167.1167.3	K.AGETRFT*DT*RKDEQER.K
JH_1_CID.2451.2451.3	K.DKS*PVREPIDNLTPEER.D	Sara_1_CID.1168.1168.3	K.YQLCVQ#RAERY*FR.K
JH_1_CID.2455.2455.3	R.KVQVAPLQGS*PPLSHDDR.G	Sara_1_CID.1169.1169.2	K.IEDVGS*DEEDDSGKDKK.K
JH_1_CID.2458.2458.3	R.RRQS*VELHS*PQSLPR.G	Sara_1_CID.1171.1171.2	K.SRSDKS*NPGEDRR.K
JH_1_CID.2459.2459.2	R.RQS*VELHS*PQSLPR.G	Sara_1_CID.1172.1172.3	K.HFSN#LPPQ#T*MAK.K
JH_1_CID.2469.2469.3	R.KVVDYSQFQES*DDADEDYGR.D	Sara_1_CID.1173.1173.2	K.LN#N#DT*GFHSLPR.K
JH_1_CID.2474.2474.2	R.EDEIS*PPPPNPVVK.G	Sara_1_CID.1174.1174.3	K.RFS*PPRR.K
JH_1_CID.2475.2475.3	R.QSS*LNFQSSDPEHIR.Q	Sara_1_CID.1175.1175.2	K.EEQ#ETTS*SK.K
JH_1_CID.2480.2480.2	R.SIS*TVDLTEK.S	Sara_1_CID.1176.1176.3	K.DLALQRCS*PNAQR.K
JH_1_CID.2483.2483.2	K.SVPTIDS*GNEDDDSSFK.I	Sara_1_CID.1178.1178.4	K.VLHAQCHST*PDSAEDVRK.K
JH_1_CID.2486.2486.3	R.RQS*VELHS*PQSLPR.G	Sara_1_CID.1179.1179.3	K.VLHAQCHSTPDS*AEDVRK.K
JH_1_CID.2490.2490.2	R.VSGRTS*PLLLDR.A	Sara_1_CID.1181.1181.2	K.SS*QRLEVTR.K
JH_1_CID.2494.2494.3	K.DKS*PVREPIDNLTPEER.D	Sara_1_CID.1182.1182.2	K.LGIPETVS*PR.K
JH_1_CID.2500.2500.3	R.RRQS*VELHS*PQSLPR.G	Sara_1_CID.1185.1185.2	K.LVSSRDPDSES*PK.K
JH_1_CID.2501.2501.2	R.RQS*VELHS*PQSLPR.G	Sara_1_CID.1186.1186.3	K.SSTLSSGSVS*LS*PK.K
JH_1_CID.2503.2503.3	K.RKPS*VPDTASPADDSFVDPGER.L	Sara_1_CID.1187.1187.2	K.AGETRFT*DTR.K
JH_1_CID.2518.2518.2	R.EDEIS*PPPPNPVVK.G	Sara_1_CID.1188.1188.2	K.IEDVGS*DEEDDSGKDK.K
JH_1_CID.2522.2522.2	R.KNS*ATIPESDDL.-	Sara_1_CID.1189.1189.3	K.IEDVGS*DEEDDSGKDKK.K
JH_1_CID.2529.2529.3	K.SLPKEEVAS*EPEEAAS*PITPK.K	Sara_1_CID.1190.1190.3	K.IEDVGS*DEEDDSGKDK.K
JH_1_CID.2531.2531.4	R.IGHHSTSDDSSAYRS*VDEVNYWDK.Q	Sara_1_CID.1193.1193.3	K.AGETRFT*DTR.K
JH_1_CID.2535.2535.3	R.RQS*VELHS*PQSLPR.G	Sara_1_CID.1194.1194.3	K.KGTENGVNGTVTSN#GADS*PR.K
JH_1_CID.2536.2536.3	R.RVS*VCAETFNPDEEEDNDPR.V	Sara_1_CID.1195.1195.3	K.KGSNGYGFY*LRAGPEQ#K.K
JH_1_CID.2542.2542.3	R.RRQS*VELHS*PQSLPR.G	Sara_1_CID.1196.1196.3	K.VPSEAPS*PMPTHR.K
JH_1_CID.2543.2543.2	R.RVS*VCAETFNPDEEEDNDPR.V	Sara_1_CID.1197.1197.2	K.KGTENGVN#GTVTSNGADS*PR.K
JH_1_CID.2544.2544.2	R.RQS*VELHS*PQSLPR.G	Sara_1_CID.1199.1199.3	K.SES*PKEPEQLRK.K
JH_1_CID.2556.2556.3	K.GSEDYPDPPLPHS*YSSDR.I	Sara_1_CID.1200.1200.4	K.KVIT*SGGITFR.K
JH_1_CID.2559.2559.2	K.GSEDYPDPPLPHSYS*SDR.I	Sara_1_CID.1201.1201.3	K.RDES*DEEPPRVER.K
JH_1_CID.2564.2564.2	R.KNS*ATIPESDDL.-	Sara_1_CID.1202.1202.3	K.KRDS*DS*DADEATPTTTPR.K
JH_1_CID.2566.2566.3	K.SLPKEEVAS*EPEEAASPITPK.K	Sara_1_CID.1203.1203.3	K.N#REEFRS*PPR.K
JH_1_CID.2567.2567.2	R.TVEIPEDEVVRT*PR.S	Sara_1_CID.1204.1204.3	K.GGAGVDAGAPT*YRPPR.K
JH_1_CID.2573.2573.2	K.VVDYSQFQES*DDADEDYGR.D	Sara_1_CID.1208.1208.3	K.LQVATAN#N#VS*PY*LR.K
JH_1_CID.2577.2577.3	R.RQS*VELHS*PQSLPR.G	Sara_1_CID.1209.1209.2	K.ISAS*LMGT*VMAK.K
JH_1_CID.2578.2578.4	R.RRQS*VELHS*PQSLPR.G	Sara_1_CID.1210.1210.3	K.NFRM@DLEQ#SLY*K.K
JH_1_CID.2580.2580.3	R.RVS*VCAETFNPDEEEDNDPR.V	Sara_1_CID.1211.1211.2	K.NNVSM@PS*VASHT*R.K
JH_1_CID.2584.2584.3	R.RRQS*VELHS*PQSLPR.G	Sara_1_CID.1213.1213.3	K.RQN#T*VRS*FMKR.K
JH_1_CID.2586.2586.2	R.RQS*VELHS*PQSLPR.G	Sara_1_CID.1214.1214.3	K.KGTENGVN#GTVTSN#GADS*PR.K
JH_1_CID.2594.2594.3	R.RPLTTSPS*LEGTQETYTVAHEENVR.F	Sara_1_CID.1215.1215.2	K.KGTEN#GVNGTVTSN#GADS*PR.K
JH_1_CID.2600.2600.2	R.SLS*PGGAALGYR.D	Sara_1_CID.1216.1216.2	K.ASHS*AVDITK.K
JH_1_CID.2601.2601.3	R.SDSVLPASHGHLPQAGS*LER.N	Sara_1_CID.1217.1217.3	K.SNWQNYRQAY*SPR.K
JH_1_CID.2603.2603.3	R.TRS*WESSSPVDRPELEAASPTTR.S	Sara_1_CID.1220.1220.2	K.GQEGPLTSDNRS*SR.K
JH_1_CID.2615.2615.4	R.RPST*NDHSLDEGVGLVHSNTATEHIPSPAK.K	Sara_1_CID.1221.1221.2	K.KRREEY*IST*LPR.K
JH_1_CID.2619.2619.3	R.RQS*VELHS*PQSLPR.G	Sara_1_CID.1222.1222.3	K.KET*QLLEDY*VR.K
JH_1_CID.2621.2621.2	R.SQS*LPNSLDYAQTSER.G	Sara_1_CID.1223.1223.3	K.RFS*PPRR.K
JH_1_CID.2622.2622.3	K.KAQLPETIQDVERKS*TQEEDV.-	Sara_1_CID.1224.1224.2	K.SCSHQTS*APSLK.K
JH_1_CID.2624.2624.3	K.CSDVSELSSS*PPGPYHQEPYISKPEER.F	Sara_1_CID.1225.1225.2	K.APTAAPS*PEPR.K
JH_1_CID.2626.2626.2	R.RQS*VELHS*PQSLPR.G	Sara_1_CID.1227.1227.4	K.RFVS*QN#TN#PSKYGK.K
JH_1_CID.2633.2633.3	R.RRQS*VELHS*PQSLPR.G	Sara_1_CID.1228.1228.4	K.VLHAQCHST*PDSAEDVRK.K
JH_1_CID.2634.2634.2	R.SSMS*GLHLVK.Q	Sara_1_CID.1229.1229.3	K.VLHAQCHSTPDS*AEDVRK.K
JH_1_CID.2637.2637.3	R.SQS*LPNSLDYAQTSER.G	Sara_1_CID.1230.1230.3	K.SQEISQYLY*NWTK.K
JH_1_CID.2641.2641.3	R.S*RT*LSQSSESGTLPSGPPGHTMEVSC.-	Sara_1_CID.1232.1232.2	K.TELS*PSRAS*PGK.K
JH_1_CID.2643.2643.3	R.RRDEDMLYS*PELAQR.G	Sara_1_CID.1234.1234.3	K.FHPS*MLSNY*LK.K
JH_1_CID.2647.2647.3	K.IYHLPDAES*DEDEDFKEQTR.L	Sara_1_CID.1235.1235.2	K.FN#LSSHNQ#S*PKR.K
JH_1_CID.2655.2655.4	K.IYHLPDAES*DEDEDFKEQTR.L	Sara_1_CID.1236.1236.2	K.IEDVGS*DEEDDSGKDK.K
JH_1_CID.2661.2661.3	R.RQS*VELHS*PQSLPR.G	Sara_1_CID.1237.1237.3	K.IEDVGS*DEEDDSGKDK.K
JH_1_CID.2663.2663.2	K.IYHLPDAES*DEDEDFKEQTR.L	Sara_1_CID.1239.1239.2	K.AGETRFT*DTR.K
JH_1_CID.2668.2668.2	R.RQS*VELHS*PQSLPR.G	Sara_1_CID.1242.1242.2	K.LGASNS*PGQPNSVK.K
JH_1_CID.2669.2669.2	R.GWS*PPPEVR.R	Sara_1_CID.1243.1243.4	K.RSN#GLAHTS*PTRPTPQPR.K
JH_1_CID.2675.2675.3	R.RRQS*VELHS*PQSLPR.G	Sara_1_CID.1244.1244.3	K.YHGHS*M@SDPGVSYR.K
JH_1_CID.2676.2676.2	K.RIPYT*PGEIPK.F	Sara_1_CID.1245.1245.3	K.KVELS*ES*EEDKGSK.K
JH_1_CID.2680.2680.2	K.ASS*VTTFTGEPNMCPR.C	Sara_1_CID.1246.1246.3	K.DLDKPRRS*PALR.K
JH_1_CID.2682.2682.2	R.RLS*IATLR.D	Sara_1_CID.1248.1248.3	K.N#REEFRS*PPR.K
JH_1_CID.2686.2686.2	R.VAQS*DGEESPAEEGQLLGER.I	Sara_1_CID.1249.1249.3	K.IGSRS*SVYS*PESSVR.K
JH_1_CID.2690.2690.3	K.IYHLPDAES*DEDEDFKEQTR.L	Sara_1_CID.1250.1250.4	K.QQ#KPTLS*GQ#RFKT*R.K
JH_1_CID.2691.2691.3	R.TLS*QSSESGTLPSGPPGHTMEVSC.-	Sara_1_CID.1251.1251.3	K.KRDS*DS*DADEATPTTTPR.K
JH_1_CID.2693.2693.3	K.LHLVENDFVGRQS*PAAR.D	Sara_1_CID.1252.1252.2	K.VGSS*SSSFR.K
JH_1_CID.2700.2700.3	R.HGTDLWIDNMNSAPSHS*PEKK.D	Sara_1_CID.1256.1256.3	K.QVTVSHNM@KT*QNPK.K
JH_1_CID.2703.2703.3	R.RQS*VELHS*PQSLPR.G	Sara_1_CID.1257.1257.2	K.ISAS*LMGT*VMAK.K
JH_1_CID.2706.2706.3	K.T*RTSLHTLTGDLPK.Q	Sara_1_CID.1258.1258.3	K.IEDVGS*DEEDDSGKDKK.K
JH_1_CID.2710.2710.3	K.EGINPGYDDY*ADSDEDQHDAYLER.M	Sara_1_CID.1259.1259.2	K.Q#QKPTLS*GQ#RFKT*R.K
JH_1_CID.2717.2717.3	R.RRQS*VELHS*PQSLPR.G	Sara_1_CID.1260.1260.3	K.DGT*LGRHPEVQK.K
JH_1_CID.2718.2718.2	K.RIPYT*PGEIPK.F	Sara_1_CID.1262.1262.3	K.RQN#T*VRS*FMKR.K
JH_1_CID.2719.2719.2	R.RQS*VELHS*PQSLPR.G	Sara_1_CID.1263.1263.3	K.KGTENGVN#GTVTSN#GADS*PR.K
JH_1_CID.2721.2721.2	K.GILAADESVGT*MGNR.L	Sara_1_CID.1264.1264.4	K.RQDASERGDSAPQASS*DLEDDPHTHTK.K
JH_1_CID.2722.2722.2	R.SSS*VGSSSSYPISSAVPR.T	Sara_1_CID.1265.1265.2	K.KGTEN#GVNGTVTSN#GADS*PR.K
JH_1_CID.2727.2727.2	R.T*SPLLLDR.A	Sara_1_CID.1267.1267.3	K.YS*VDIPVDKT*R.K
JH_1_CID.2739.2739.3	K.TVSS*PPTS*PRPGSAATMASSTSNIVPPR.H	Sara_1_CID.1269.1269.2	K.GQEGPLTSDNRSS*R.K
JH_1_CID.2745.2745.3	R.RQS*VELHS*PQSLPR.G	Sara_1_CID.1271.1271.2	K.APTAAPS*PEPR.K
JH_1_CID.2749.2749.3	K.GWLRDPNAS*PGDAGEQAIR.Q	Sara_1_CID.1272.1272.3	K.GPAWTS*APQ#PKPS*R.K
JH_1_CID.2750.2750.3	K.IYHLPDAES*DEDEDFKEQTR.L	Sara_1_CID.1276.1276.3	K.DRS*RTVS*ASSTGDLPK.K
JH_1_CID.2755.2755.4	K.HGS*WGSGLDM#HTKPWIR.A	Sara_1_CID.1277.1277.3	K.HN#VHVMN#IS*T*GKK.K
JH_1_CID.2759.2759.3	R.RRQS*VELHS*PQSLPR.G	Sara_1_CID.1278.1278.2	K.AEEPS*EEEADAPKPK.K
JH_1_CID.2760.2760.2	R.RQS*VELHS*PQSLPR.G	Sara_1_CID.1279.1279.3	K.VLHAQCHSTPDS*AEDVRK.K
JH_1_CID.2761.2761.2	K.GILAADES*VGTMGNR.L	Sara_1_CID.1280.1280.2	K.KQT*LQ#ASVADAEQ#R.K
JH_1_CID.2762.2762.3	R.T*LSQSSESGTLPSGPPGHTMEVSC.-	Sara_1_CID.1283.1283.3	K.NHTLQLKSCQAS*LQR.K
JH_1_CID.2764.2764.3	K.HGS*WGSGLDM#HTKPWIR.A	Sara_1_CID.1284.1284.2	K.LQ#QGIKSGS*YLQGTFR.K
JH_1_CID.2768.2768.2	R.TLS*QSSESGTLPSGPPGHTMEVSC.-	Sara_1_CID.1286.1286.3	K.DAKMHPTPAS*HPK.K
JH_1_CID.2781.2781.3	K.TVS*SPPTS*PRPGSAATMASSTSNIVPPR.H	Sara_1_CID.1288.1288.3	K.QRELEQQ#Q#RKS*S*SK.K
JH_1_CID.2787.2787.3	R.RQS*VELHS*PQSLPR.G	Sara_1_CID.1291.1291.3	K.LHAQ#MQ#AFVS*ESKR.K
JH_1_CID.2790.2790.3	R.TLS*QSS*ESGTLPSGPPGHTMEVSC.-	Sara_1_CID.1293.1293.3	K.RRS*S*GLQPQ#GAPEAR.K
JH_1_CID.2794.2794.3	K.CGSGPVHISGQHLVAVEEDAES*EDEDEEDVK.L	Sara_1_CID.1294.1294.2	K.RNT*WMGLSDR.K
JH_1_CID.2801.2801.3	R.RRQS*VELHS*PQSLPR.G	Sara_1_CID.1298.1298.2	K.VGS*SSSSFR.K
JH_1_CID.2802.2802.2	R.RQS*VELHS*PQSLPR.G	Sara_1_CID.1299.1299.2	K.LLEAISETS*SQ#LEHAK.K
JH_1_CID.2803.2803.2	R.T*LSQS*SESGTLPSGPPGHTMEVSC.-	Sara_1_CID.1300.1300.3	K.GFYT*RNYN#PQAK.K
JH_1_CID.2805.2805.2	R.SVS*NLKPVPVIGSK.L	Sara_1_CID.1302.1302.3	K.IEDVGS*DEEDDSGKDKK.K
JH_1_CID.2809.2809.3	R.RLS*SASTGKPPLSVEDDFEK.L	Sara_1_CID.1304.1304.2	K.S*FTSGPGAR.K
JH_1_CID.2810.2810.2	K.GLPSPYNMSAPGS*R.S	Sara_1_CID.1305.1305.3	K.RQN#T*VRS*FMKR.K
JH_1_CID.2820.2820.2	R.KQIT*VEELVR.S	Sara_1_CID.1306.1306.3	K.RAGDMLEDS*PKRPK.K
JH_1_CID.2824.2824.2	K.DEILPTT*PISEQK.G	Sara_1_CID.1307.1307.2	K.KGTEN#GVN#GTVTSNGADS*PR.K
JH_1_CID.2827.2827.3	R.TGDLGIPPNPEDRS*PS*PEPIYNSEGKR.L	Sara_1_CID.1309.1309.2	K.AES*GPDLR.K
JH_1_CID.2829.2829.3	R.RQS*VELHS*PQSLPR.G	Sara_1_CID.1311.1311.3	K.KGTENGVN#GTVTSN#GADS*PR.K
JH_1_CID.2832.2832.3	K.TVS*SPPTS*PRPGSAATMASSTSNIVPPR.H	Sara_1_CID.1313.1313.2	K.RDYDDMS*PR.K
JH_1_CID.2833.2833.3	R.TLS*QSS*ESGTLPSGPPGHTMEVSC.-	Sara_1_CID.1314.1314.2	K.KGTEN#GVN#GTVTSNGADS*PR.K
JH_1_CID.2834.2834.3	R.GFGDGYNGYGGGPGGGNFGGS*PGYGGGR.G	Sara_1_CID.1315.1315.4	K.VLHAQCHSTPDS*AEDVRK.K
JH_1_CID.2837.2837.3	R.RRQS*VELHS*PQSLPR.G	Sara_1_CID.1316.1316.3	K.NYQQNYQNSESGEKNEGS*ESAPEGQAQQR.K
JH_1_CID.2838.2838.3	R.HAFSPVASVESAS*GEVLHSPK.V	Sara_1_CID.1318.1318.3	K.DRS*RTVSASST*GDLPK.K
JH_1_CID.2840.2840.2	R.RIDIS*PSALR.K	Sara_1_CID.1319.1319.2	K.IEDVGS*DEEDDSGK.K
JH_1_CID.2841.2841.2	R.RQS*VELHS*PQSLPR.G	Sara_1_CID.1320.1320.4	K.RAGDMLEDS*PKRPK.K
JH_1_CID.2843.2843.4	R.KKS*QIQEYVDYNGGAGVQHIALR.T	Sara_1_CID.1322.1322.3	K.VKVDGPRS*PSYGR.K
JH_1_CID.2844.2844.2	R.GFGDGYNGYGGGPGGGNFGGS*PGYGGGR.G	Sara_1_CID.1323.1323.3	K.HKEN#VKEY*Y*QK.K
JH_1_CID.2852.2852.3	R.KKS*QIQEYVDYNGGAGVQHIALR.T	Sara_1_CID.1325.1325.3	K.Q#RCSQGHSAT*K.K
JH_1_CID.2864.2864.2	K.DEILPTT*PISEQK.G	Sara_1_CID.1326.1326.3	K.GMPHKCYHGKT*RR.K
JH_1_CID.2865.2865.2	K.DWEDDS*DEDMSNFDR.F	Sara_1_CID.1327.1327.3	K.VLHAQCHSTPDS*AEDVR.K
JH_1_CID.2867.2867.3	R.KKS*QIQEYVDYN@GGAGVQHIALR.T	Sara_1_CID.1328.1328.2	K.RQN#T*VRS*FMK.K
JH_1_CID.2869.2869.4	R.KGDRS*PEPGQTWAHEVFSSR.S	Sara_1_CID.1329.1329.2	K.RQN#T*VRS*FMKR.K
JH_1_CID.2871.2871.3	R.ERS*PALKS*PLQSVVVR.R	Sara_1_CID.1330.1330.3	K.DSN#LS*LQSTQVPER.K
JH_1_CID.2872.2872.3	R.HAFSPVAS*VESAS*GEVLHSPK.V	Sara_1_CID.1332.1332.2	K.QRLS*LR.K
JH_1_CID.2873.2873.2	R.GFGDGYN@GYGGGPGGGNFGGS*PGYGGGR.G	Sara_1_CID.1333.1333.4	K.RRHS*GQDVHVVLK.K
JH_1_CID.2878.2878.3	R.RQS*VELHS*PQSLPR.G	Sara_1_CID.1334.1334.3	K.GGAGVDAGAPT*YRPPR.K
JH_1_CID.2881.2881.3	R.GFGDGYN@GYGGGPGGGNFGGS*PGYGGGR.G	Sara_1_CID.1336.1336.2	K.VLHAQCHSTPDS*AEDVR.K
JH_1_CID.2885.2885.3	R.RRQS*VELHS*PQSLPR.G	Sara_1_CID.1339.1339.2	K.SRS*HN#ARS*HK.K
JH_1_CID.2888.2888.2	R.RQS*VELHS*PQSLPR.G	Sara_1_CID.1340.1340.2	K.RLSS*LR.K
JH_1_CID.2893.2893.3	K.KGATPAEDDEDNDIDLFGS*DEEEEDKEAAR.L	Sara_1_CID.1342.1342.3	K.Q#HFYELS*LEYVCK.K
JH_1_CID.2906.2906.4	K.KGATPAEDDEDNDIDLFGS*DEEEEDKEAAR.L	Sara_1_CID.1343.1343.2	K.TSAS*PPLEK.K
JH_1_CID.2907.2907.2	K.DWEDDS*DEDMSNFDR.F	Sara_1_CID.1344.1344.3	K.RRHS*GQDVHVVLK.K
JH_1_CID.2908.2908.3	K.SLAPDLS*DDEHDPVDSISRPR.F	Sara_1_CID.1347.1347.3	K.KNS*VSLHAPK.K
JH_1_CID.2911.2911.2	R.NVPQEESLEDS*DVDADFK.A	Sara_1_CID.1349.1349.2	K.VGS*SSSSFR.K
JH_1_CID.2917.2917.3	R.STS*TPNVHMVSTTLPVDSR.M	Sara_1_CID.1350.1350.3	K.EEHGGLIRS*PR.K
JH_1_CID.2918.2918.3	R.ERS*PALKS*PLQSVVVR.R	Sara_1_CID.1351.1351.3	K.LSEGGPGS*GMENGR.K
JH_1_CID.2920.2920.3	R.RQS*VELHS*PQSLPR.G	Sara_1_CID.1354.1354.2	K.S*FTSGPGAR.K
JH_1_CID.2922.2922.2	R.WRS*LQQLAEER.S	Sara_1_CID.1356.1356.2	K.RN#SASYQNMS*VQK.K
JH_1_CID.2923.2923.3	R.DRS*PS*PLRGNVVPSPLPTR.R	Sara_1_CID.1357.1357.2	K.KNS*VSLHAPK.K
JH_1_CID.2928.2928.4	R.KKS*QIQEYVDYN@GGAGVQHIALR.T	Sara_1_CID.1358.1358.4	K.VLHAQCHSTPDS*AEDVR.K
JH_1_CID.2930.2930.3	R.WRS*LQQLAEER.S	Sara_1_CID.1361.1361.3	K.KGTEN#GVNGTVTSN#GADS*PR.K
JH_1_CID.2931.2931.3	R.VTLQDYHLPDS*DEDEDEETAIRR.V	Sara_1_CID.1364.1364.5	K.RRHS*GQDVHVVLK.K
JH_1_CID.2934.2934.3	R.RRQS*VELHS*PQSLPR.G	Sara_1_CID.1365.1365.2	K.DRMTST*MHK.K
JH_1_CID.2935.2935.3	K.KGATPAEDDEDNDIDLFGS*DEEEEDKEAAR.L	Sara_1_CID.1368.1368.3	K.TVQKDADEEDS*DEETSHLER.K
JH_1_CID.2937.2937.2	K.RIS*GLIYEETR.G	Sara_1_CID.1369.1369.2	K.IEDVGS*DEEDDSGK.K
JH_1_CID.2941.2941.2	R.RQS*VELHS*PQSLPR.G	Sara_1_CID.1374.1374.2	K.RQN#T*VRS*FMK.K
JH_1_CID.2945.2945.3	R.HAFSPVASVES*AS*GEVLHSPK.V	Sara_1_CID.1375.1375.3	K.VLHAQCHSTPDS*AEDVR.K
JH_1_CID.2950.2950.2	K.DWEDDS*DEDMSNFDR.F	Sara_1_CID.1376.1376.2	K.QRLS*LR.K
JH_1_CID.2959.2959.4	K.GHQNGSMTAVNGHT*NN@FASLENSVTSR.K	Sara_1_CID.1377.1377.3	K.GDSAPQASSDLEDDPHTHT*K.K
JH_1_CID.2962.2962.3	R.RQS*VELHS*PQSLPR.G	Sara_1_CID.1379.1379.4	K.RRHS*GQDVHVVLK.K
JH_1_CID.2965.2965.3	R.RDS*FDDRGPSLNPVLDYDHGSR.S	Sara_1_CID.1382.1382.3	K.EIS*DDEAEEEKGEKEEEDKEDEEKPK.K
JH_1_CID.2969.2969.4	R.RDS*FDDRGPSLNPVLDYDHGSR.S	Sara_1_CID.1383.1383.2	K.SRS*HN#ARS*HK.K
JH_1_CID.2970.2970.3	R.ERS*PALKSPLQSVVVR.R	Sara_1_CID.1386.1386.2	K.TSAS*PPLEK.K
JH_1_CID.2974.2974.3	R.GSPGALSS*DSELPENPYSQVK.G	Sara_1_CID.1389.1389.3	K.S*NLS*RHQRTHR.K
JH_1_CID.2978.2978.2	R.GSPGALSS*DSELPENPYSQVK.G	Sara_1_CID.1390.1390.3	K.T*NN#VGLIYK.K
JH_1_CID.2981.2981.3	K.KGATPAEDDEDNDIDLFGS*DEEEEDKEAAR.L	Sara_1_CID.1391.1391.2	K.GDSAPQASS*DLEDDPHTHTK.K
JH_1_CID.2984.2984.2	R.RQS*VELHS*PQSLPR.G	Sara_1_CID.1392.1392.2	K.RLSS*LR.K
JH_1_CID.2988.2988.3	R.DRS*PS*PLRGNVVPSPLPTR.R	Sara_1_CID.1393.1393.4	K.GDSAPQASS*DLEDDPHTHTK.K
JH_1_CID.2990.2990.3	K.GHQN@GS*MTAVN@GHTNNFASLENSVTSR.K	Sara_1_CID.1395.1395.2	K.QRS*VSPY*SRRR.K
JH_1_CID.2991.2991.3	R.HAFSPVASVES*AS*GEVLHSPK.V	Sara_1_CID.1397.1397.3	K.GRLKY*Q#DFLSK.K
JH_1_CID.2994.2994.3	K.IWIPHSSS*SSVLQR.R	Sara_1_CID.1398.1398.3	K.KNS*VSLHAPK.K
JH_1_CID.2997.2997.3	R.RRQS*VELHS*PQSLPR.G	Sara_1_CID.1404.1404.3	K.AKAANQLAS*Q#VQY*K.K
JH_1_CID.3002.3002.2	K.IWIPHSSSS*SVLQR.R	Sara_1_CID.1405.1405.3	K.DLTHSDS*ESSLHTSDR.K
JH_1_CID.3004.3004.3	R.RQS*VELHS*PQSLPR.G	Sara_1_CID.1407.1407.3	K.N#PISRKS*WTRK.K
JH_1_CID.3021.3021.2	K.YLS*FTPPEK.D	Sara_1_CID.1412.1412.2	K.ATAPQTQHVS*PMR.K
JH_1_CID.3022.3022.2	K.DWEDDS*DEDMSNFDR.F	Sara_1_CID.1413.1413.3	K.ATAPQTQHVS*PMR.K
JH_1_CID.3027.3027.3	K.CWEPLQAHFTPTS*RSPTEPK.-	Sara_1_CID.1414.1414.2	K.Q#RPS*RFFMT*PPR.K
JH_1_CID.3029.3029.2	R.RQS*VELHS*PQSLPR.G	Sara_1_CID.1416.1416.3	K.AGDMLEDS*PKRPK.K
JH_1_CID.3032.3032.3	R.HAFSPVASVES*AS*GEVLHSPK.V	Sara_1_CID.1417.1417.3	K.S*TSATDTHHVELAR.K
JH_1_CID.3040.3040.3	R.RRQS*VELHS*PQSLPR.G	Sara_1_CID.1424.1424.2	K.AGDMLEDS*PKRPK.K
JH_1_CID.3042.3042.4	K.SSSRDDNLPLTEAVRPKT*PPVVIK.S	Sara_1_CID.1425.1425.3	K.VLHAQCHSTPDS*AEDVR.K
JH_1_CID.3047.3047.3	R.RQS*VELHS*PQSLPR.G	Sara_1_CID.1426.1426.2	K.AGRAY*HKY*KAK.K
JH_1_CID.3056.3056.2	R.AS*PALGSGPDGSGDSLEMSSLDR.A	Sara_1_CID.1427.1427.3	K.Q#RGIVAAFY*SHPR.K
JH_1_CID.3057.3057.3	K.ELSHS*PPRDNSFESLEFR.N	Sara_1_CID.1428.1428.2	K.TRLS*PPR.K
JH_1_CID.3060.3060.3	R.AS*PALGSGPDGSGDSLEMSSLDR.A	Sara_1_CID.1430.1430.3	K.NNS*ISEAKTREKHK.K
JH_1_CID.3074.3074.4	K.HGS*WGSGLDMHTKPWIR.A	Sara_1_CID.1432.1432.3	K.QSSPGQRM@LQDT*RLPR.K
JH_1_CID.3075.3075.3	K.HGS*WGSGLDMHTKPWIR.A	Sara_1_CID.1434.1434.2	K.SRS*HN#ARS*HK.K
JH_1_CID.3077.3077.4	R.SKS*QLSLLTHDPPLAVADHK.S	Sara_1_CID.1435.1435.3	K.GDSAPQASS*DLEDDPHTHTK.K
JH_1_CID.3079.3079.2	K.QADLSFSS*PVEMK.N	Sara_1_CID.1438.1438.3	K.T*PYTDVNIVT*IR.K
JH_1_CID.3083.3083.2	R.RQS*VELHS*PQSLPR.G	Sara_1_CID.1439.1439.3	K.T*NN#VGLIYK.K
JH_1_CID.3088.3088.3	R.RQS*VELHS*PQSLPR.G	Sara_1_CID.1441.1441.2	K.ERS*VPRGPS*SSK.K
JH_1_CID.3090.3090.3	R.RRQS*VELHS*PQSLPR.G	Sara_1_CID.1442.1442.2	K.AAT*IVLQ#S*YLR.K
JH_1_CID.3106.3106.2	R.STS*LLELAPQK.T	Sara_1_CID.1445.1445.2	K.QRS*VSPYS*RRR.K
JH_1_CID.3107.3107.3	K.ELSHS*PPRDNSFESLEFR.N	Sara_1_CID.1448.1448.2	K.KDS*PWVKPS*R.K
JH_1_CID.3109.3109.3	K.GATPAEDDEDNDIDLFGS*DEEEEDKEAAR.L	Sara_1_CID.1451.1451.3	K.TGTIRAPS*N#PADN#ER.K
JH_1_CID.3110.3110.2	R.IDIS*PSTFR.K	Sara_1_CID.1452.1452.2	K.SES*PKEPEQLR.K
JH_1_CID.3111.3111.3	K.KLDPAQS*ASRENLLEEQGSIALR.Q	Sara_1_CID.1454.1454.3	K.SES*PKEPEQLR.K
JH_1_CID.3116.3116.4	K.HGS*WGSGLDMHTKPWIR.A	Sara_1_CID.1456.1456.2	K.SAS*SDTSEELNAQDSPKR.K
JH_1_CID.3117.3117.3	K.HGS*WGSGLDMHTKPWIR.A	Sara_1_CID.1458.1458.2	K.FEGM@ERQ#Y*ASLPR.K
JH_1_CID.3127.3127.2	R.RQS*VELHS*PQSLPR.G	Sara_1_CID.1459.1459.3	K.AGDMLEDS*PKRPK.K
JH_1_CID.3130.3130.3	R.RQS*VELHS*PQSLPR.G	Sara_1_CID.1460.1460.3	K.LLEAIS*ETSSQ#LEHAK.K
JH_1_CID.3131.3131.3	R.RRQS*VELHS*PQSLPR.G	Sara_1_CID.1461.1461.3	K.M@GQGS*RLRDS*QVMVK.K
JH_1_CID.3132.3132.2	R.SAS*PDDDLGSSNWEAADLGNEER.K	Sara_1_CID.1465.1465.3	K.VLHAQCHSTPDS*AEDVR.K
JH_1_CID.3151.3151.3	K.GATPAEDDEDNDIDLFGS*DEEEEDKEAAR.L	Sara_1_CID.1467.1467.3	K.Q#RGIVAAFY*SHPR.K
JH_1_CID.3166.3166.3	R.RQS*VELHS*PQSLPR.G	Sara_1_CID.1468.1468.3	K.QKFHDS*EGDDTEETEDYR.K
JH_1_CID.3168.3168.3	R.RRQS*VELHS*PQSLPR.G	Sara_1_CID.1469.1469.2	K.KLS*SAMSAAK.K
JH_1_CID.3181.3181.4	R.LGLAVIHGEAQCTELDMDDGRHS*PPMVK.N	Sara_1_CID.1470.1470.4	K.HGLTHEELKS*PREPGYK.K
JH_1_CID.3183.3183.2	R.RQS*VELHS*PQSLPR.G	Sara_1_CID.1472.1472.3	K.NNSISEAKT*REKHK.K
JH_1_CID.3193.3193.3	K.GATPAEDDEDNDIDLFGS*DEEEEDKEAAR.L	Sara_1_CID.1476.1476.2	K.LDEGT*PPEPK.K
JH_1_CID.3200.3200.3	R.HAFSPVAS*VESASGEVLHSPK.V	Sara_1_CID.1480.1480.3	K.T*PYTDVNIVT*IR.K
JH_1_CID.3202.3202.2	R.SQS*FPDVEPQLPQAPAR.G	Sara_1_CID.1481.1481.2	K.DYDDMS*PR.K
JH_1_CID.3203.3203.3	R.RVS*GPDPKPGSNCSSAQSVLSEVSSVPTN@GMAK.N	Sara_1_CID.1483.1483.2	K.SRS*RSPYSS*R.K
JH_1_CID.3208.3208.3	R.RQS*VELHS*PQSLPR.G	Sara_1_CID.1484.1484.2	K.LTEPQHGLGS*QR.K
JH_1_CID.3215.3215.2	R.IQQFDDGGS*DEEDIWEEK.H	Sara_1_CID.1486.1486.2	K.VGGS*SVDLHR.K
JH_1_CID.3228.3228.3	R.RRQS*VELHS*PQSLPR.G	Sara_1_CID.1488.1488.4	K.RHS*GQDVHVVLK.K
JH_1_CID.3231.3231.3	R.LKQLSVPAS*DEEDEVPVPVPR.G	Sara_1_CID.1491.1491.3	K.SPEPVDTTS*EIKPR.K
JH_1_CID.3242.3242.3	R.MLPHAPGVQMQAIPEDAIPEES*GDEDEEDPDKR.I	Sara_1_CID.1493.1493.3	K.TGTIRAPS*N#PADN#ER.K
JH_1_CID.3247.3247.2	R.RQS*VELHS*PQSLPR.G	Sara_1_CID.1494.1494.3	K.LSRLNIHS*IS*KKS*K.K
JH_1_CID.3250.3250.3	R.RQS*VELHS*PQSLPR.G	Sara_1_CID.1495.1495.2	K.VSVQS*LPR.K
JH_1_CID.3253.3253.3	K.EDSCVQPQSLLTSQENNSTSSPARNS*LTQEV.-	Sara_1_CID.1496.1496.3	K.RHS*GQDVHVVLK.K
JH_1_CID.3256.3256.3	K.LKELFDYS*PPLHK.S	Sara_1_CID.1497.1497.3	K.IEDVGSDEEDDS*GKDKK.K
JH_1_CID.3259.3259.4	R.LSSESHHGGS*PIHWVLPAGMSAK.M	Sara_1_CID.1500.1500.4	K.KQ#ET*Q#SVLGTKVS*QR.K
JH_1_CID.3261.3261.2	R.LKQLSVPAS*DEEDEVPVPVPR.G	Sara_1_CID.1502.1502.2	K.FEGM@ERQ#Y*ASLPR.K
JH_1_CID.3270.3270.3	R.RRQS*VELHS*PQSLPR.G	Sara_1_CID.1509.1509.2	K.MDS*ICGSERPGPSR.K
JH_1_CID.3272.3272.2	R.VDS*TTCLFPVEEK.A	Sara_1_CID.1511.1511.3	K.MDS*ICGSERPGPSR.K
JH_1_CID.3288.3288.2	K.LKELFDYS*PPLHK.S	Sara_1_CID.1515.1515.2	K.YYENGM@T*N#Q#SK.K
JH_1_CID.3289.3289.2	R.WLDES*DAEM#ELR.A	Sara_1_CID.1516.1516.2	K.IES*PKLER.K
JH_1_CID.3292.3292.4	R.M#EHIPESRPLS*PTAFSLESLRK.N	Sara_1_CID.1517.1517.4	K.RRRS*PS*PAPPPPPPPPPR.K
JH_1_CID.3293.3293.3	R.RQS*VELHS*PQSLPR.G	Sara_1_CID.1518.1518.2	K.RQN#T*VRS*FMK.K
JH_1_CID.3296.3296.4	R.LGIAVIHGEAQDAESDLVDGRHS*PPMVR.S	Sara_1_CID.1522.1522.3	K.NNSISEAKT*REKHK.K
JH_1_CID.3303.3303.2	R.RQS*VELHS*PQSLPR.G	Sara_1_CID.1523.1523.2	K.NAVEEYVY*EM@R.K
JH_1_CID.3305.3305.3	R.EFITGDVEPTDAESAWHS*ENEEDDKLAGDMK.N	Sara_1_CID.1524.1524.2	K.M@PY*Q#ILPR.K
JH_1_CID.3308.3308.2	K.QLSVPAS*DEEDEVPVPVPR.G	Sara_1_CID.1529.1529.3	K.SQEPISNDQKDS*DDDKEKGEGALPTGK.K
JH_1_CID.3310.3310.3	R.SFS*MHDLTAIQGDEPVGHRPYQTLPEAK.R	Sara_1_CID.1530.1530.2	K.LSSQLS*AGEEK.K
JH_1_CID.3313.3313.3	R.RRQS*VELHS*PQSLPR.G	Sara_1_CID.1531.1531.2	K.VIYSQPS*AR.K
JH_1_CID.3319.3319.2	R.RDS*VLWSDIPK.G	Sara_1_CID.1533.1533.2	K.TAEVAGKT*LGR.K
JH_1_CID.3323.3323.2	K.LLSEQDGS*LKDILR.R	Sara_1_CID.1536.1536.3	K.AKPAAQSEEETAAS*PAAS*PTPQSAQEPSAPGK.K
JH_1_CID.3327.3327.3	K.LCDFGSASHVADNDITPY*LVSR.F	Sara_1_CID.1538.1538.2	K.RYS*PPIQR.K
JH_1_CID.3334.3334.3	R.RQS*VELHS*PQSLPR.G	Sara_1_CID.1540.1540.3	K.QRRQS*SAY*QRI.K
JH_1_CID.3345.3345.3	K.SGKLS*QELDFVSHNVR.T	Sara_1_CID.1542.1542.3	K.LSRLNIHS*IS*KKS*K.K
JH_1_CID.3347.3347.3	R.SKS*QLS*LLTHDPPLAVADHK.S	Sara_1_CID.1543.1543.3	K.TGTIRAPS*N#PADN#ER.K
JH_1_CID.3348.3348.3	K.ITKPGSIDSNNQLFAPGGRLS*WGK.G	Sara_1_CID.1544.1544.2	K.TPLS*Q#VNK.K
JH_1_CID.3349.3349.3	R.KLS*GDQITLPTTVDYSSVPK.Q	Sara_1_CID.1545.1545.3	K.SRPRTVS*PM@GN#GTSR.K
JH_1_CID.3350.3350.2	R.KLS*GDQITLPTTVDYSSVPK.Q	Sara_1_CID.1546.1546.3	K.N#NSISEAKT*REKHK.K
JH_1_CID.3358.3358.4	R.SKS*QLS*LLTHDPPLAVADHK.S	Sara_1_CID.1547.1547.3	K.RS*PVPARPLPPTSQK.K
JH_1_CID.3361.3361.3	R.VDIITEEMPENALPS*DEDDKDPNDPYR.A	Sara_1_CID.1552.1552.2	K.AMVIN#Y*TVT*LK.K
JH_1_CID.3362.3362.4	R.MEHIPESRPLS*PTAFSLESLRK.N	Sara_1_CID.1553.1553.2	K.YRWMLYKS*K.K
JH_1_CID.3363.3363.4	K.KDKDDQEWESTS*PPKPTVYISGVIAR.G	Sara_1_CID.1556.1556.2	K.AGGAGEGS*DDDTSLT.K
JH_1_CID.3366.3366.3	K.KGEPGPPDCDS*PLFLPYK.T	Sara_1_CID.1557.1557.2	K.S*FSKEVEER.K
JH_1_CID.3370.3370.3	K.LVLIRHGES*AWNLENR.F	Sara_1_CID.1560.1560.3	K.EAATSELQ#S*IQR.K
JH_1_CID.3377.3377.3	R.HAFSPVAS*VES*ASGEVLHSPK.V	Sara_1_CID.1561.1561.4	K.GDKSELNEIKENQRS*PVR.K
JH_1_CID.3378.3378.3	K.KDKDDQEWESTS*PPKPTVYISGVIAR.G	Sara_1_CID.1564.1564.3	K.YHGHS*MSDPGVSYR.K
JH_1_CID.3382.3382.3	R.RQS*VELHS*PQSLPR.G	Sara_1_CID.1568.1568.2	K.SVS*T*IDKM@AR.K
JH_1_CID.3407.3407.3	K.HSLPS*GLGLSETQITSHGFDSTK.E	Sara_1_CID.1571.1571.2	K.ESLKEEDES*DDDNM.K
JH_1_CID.3413.3413.4	K.KDKDDQEWESTS*PPKPTVYISGVIAR.G	Sara_1_CID.1572.1572.2	K.KSS*VEGLEPAENK.K
JH_1_CID.3421.3421.3	K.AAEIPAVASCWVGPQVS*PEHK.E	Sara_1_CID.1577.1577.3	K.RKS*VTYEELR.K
JH_1_CID.3424.3424.3	R.RQS*VELHS*PQSLPR.G	Sara_1_CID.1578.1578.2	K.NTELCET*PTTSDPK.K
JH_1_CID.3433.3433.3	K.GRTDGDWDDQEVLDYFS*DKESAK.Q	Sara_1_CID.1579.1579.3	K.FHDS*EGDDTEETEDYR.K
JH_1_CID.3442.3442.3	R.RGS*GDTSSLIDPDTSLSELR.E	Sara_1_CID.1580.1580.3	K.N#RT*LRAVCGQPGM@PR.K
JH_1_CID.3453.3453.3	R.HAFSPVASVES*ASGEVLHSPK.V	Sara_1_CID.1581.1581.3	K.VLHAQCHSTPDS*AEDVR.K
JH_1_CID.3455.3455.2	R.TPEELDDS*DFETEDFDVR.S	Sara_1_CID.1585.1585.2	K.AIYQGPSS*PDKS.K
JH_1_CID.3456.3456.3	K.SEQPLSQVLPTLS*PEHK.E	Sara_1_CID.1586.1586.4	K.Y*RLDCNLAVQLLK.K
JH_1_CID.3459.3459.3	K.YGPVSVADTTGSGAADAKDDDDIDLFGS*DDEEESEDAK.R	Sara_1_CID.1587.1587.2	K.SSGS*PYGGGYGSGGGSGGYGSR.K
JH_1_CID.3466.3466.3	R.RQS*VELHS*PQSLPR.G	Sara_1_CID.1591.1591.3	K.LSRLNIHS*IS*KKS*K.K
JH_1_CID.3467.3467.3	R.RRQS*VELHS*PQSLPR.G	Sara_1_CID.1593.1593.3	K.TPLPVTQTPS*PLGAVK.K
JH_1_CID.3475.3475.2	R.WLDES*DAEMELR.A	Sara_1_CID.1594.1594.3	K.VAQ#GRPS*FQWT*R.K
JH_1_CID.3478.3478.3	R.VMTIPYQPMPASS*PVICAGGQDR.C	Sara_1_CID.1595.1595.2	K.SKSPSGQ#KRS*R.K
JH_1_CID.3483.3483.2	R.ASS*LEDLVLK.E	Sara_1_CID.1598.1598.3	K.SPLFEQS*PPEVQK.K
JH_1_CID.3491.3491.3	R.KKS*PNELVDDLFK.G	Sara_1_CID.1600.1600.4	K.ESDDKPEIEDVGS*DEEEEEKKDGDKK.K
JH_1_CID.3495.3495.3	R.HAFSPVASVES*ASGEVLHSPK.V	Sara_1_CID.1601.1601.3	K.KTSFDENDS*EELEDKDSK.K
JH_1_CID.3504.3504.3	K.SQLS*LLTHDPPLAVADHK.S	Sara_1_CID.1602.1602.3	K.MLSS*AHVVPTS*VRR.K
JH_1_CID.3505.3505.2	R.KKS*PNELVDDLFK.G	Sara_1_CID.1603.1603.3	K.RRS*PS*PAPPPPPPPPPR.K
JH_1_CID.3506.3506.2	R.TPEELDDS*DFETEDFDVR.S	Sara_1_CID.1606.1606.2	K.SAS*SDTSEELNAQDSPK.K
JH_1_CID.3508.3508.3	R.RQS*VELHS*PQSLPR.G	Sara_1_CID.1607.1607.2	K.GS*LLLT*VT*RIPR.K
JH_1_CID.3509.3509.3	R.RRQS*VELHS*PQSLPR.G	Sara_1_CID.1608.1608.2	K.AGGAGEGS*DDDTSLT.K
JH_1_CID.3513.3513.3	K.ETVFTKS*PYQEFTDHLVK.T	Sara_1_CID.1614.1614.2	K.ASVSDLS*PR.K
JH_1_CID.3515.3515.2	R.WLDES*DAEMELR.A	Sara_1_CID.1617.1617.2	K.ST*LDLEIQ#EQ#R.K
JH_1_CID.3541.3541.3	R.KKS*PNELVDDLFK.G	Sara_1_CID.1621.1621.3	K.TAS*FSESRADEVAPAKK.K
JH_1_CID.3543.3543.2	R.ARES*PVHSICDELF.-	Sara_1_CID.1623.1623.3	K.ALGRGRAWM@T*PR.K
JH_1_CID.3550.3550.3	K.DKDDQEWESTS*PPKPTVYISGVIAR.G	Sara_1_CID.1624.1624.2	K.ASHYS*DQLTPR.K
JH_1_CID.3551.3551.3	R.RLS*ENSCSLDDLEIGAGHLSSSAFNSEK.N	Sara_1_CID.1626.1626.3	K.GYTS*DSEVYTDHGRPGK.K
JH_1_CID.3553.3553.3	R.RRQS*VELHS*PQSLPR.G	Sara_1_CID.1627.1627.3	K.EAATSELQ#S*IQR.K
JH_1_CID.3554.3554.4	K.DKDDQEWESTS*PPKPTVYISGVIAR.G	Sara_1_CID.1634.1634.2	K.AIYQGPSS*PDKS.K
JH_1_CID.3561.3561.3	K.YLS*FTPPEKDGFPSGTPALNTK.G	Sara_1_CID.1638.1638.3	K.RDS*RPTMFR.K
JH_1_CID.3562.3562.3	K.VEMGTSSQNDVDM#SWIPQETLNQINKAS*PR.R	Sara_1_CID.1641.1641.2	K.ESLKEEDES*DDDNM.K
JH_1_CID.3569.3569.3	R.RFSFCFS*PEPEAEAAAGPGPCER.L	Sara_1_CID.1647.1647.3	K.SPLFEQS*PPEVQK.K
JH_1_CID.3585.3585.2	R.ARES*PVHSICDELF.-	Sara_1_CID.1649.1649.3	K.RRS*PS*PAPPPPPPPPPR.K
JH_1_CID.3594.3594.3	K.DKDDQEWESTS*PPKPTVYISGVIAR.G	Sara_1_CID.1650.1650.2	K.VIENTDGS*EEEMDAR.K
JH_1_CID.3597.3597.3	K.AIGGIILTAS*HNPGGPNGDFGIK.F	Sara_1_CID.1654.1654.4	K.ESDDKPEIEDVGS*DEEEEEKKDGDKK.K
JH_1_CID.3602.3602.3	R.RQS*VELHS*PQSLPR.G	Sara_1_CID.1657.1657.2	K.GS*LLLT*VT*RIPR.K
JH_1_CID.3603.3603.3	R.RRQS*VELHS*PQSLPR.G	Sara_1_CID.1659.1659.2	K.AIGLGTQS*Q#PPDR.K
JH_1_CID.3608.3608.3	R.M#EHIPESRPLS*PTAFSLESLR.K	Sara_1_CID.1662.1662.2	K.EICVRN#KLVS*N#.K
JH_1_CID.3627.3627.2	R.ARES*PVHSICDELF.-	Sara_1_CID.1663.1663.2	K.ALGS*LR.K
JH_1_CID.3629.3629.3	K.AIGGIILTAS*HNPGGPN@GDFGIK.F	Sara_1_CID.1664.1664.2	K.QAVS*VDEMRGTIT*VHK.K
JH_1_CID.3631.3631.2	R.RFS*LSILR.D	Sara_1_CID.1665.1665.3	K.SRS*RDDLYDPDDPR.K
JH_1_CID.3636.3636.3	R.TDGDWDDQEVLDYFS*DKESAK.Q	Sara_1_CID.1666.1666.4	K.VPSQ#PAKLS*S*PVPTQR.K
JH_1_CID.3637.3637.2	R.S*MGYDDLDYGMMSDYGTAR.R	Sara_1_CID.1668.1668.3	K.DEIT*LAILQLQ#EN#N#R.K
JH_1_CID.3641.3641.3	R.RQS*VELHS*PQSLPR.G	Sara_1_CID.1670.1670.3	K.YHGHS*MSDPGVS*YR.K
JH_1_CID.3643.3643.3	R.RRQS*VELHS*PQSLPR.G	Sara_1_CID.1673.1673.3	K.RQT*LREARM@T*EK.K
JH_1_CID.3655.3655.4	R.AKS*PQPPVEEEDEHFDDTVVCLDTYNCDLHFK.I	Sara_1_CID.1675.1675.4	K.LLKPGEEPSEYT*DEEDTKDHSK.K
JH_1_CID.3669.3669.2	R.ARES*PVHSICDELF.-	Sara_1_CID.1676.1676.2	K.N#VGKEPAPFN#LY*M@FK.K
JH_1_CID.3672.3672.3	K.AIGGIILTAS*HNPGGPN@GDFGIK.F	Sara_1_CID.1679.1679.2	K.YGMGTS*VER.K
JH_1_CID.3674.3674.2	R.YQDEVFGGFVTEPQEES*EEEVEEPEER.Q	Sara_1_CID.1680.1680.3	K.LGTYGLAESGGYLRT*K.K
JH_1_CID.3677.3677.3	R.MEHIPESRPLS*PTAFSLESLR.K	Sara_1_CID.1683.1683.2	K.VANHN#SERS*M@ALLR.K
JH_1_CID.3683.3683.3	R.YQDEVFGGFVTEPQEES*EEEVEEPEER.Q	Sara_1_CID.1685.1685.3	K.LLKPGEEPSEYT*DEEDTKDHSK.K
JH_1_CID.3686.3686.4	R.MEHIPESRPLS*PTAFSLESLR.K	Sara_1_CID.1686.1686.4	K.QM@SLT*EKGGQPTVPR.K
JH_1_CID.3688.3688.3	R.RQS*VELHS*PQSLPR.G	Sara_1_CID.1687.1687.4	K.LLKPGEEPSEYT*DEEDTKDHSKQD.K
JH_1_CID.3693.3693.3	R.RRQS*VELHS*PQSLPR.G	Sara_1_CID.1689.1689.3	K.HPEAPDEES*DHDYQNHI.K
JH_1_CID.3694.3694.2	R.MEHIPESRPLS*PTAFSLESLR.K	Sara_1_CID.1690.1690.3	K.LLKPGEEPSEYT*DEEDTKDHSKQD.K
JH_1_CID.3704.3704.3	K.VLTPTQVMNRPSS*ISWDGLN@PGK.L	Sara_1_CID.1692.1692.2	K.FGKS*LFHDIK.K
JH_1_CID.3711.3711.2	R.ARES*PVHSICDELF.-	Sara_1_CID.1693.1693.3	K.ASNPTLLS*SCPEIK.K
JH_1_CID.3718.3718.3	R.MEHIPESRPLS*PTAFSLESLR.K	Sara_1_CID.1694.1694.2	K.IMY*KK.K
JH_1_CID.3728.3728.3	R.RQS*VELHS*PQSLPR.G	Sara_1_CID.1698.1698.3	K.LGNRKS*VVFTSAR.K
JH_1_CID.3741.3741.3	R.RKVS*LVLEQMQPLGMVSPASTK.A	Sara_1_CID.1699.1699.2	K.RDVYLS*PR.K
JH_1_CID.3749.3749.3	R.RRQS*VELHS*PQSLPR.G	Sara_1_CID.1700.1700.3	K.KIIN#NIS*GN#WKK.K
JH_1_CID.3755.3755.2	R.ARES*PVHSICDELF.-	Sara_1_CID.1701.1701.2	K.ESLKEEDES*DDDNM.K
JH_1_CID.3758.3758.3	R.RKVS*LVLEQMQPLGMVS*PASTK.A	Sara_1_CID.1703.1703.3	K.EELEQQT*DGDCDEEDDDKDGEMPK.K
JH_1_CID.3776.3776.3	R.RQS*VELHS*PQSLPR.G	Sara_1_CID.1705.1705.3	K.TS*ALVRQSQ#RAT*Q#R.K
JH_1_CID.3786.3786.3	R.TQLWASEPGT*PPAPTSLPSQNPILK.N	Sara_1_CID.1706.1706.4	K.EVRRRQS*VELHS*PQSLPR.K
JH_1_CID.3798.3798.3	K.VEM#GTSSQNDVDMSWIPQETLNQINKAS*PR.R	Sara_1_CID.1708.1708.2	K.VRPASSAAS*VYAGAGGSGSR.K
JH_1_CID.3800.3800.2	R.ARES*PVHSICDELF.-	Sara_1_CID.1710.1710.4	K.VPSQ#PAKLS*S*PVPTQR.K
JH_1_CID.3820.3820.3	R.RRQS*VELHS*PQSLPR.G	Sara_1_CID.1711.1711.3	K.VRPAS*SAASVYAGAGGSGSR.K
JH_1_CID.3825.3825.3	R.RQS*VELHS*PQSLPR.G	Sara_1_CID.1712.1712.2	K.VSVQS*LPR.K
JH_1_CID.3840.3840.2	R.ARES*PVHSICDELF.-	Sara_1_CID.1713.1713.2	K.EELEQQT*DGDCDEEDDDKDGEMPK.K
JH_1_CID.3842.3842.3	K.VGIFSSQSVSS*PLLETVQQRT*PSR.E	Sara_1_CID.1717.1717.3	K.RQT*LREARM@T*EK.K
JH_1_CID.3846.3846.2	K.RLS*VELTSSLFR.T	Sara_1_CID.1718.1718.3	K.DEIT*LAILQLQ#EN#N#R.K
JH_1_CID.3861.3861.2	R.LEVTS*DSEDASEVPEWLR.E	Sara_1_CID.1719.1719.3	K.RRQS*VELHS*PQSLPR.K
JH_1_CID.3862.3862.3	R.RRQS*VELHS*PQSLPR.G	Sara_1_CID.1720.1720.3	K.N#RLNNSLHFAQ#VRT*ER.K
JH_1_CID.3863.3863.3	R.SFGS*GTELGHWVTTPPDIPGSR.N	Sara_1_CID.1721.1721.4	K.KRHM@GRY*N#LDSNYAK.K
JH_1_CID.3867.3867.3	R.RQS*VELHS*PQSLPR.G	Sara_1_CID.1724.1724.3	K.YEREM@KTYIPPKGET*K.K
JH_1_CID.3893.3893.3	K.VEMGTSSQNDVDMSWIPQET*LNQINKASPR.R	Sara_1_CID.1727.1727.2	K.VKS*WVEENR.K
JH_1_CID.3896.3896.2	R.TALPTSGSS*TGELELLAGEVPAR.S	Sara_1_CID.1728.1728.4	K.M@KKSPVGS*WRSFFN#LGK.K
JH_1_CID.3897.3897.2	K.LVSFHDDS*DEDLLHI.-	Sara_1_CID.1732.1732.2	K.VANHN#SERS*M@ALLR.K
JH_1_CID.3898.3898.3	K.LVSFHDDS*DEDLLHI.-	Sara_1_CID.1733.1733.3	K.QQALLET*HVAKM@Q#VK.K
JH_1_CID.3902.3902.4	K.VEMGTSSQNDVDMSWIPQETLNQINKAS*PR.R	Sara_1_CID.1743.1743.2	K.AVTIQPSANSERS*QPR.K
JH_1_CID.3910.3910.3	R.RQS*VELHS*PQSLPR.G	Sara_1_CID.1745.1745.3	K.LEN#LT*IALHKM@Q#KER.K
JH_1_CID.3918.3918.3	R.RRQS*VELHS*PQSLPR.G	Sara_1_CID.1746.1746.2	K.SGLIS*TSGR.K
JH_1_CID.3928.3928.3	K.VEMGTSSQNDVDMSWIPQET*LNQINKASPR.R	Sara_1_CID.1747.1747.3	K.FRRS*ET*PPHWR.K
JH_1_CID.3932.3932.3	R.TNTNVNCPIECFMPLDVQADRDDS*RE.-	Sara_1_CID.1748.1748.3	K.RLS*THSPFR.K
JH_1_CID.3966.3966.2	R.SLS*VTSLGGLPAWEAER.L	Sara_1_CID.1752.1752.3	K.ERSKVET*KMVN#K.K
JH_1_CID.3970.3970.3	R.TNTNVNCPIECFMPLDVQADRDDS*RE.-	Sara_1_CID.1753.1753.3	K.AKPS*PAPS*PTISAPDASGPQKR.K
JH_1_CID.3973.3973.3	K.VEMGTSSQNDVDMSWIPQETLNQINKAS*PR.R	Sara_1_CID.1757.1757.2	K.ELT*KKLREQ#GSLLGK.K
JH_1_CID.3982.3982.3	R.RQS*VELHS*PQSLPR.G	Sara_1_CID.1759.1759.2	K.RRQS*VELHS*PQSLPR.K
JH_1_CID.3987.3987.3	R.RRQS*VELHS*PQSLPR.G	Sara_1_CID.1760.1760.2	K.VANRIS*DPN#LPPR.K
JH_1_CID.3995.3995.3	K.S*SRSQLDLFDDVGTFASGPPK.Y	Sara_1_CID.1762.1762.3	K.NPKVASVS*VQ#LEM@K.K
JH_1_CID.3999.3999.2	R.FIIGSVSEDNS*EDEISNLVK.L	Sara_1_CID.1763.1763.4	K.RRQS*VELHSPQSLPR.K
JH_1_CID.4003.4003.2	R.ARES*PVHSICDELF.-	Sara_1_CID.1770.1770.2	K.RN#LKDS*Q#LGTGTVR.K
JH_1_CID.4009.4009.3	R.RRGS*SIPQFTNSPTMVIMVGLPAR.G	Sara_1_CID.1771.1771.2	K.HTGPNS*PDTANDGFVR.K
JH_1_CID.4029.4029.3	K.KTSFDQDS*DVDIFPSDFTSEPPALPR.T	Sara_1_CID.1773.1773.3	K.RRQS*VELHS*PQSLPR.K
JH_1_CID.4031.4031.3	R.RQS*VELHS*PQSLPR.G	Sara_1_CID.1774.1774.4	K.RRQS*VELHS*PQSLPR.K
JH_1_CID.4051.4051.3	R.RRQS*VELHS*PQSLPR.G	Sara_1_CID.1775.1775.3	K.RRT*LCFLADHISPR.K
JH_1_CID.4071.4071.3	K.GIPLPTGDTS*PEPELLPGDPLPPPK.E	Sara_1_CID.1777.1777.2	K.LELQGPRGS*PNAR.K
JH_1_CID.4072.4072.4	K.RS*SKEEADMAYSAFLFQSSTIAAQVHDGPQEA.-	Sara_1_CID.1783.1783.3	K.ISALQCKDSKVDY*K.K
JH_1_CID.4087.4087.2	K.GIPLPTGDTS*PEPELLPGDPLPPPK.E	Sara_1_CID.1784.1784.2	K.ELM@VT*S*R.K
JH_1_CID.4092.4092.3	R.DHGDLAFVDVPNDS*PFQIVK.N	Sara_1_CID.1785.1785.3	K.T*VIIGSANIN#DRSLLGK.K
JH_1_CID.4111.4111.2	R.NLS*LPFILHEK.T	Sara_1_CID.1789.1789.3	K.RQT*LREARM@T*EK.K
JH_1_CID.4113.4113.3	R.RQS*VELHS*PQSLPR.G	Sara_1_CID.1798.1798.2	K.GQ#QALHPT*QT*TVPR.K
JH_1_CID.4225.4225.3	R.RQS*VELHS*PQSLPR.G	Sara_1_CID.1799.1799.2	K.KS*VSPKLS*PVIS*PR.K
JH_1_CID.4227.4227.3	K.VEMGTSSQNDVDMSWIPQET*LNQINKASPR.R	Sara_1_CID.1805.1805.2	K.SKN#VFY*DN#GK.K
JH_1_CID.4245.4245.2	K.ASS*FADMMGILK.D	Sara_1_CID.1807.1807.2	K.RRQS*VELHS*PQSLPR.K
JH_1_CID.4250.4250.3	K.GDMS*DEDDENEFFDAPEIITMPENLGHKR.T	Sara_1_CID.1814.1814.3	K.RRQS*VELHS*PQSLPR.K
JH_1_CID.4259.4259.3	K.RLS*LESEGANEGAAAAPELSALEEAFRR.F	Sara_1_CID.1815.1815.4	K.RRQS*VELHS*PQSLPR.K
JH_1_CID.4267.4267.3	R.RGS*SIPQFTNSPTMVIMVGLPAR.G	Sara_1_CID.1816.1816.3	K.RRT*LCFLADHISPR.K
JH_1_CID.4290.4290.3	R.RQS*VELHS*PQSLPR.G	Sara_1_CID.1819.1819.3	K.RVDQS*N#RLR.K
JH_1_CID.4429.4429.3	K.GDMS*DEDDENEFFDAPEIITMPENLGHK.R	Sara_1_CID.1832.1832.3	K.RRQS*VELHSPQSLPR.K
JH_1_CID.4440.4440.2	R.ATS*NVFAMFDQSQIQEFK.E	Sara_1_CID.1837.1837.2	K.SRS*AQRWGK.K
JH_1_CID.4444.4444.3	R.ATS*NVFAMFDQSQIQEFK.E	Sara_1_CID.1840.1840.3	K.RQT*LREARM@T*EK.K
JH_1_CID.4493.4493.3	K.AFPKEELAS*DLEEMATSSISVPK.K	Sara_1_CID.1842.1842.3	K.SN#LLS*RFTRN#EFNLESK.K
JH_1_CID.4525.4525.3	R.TVPAAVPGICFLS*GGMSEEDATLNLNAINR.C	Sara_1_CID.1844.1844.2	K.KT*RPPS*LK.K
JH_1_CID.4530.4530.3	K.VLEIPDRDS*EEELEHVIEQIAYR.D	Sara_1_CID.1846.1846.3	K.LGMAKIT*QVDFPPR.K
JH_1_CID.4567.4567.3	K.VLEIPDRDS*EEELEHVIEQIAYR.D	Sara_1_CID.1849.1849.2	K.RRQS*VELHS*PQSLPR.K
JH_1_CID.4682.4682.2	R.T*WTLCGTPEYLAPEIILSK.G	Sara_1_CID.1851.1851.4	K.VS*Q#VLQ#VPAVNLHPIR.K
JH_1_CID.4686.4686.3	R.TWT*LCGTPEYLAPEIILSK.G	Sara_1_CID.1856.1856.3	K.RRQS*VELHS*PQSLPR.K
JH_1_CID.4720.4720.3	K.VIHDNFGIVEGLMTTVHAITAT*QK.T	Sara_1_CID.1857.1857.4	K.RRQS*VELHS*PQSLPR.K
JH_1_CID.4733.4733.4	K.VIHDNFGIVEGLMTTVHAIT*ATQK.T	Sara_1_CID.1863.1863.2	K.AEEDEILNRS*PR.K
JH_1_CID.4737.4737.3	R.AGTLSITEFADMLSGNAGGFRS*R.S	Sara_1_CID.1864.1864.3	K.DRPGRRGYPNKNS*PK.K
JH_1_CID.4756.4756.3	K.VIHDNFGIVEGLMTTVHAITAT*QK.T	Sara_1_CID.1870.1870.3	K.AEEDEILNRS*PR.K
JH_1_CID.5736.5736.3	R.RQS*VELHS*PQSLPR.G	Sara_1_CID.1878.1878.2	K.IS*PDWISSM@SIIR.K
JH_1_CID.5769.5769.3	R.RQS*VELHS*PQSLPR.G	Sara_1_CID.1879.1879.3	K.ESDDKPEIEDVGS*DEEEEEKK.K
JH_1_CID.5799.5799.3	R.RQS*VELHS*PQSLPR.G	Sara_1_CID.1880.1880.2	K.TFS*ATVR.K
JH_1_CID.5831.5831.3	R.RQS*VELHS*PQSLPR.G	Sara_1_CID.1882.1882.2	K.YYLRES*QAAK.K
JH_1_CID.5860.5860.3	R.RQS*VELHS*PQSLPR.G	Sara_1_CID.1885.1885.2	K.GGGVT*N#LLWSPDGSK.K
JH_1_CID.5888.5888.3	R.RQS*VELHS*PQSLPR.G	Sara_1_CID.1886.1886.3	K.QRS*RMYGAT*VIVR.K
JH_1_CID.5915.5915.3	R.RQS*VELHS*PQSLPR.G	Sara_1_CID.1891.1891.3	K.LKVMLADSPREVS*K.K
JH_1_CID.5942.5942.3	R.RQS*VELHS*PQSLPR.G	Sara_1_CID.1894.1894.3	K.QSVY*EEKLKQFEER.K
JH_1_CID.6110.6110.2	R.ARES*PVHSICDELF.-	Sara_1_CID.1896.1896.3	K.RAAHNPM@IQ#KTSGS*GKQ#K.K
JH_1_CID.6118.6118.3	R.HAFSPVASVES*ASGEVLHSPK.V	Sara_1_CID.1898.1898.2	K.RRQS*VELHS*PQSLPR.K
JH_1_CID.6119.6119.2	R.WLDES*DAEMELR.A	Sara_1_CID.1900.1900.2	K.KREEDS*DLMALGPR.K
JH_1_CID.6126.6126.3	R.RRQS*VELHS*PQSLPR.G	Sara_1_CID.1905.1905.3	K.RRQS*VELHS*PQSLPR.K
JH_1_CID.6166.6166.3	R.RQS*VELHS*PQSLPR.G	Sara_1_CID.1906.1906.2	K.AEEDEILNRS*PR.K
		Sara_1_CID.1907.1907.4	K.RRQS*VELHS*PQSLPR.K
		Sara_1_CID.1908.1908.3	K.AVTIQPSANS*ERSQ#PR.K
		Sara_1_CID.1913.1913.3	K.QQ#VS*RPNSLESSR.K
		Sara_1_CID.1919.1919.3	K.AEEDEILNRS*PR.K
		Sara_1_CID.1921.1921.2	K.S*TTFSTNYR.K
		Sara_1_CID.1922.1922.3	K.RQSVELHS*PQSLPR.K
		Sara_1_CID.1929.1929.2	K.RDS*VGFCFLK.K
		Sara_1_CID.1934.1934.3	K.HSDQRPN#PSALPTPPVS*R.K
		Sara_1_CID.1935.1935.2	K.NAS*VPNLR.K
		Sara_1_CID.1940.1940.2	K.KRWEN#FIHS*ENR.K
		Sara_1_CID.1941.1941.2	K.RRQS*VELHS*PQSLPR.K
		Sara_1_CID.1942.1942.2	K.RHS*DLPETNTSDPETLTK.K
		Sara_1_CID.1945.1945.3	K.LLSAQIAS*YQ#RQ#YR.K
		Sara_1_CID.1947.1947.3	K.RRQS*VELHS*PQSLPR.K
		Sara_1_CID.1948.1948.4	K.RRQS*VELHS*PQSLPR.K
		Sara_1_CID.1949.1949.2	K.AEEDEILNRS*PR.K
		Sara_1_CID.1950.1950.2	K.VLHGAQTS*DEEKDF.K
		Sara_1_CID.1952.1952.3	K.DRPGRRGYPNKNS*PK.K
		Sara_1_CID.1956.1956.3	K.QQ#VS*RPNSLESSR.K
		Sara_1_CID.1957.1957.3	K.RKSNHLN#HVS*PGQ#LT*K.K
		Sara_1_CID.1958.1958.2	K.LLRAGDAS*LT*LPN#LT*LK.K
		Sara_1_CID.1961.1961.3	K.RRQS*VELHS*PQ#SLPR.K
		Sara_1_CID.1962.1962.2	K.RRQS*VELHS*PQ#SLPR.K
		Sara_1_CID.1963.1963.3	K.EFRACEHRT*RVSPR.K
		Sara_1_CID.1964.1964.3	K.AEEDEILNRS*PR.K
		Sara_1_CID.1966.1966.3	K.RQSVELHS*PQSLPR.K
		Sara_1_CID.1968.1968.3	K.S*KGQQALHPT*Q#TTVPR.K
		Sara_1_CID.1969.1969.3	K.N#PLQKDPQ#Y*RRK.K
		Sara_1_CID.1971.1971.3	K.VLHGAQTS*DEEKDF.K
		Sara_1_CID.1976.1976.3	K.YNPLS*VFNT*KTPR.K
		Sara_1_CID.1979.1979.2	K.AS*RDSILSEM@KM@LK.K
		Sara_1_CID.1982.1982.3	K.HSDQRPN#PSALPTPPVS*R.K
		Sara_1_CID.1984.1984.3	K.RPGPEHSLGLEKES*DEEPED.K
		Sara_1_CID.1987.1987.2	K.TM@RN#KMDS*EMRR.K
		Sara_1_CID.1989.1989.3	K.TGEPDEEEGTFRS*SIR.K
		Sara_1_CID.1991.1991.2	K.SAILS*N#T*PS*LLALR.K
		Sara_1_CID.1992.1992.3	K.RTGPRRLVGTT*NQ#GDQR.K
		Sara_1_CID.1993.1993.2	K.TGEPDEEEGTFRSS*IR.K
		Sara_1_CID.1994.1994.3	K.MRPDSLVMAAPEGS*LR.K
		Sara_1_CID.1996.1996.3	K.RRQS*VELHS*PQSLPR.K
		Sara_1_CID.1997.1997.4	K.RRQS*VELHS*PQSLPR.K
		Sara_1_CID.1998.1998.3	K.N#HS*LVIAGLFPIHS*R.K
		Sara_1_CID.2000.2000.2	K.RRQS*VELHS*PQSLPR.K
		Sara_1_CID.2001.2001.2	K.AEEDEILNRS*PR.K
		Sara_1_CID.2004.2004.3	K.KRQ#TIS*DILSS*QK.K
		Sara_1_CID.2005.2005.2	K.RNT*TAEQ#Q#ALQAR.K
		Sara_1_CID.2006.2006.3	K.ESDDKPEIEDVGS*DEEEEEK.K
		Sara_1_CID.2007.2007.2	K.KPM@LY*SFQ#TSLPR.K
		Sara_1_CID.2008.2008.2	K.TGLVFMPGT*IQLT*RK.K
		Sara_1_CID.2010.2010.4	K.QVDEPPEPVY*ANVER.K
		Sara_1_CID.2013.2013.2	K.MRPDSLVMAAPEGS*LR.K
		Sara_1_CID.2014.2014.3	K.NAIHTYVQAGS*HIAAK.K
		Sara_1_CID.2017.2017.3	K.SIEGQYGTLQAYVT*PR.K
		Sara_1_CID.2018.2018.3	K.VS*KRERYDY*HPR.K
		Sara_1_CID.2019.2019.3	K.SDPYAKVS*IGLQ#Q#CRSR.K
		Sara_1_CID.2020.2020.3	K.RQS*VELHS*PQSLPR.K
		Sara_1_CID.2022.2022.3	K.RQS*VELHSPQSLPR.K
		Sara_1_CID.2024.2024.2	K.RQS*VELHS*PQSLPR.K
		Sara_1_CID.2028.2028.3	K.DRALLAGGGFSTWT*YR.K
		Sara_1_CID.2029.2029.2	K.RN#LKDS*Q#LGTGT*VRR.K
		Sara_1_CID.2032.2032.2	K.VGILS*GLS*ALPR.K
		Sara_1_CID.2033.2033.4	K.RQS*VELHS*PQSLPR.K
		Sara_1_CID.2034.2034.3	K.GINKGQVS*ANMKIQK.K
		Sara_1_CID.2040.2040.3	K.Q#TDGS*PIALFNM@FIDR.K
		Sara_1_CID.2041.2041.2	K.TIGNVPIT*RLLS*DMYK.K
		Sara_1_CID.2045.2045.2	K.RS*VVSFDKVKES*R.K
		Sara_1_CID.2046.2046.2	K.VY*RILPAGT*LPT*QPR.K
		Sara_1_CID.2047.2047.2	K.M@APT*PSDPCRS*LSPR.K
		Sara_1_CID.2050.2050.2	K.SST*PLPTVSSSAENTR.K
		Sara_1_CID.2052.2052.3	K.RRQS*VELHS*PQSLPR.K
		Sara_1_CID.2054.2054.2	K.RRQS*VELHS*PQSLPR.K
		Sara_1_CID.2055.2055.4	K.RRQS*VELHS*PQSLPR.K
		Sara_1_CID.2061.2061.3	K.AVTIQPSAN#SERS*QPR.K
		Sara_1_CID.2062.2062.3	K.DPLQMN#TY*VALYR.K
		Sara_1_CID.2066.2066.3	K.RQS*VELHS*PQSLPR.K
		Sara_1_CID.2068.2068.3	K.SDPYAKVS*IGLQ#Q#CRSR.K
		Sara_1_CID.2069.2069.3	K.RQS*VELHSPQSLPR.K
		Sara_1_CID.2073.2073.4	K.RQS*VELHS*PQSLPR.K
		Sara_1_CID.2074.2074.3	K.GINKGQVS*ANMKIQK.K
		Sara_1_CID.2075.2075.2	K.N#KANNT*SK.K
		Sara_1_CID.2083.2083.3	K.DKDIIEAVNHIS*DCSGK.K
		Sara_1_CID.2085.2085.2	K.TIGNVPIT*RLLS*DMYK.K
		Sara_1_CID.2087.2087.2	K.RQS*VELHS*PQSLPR.K
		Sara_1_CID.2088.2088.2	K.RQKYDITT*LRS*R.K
		Sara_1_CID.2089.2089.2	K.VY*RILPAGT*LPT*QPR.K
		Sara_1_CID.2091.2091.2	K.SS*VIKHS*PT*VKR.K
		Sara_1_CID.2094.2094.3	K.RRQS*VELHS*PQSLPR.K
		Sara_1_CID.2096.2096.3	K.N#PKVASVS*VQLEM@K.K
		Sara_1_CID.2097.2097.3	K.TVS*LPTRGST*FPR.K
		Sara_1_CID.2101.2101.4	K.RRQS*VELHS*PQSLPR.K
		Sara_1_CID.2102.2102.2	K.RRQS*VELHS*PQSLPR.K
		Sara_1_CID.2108.2108.3	K.RQS*VELHS*PQSLPR.K
		Sara_1_CID.2110.2110.3	K.SDPYAKVS*IGLQ#Q#CRSR.K
		Sara_1_CID.2112.2112.3	K.GTKNAVSDPET*LKK.K
		Sara_1_CID.2113.2113.3	K.RQS*VELHSPQSLPR.K
		Sara_1_CID.2116.2116.3	K.GINKGQVS*ANMKIQK.K
		Sara_1_CID.2117.2117.4	K.RQS*VELHS*PQSLPR.K
		Sara_1_CID.2123.2123.3	K.TRTLKYS*TKMT*YLR.K
		Sara_1_CID.2124.2124.2	K.HIVQKQ#QT*DN#PKGMDEQLTS*LK.K
		Sara_1_CID.2125.2125.4	K.SKKPARPNSEVLLS*GSEDADDPNKLSK.K
		Sara_1_CID.2127.2127.3	K.QES*DPEDDDVKKPALQSSVVATSK.K
		Sara_1_CID.2129.2129.2	K.RQS*VELHS*PQSLPR.K
		Sara_1_CID.2130.2130.2	K.TRTLKYS*T*KMTYLR.K
		Sara_1_CID.2133.2133.3	K.KVQ#Q#LMT*KEKR.K
		Sara_1_CID.2136.2136.3	K.RRQS*VELHS*PQSLPR.K
		Sara_1_CID.2137.2137.3	K.TVS*LPTRGST*FPR.K
		Sara_1_CID.2139.2139.3	K.N#PKVASVS*VQLEM@K.K
		Sara_1_CID.2143.2143.3	K.IYHTIAYLT*PLPQPN#R.K
		Sara_1_CID.2144.2144.3	K.IS*LRNQ#ANMVQKS*K.K
		Sara_1_CID.2145.2145.2	K.RRQS*VELHS*PQSLPR.K
		Sara_1_CID.2148.2148.3	K.N#RIQT*IQ#CHLMLK.K
		Sara_1_CID.2151.2151.3	K.RQS*VELHS*PQSLPR.K
		Sara_1_CID.2152.2152.4	K.RRQS*VELHS*PQSLPR.K
		Sara_1_CID.2153.2153.3	K.CS*LGIFLPKLPN#K.K
		Sara_1_CID.2154.2154.3	K.SSS*PVTELTARS*PVKQDK.K
		Sara_1_CID.2155.2155.2	K.GEAHDALHS*LIQ#EK.K
		Sara_1_CID.2157.2157.3	K.SKES*LQEAGKSDANTDLIGGSPK.K
		Sara_1_CID.2158.2158.3	K.MFYEKN#RS*LM@PSIPR.K
		Sara_1_CID.2159.2159.3	K.SALKRQ#M@ASFY*Q#PQK.K
		Sara_1_CID.2160.2160.2	K.HSAVDRS*PPAAGPAPR.K
		Sara_1_CID.2164.2164.2	K.STLTS*RGR.K
		Sara_1_CID.2165.2165.3	K.GINKGQVS*ANMKIQK.K
		Sara_1_CID.2168.2168.3	K.RYTIS*NALN#LMQ#ICK.K
		Sara_1_CID.2169.2169.2	K.EKS*PELPEPSVR.K
		Sara_1_CID.2171.2171.2	K.RQS*VELHS*PQSLPR.K
		Sara_1_CID.2173.2173.3	K.TRTLKYS*TKMT*YLR.K
		Sara_1_CID.2174.2174.3	K.RSTGVN#VN#VS*DLK.K
		Sara_1_CID.2178.2178.2	K.ARS*RQ#GQAASFAS*QVR.K
		Sara_1_CID.2181.2181.4	K.RPHT*PTPGIYMGRPTYGSSR.K
		Sara_1_CID.2182.2182.4	K.HIKEEPLS*EEEPCTSTAVPSPEKK.K
		Sara_1_CID.2183.2183.4	K.RQS*VELHS*PQSLPR.K
		Sara_1_CID.2185.2185.3	K.RRQS*VELHS*PQSLPR.K
		Sara_1_CID.2186.2186.3	K.LGCRPGLT*LAS*IPSGHPR.K
		Sara_1_CID.2187.2187.3	K.QSVELHS*PQSLPR.K
		Sara_1_CID.2188.2188.2	K.QSVELHS*PQSLPR.K
		Sara_1_CID.2190.2190.3	K.SIEGQYGTLQAY*VTPR.K
		Sara_1_CID.2192.2192.3	K.M@QQVESS*LQPET*LKK.K
		Sara_1_CID.2194.2194.2	K.RRQS*VELHS*PQSLPR.K
		Sara_1_CID.2196.2196.2	K.ASRSSQ#SS*K.K
		Sara_1_CID.2199.2199.3	K.EFRACEHRTRVS*PR.K
		Sara_1_CID.2201.2201.4	K.RRQS*VELHS*PQSLPR.K
		Sara_1_CID.2202.2202.3	K.STTLPS*RS*SQ#ALRTR.K
		Sara_1_CID.2204.2204.2	K.HSSLPTES*DEDIAPAQR.K
		Sara_1_CID.2206.2206.2	K.RQS*VELHS*PQ#SLPR.K
		Sara_1_CID.2207.2207.2	K.SGLIS*TSGR.K
		Sara_1_CID.2208.2208.3	K.AQ#SPSPKRET*AVESK.K
		Sara_1_CID.2209.2209.2	K.EKS*PELPEPSVR.K
		Sara_1_CID.2214.2214.2	K.FHPT*SVLS*Q#PQ#YKK.K
		Sara_1_CID.2215.2215.3	K.AVGRT*N#HLS*LPR.K
		Sara_1_CID.2216.2216.2	K.N#T*LRNLN#LHTVCEEAR.K
		Sara_1_CID.2221.2221.4	K.RPHT*PTPGIYMGRPTYGSSR.K
		Sara_1_CID.2223.2223.3	K.FQ#ELKKEIN#FY*R.K
		Sara_1_CID.2225.2225.2	K.ATWGDGGDSS*PSNVVSK.K
		Sara_1_CID.2227.2227.3	K.RRQS*VELHS*PQSLPR.K
		Sara_1_CID.2228.2228.3	K.RPHT*PTPGIYMGRPTYGSSR.K
		Sara_1_CID.2230.2230.3	K.QSVELHS*PQSLPR.K
		Sara_1_CID.2231.2231.2	K.QSVELHS*PQSLPR.K
		Sara_1_CID.2234.2234.2	K.RQS*VELHS*PQSLPR.K
		Sara_1_CID.2236.2236.3	K.ELEKPIQSKPQSPVIQATAGS*PK.K
		Sara_1_CID.2238.2238.2	K.AGS*PQLDDIR.K
		Sara_1_CID.2239.2239.2	K.RRQS*VELHS*PQSLPR.K
		Sara_1_CID.2241.2241.3	K.RQS*VELHS*PQSLPR.K
		Sara_1_CID.2245.2245.3	K.AVATPKQ#PAGSGQ#KPQ#S*R.K
		Sara_1_CID.2246.2246.3	K.FHRQKY*LAS*AER.K
		Sara_1_CID.2249.2249.4	K.RRQS*VELHS*PQSLPR.K
		Sara_1_CID.2251.2251.3	K.LQIS*Q#RCVQ#EASWDIDK.K
		Sara_1_CID.2252.2252.3	K.LLSAQIAS*YQ#RQ#YR.K
		Sara_1_CID.2255.2255.2	K.HSAVDRS*PPAAGPAPR.K
		Sara_1_CID.2265.2265.3	K.NKGS*ILSATGPELSHK.K
		Sara_1_CID.2267.2267.2	K.VRLDHY*QY*LALLR.K
		Sara_1_CID.2270.2270.3	K.ARRLAES*SKQDR.K
		Sara_1_CID.2276.2276.3	K.RRQS*VELHS*PQSLPR.K
		Sara_1_CID.2277.2277.2	K.SAILSAQ#S*AANVRK.K
		Sara_1_CID.2278.2278.3	K.GGYFPENVKAM@TS*LR.K
		Sara_1_CID.2279.2279.2	K.GGYFPENVKAM@TS*LR.K
		Sara_1_CID.2280.2280.2	K.DDSTSLT*AREEASIPR.K
		Sara_1_CID.2281.2281.3	K.LFN#YMYS*TAPRPR.K
		Sara_1_CID.2283.2283.2	K.RQS*VELHS*PQSLPR.K
		Sara_1_CID.2284.2284.3	K.AVTIQPSAN#SERS*QPR.K
		Sara_1_CID.2286.2286.2	K.RRQS*VELHS*PQSLPR.K
		Sara_1_CID.2287.2287.2	K.SYDSQ#PT*VN#IRYIPR.K
		Sara_1_CID.2288.2288.3	K.SS*RN#VFVQEHKR.K
		Sara_1_CID.2290.2290.3	K.RQS*VELHS*PQSLPR.K
		Sara_1_CID.2292.2292.3	K.KT*SIRKS*VQVAY*DR.K
		Sara_1_CID.2294.2294.3	K.RFVS*Q#NTNPSKYGK.K
		Sara_1_CID.2298.2298.4	K.RRQS*VELHS*PQSLPR.K
		Sara_1_CID.2299.2299.3	K.TDSREDEIS*PPPPNPVVK.K
		Sara_1_CID.2301.2301.2	K.RN#LKDS*Q#LGTGT*VR.K
		Sara_1_CID.2302.2302.2	K.TAS*LTSAASIDGSR.K
		Sara_1_CID.2304.2304.2	K.HSAVDRS*PPAAGPAPR.K
		Sara_1_CID.2306.2306.2	K.SAS*PAPADVAPAQEDLR.K
		Sara_1_CID.2307.2307.2	K.TDSREDEIS*PPPPNPVVK.K
		Sara_1_CID.2308.2308.2	K.EQ#LAY*LESEEFQK.K
		Sara_1_CID.2311.2311.2	K.QS*VELHS*PQSLPR.K
		Sara_1_CID.2312.2312.3	K.QS*VELHS*PQSLPR.K
		Sara_1_CID.2316.2316.3	K.SIQ#GRQREN#PGQS*LNR.K
		Sara_1_CID.2318.2318.3	K.ARRLAES*SKQDR.K
		Sara_1_CID.2320.2320.2	K.ALDIDS*DEEPEPK.K
		Sara_1_CID.2325.2325.3	K.RRQS*VELHS*PQSLPR.K
		Sara_1_CID.2327.2327.2	K.HFYT*FTNEHHK.K
		Sara_1_CID.2328.2328.2	K.TRS*QAPLS*GPRLS*R.K
		Sara_1_CID.2329.2329.2	K.VGIFPS*NY*VTPR.K
		Sara_1_CID.2330.2330.2	K.Q#LLVFTAS*GVKPR.K
		Sara_1_CID.2332.2332.2	K.RQS*VELHS*PQSLPR.K
		Sara_1_CID.2333.2333.2	K.RRQS*VELHS*PQSLPR.K
		Sara_1_CID.2334.2334.3	K.S*SNSLVFQ#T*LPR.K
		Sara_1_CID.2335.2335.3	K.VDNLTYRTSPDT*LR.K
		Sara_1_CID.2337.2337.2	K.DWEDDS*DEDM@SNFDR.K
		Sara_1_CID.2340.2340.3	K.RQS*VELHS*PQSLPR.K
		Sara_1_CID.2341.2341.2	K.TLGVT*QFQ#ALGM@ESK.K
		Sara_1_CID.2342.2342.2	K.LHIT*VS*K.K
		Sara_1_CID.2343.2343.4	K.RRQS*VELHS*PQSLPR.K
		Sara_1_CID.2344.2344.3	K.TDSREDEIS*PPPPNPVVK.K
		Sara_1_CID.2346.2346.3	K.QVDEPPEPVY*ANVER.K
		Sara_1_CID.2348.2348.3	K.GFY*TRNYN#PQ#AK.K
		Sara_1_CID.2350.2350.3	K.HIKEEPLS*EEEPCTSTAVPSPEK.K
		Sara_1_CID.2351.2351.3	K.LVT*NLTY*FPETVPR.K
		Sara_1_CID.2353.2353.3	K.QS*VELHS*PQSLPR.K
		Sara_1_CID.2354.2354.2	K.QS*VELHS*PQSLPR.K
		Sara_1_CID.2355.2355.2	K.SAS*PAPADVAPAQEDLR.K
		Sara_1_CID.2357.2357.3	K.NLGS*PPNAVLGM@SQGK.K
		Sara_1_CID.2358.2358.3	K.WTSPFNCLRMS*LVT*R.K
		Sara_1_CID.2362.2362.2	K.TDSREDEIS*PPPPNPVVK.K
		Sara_1_CID.2363.2363.2	K.TNPS*PTNPFSSDAQK.K
		Sara_1_CID.2364.2364.2	K.KETES*EAEDDNLDDLER.K
		Sara_1_CID.2365.2365.2	K.VSNQS*FTEIER.K
		Sara_1_CID.2367.2367.3	K.RRQS*VELHS*PQSLPR.K
		Sara_1_CID.2368.2368.2	K.HFYTFT*NEHHK.K
		Sara_1_CID.2372.2372.3	K.LKMVETLS*NLLR.K
		Sara_1_CID.2374.2374.2	K.RQS*VELHS*PQSLPR.K
		Sara_1_CID.2375.2375.2	K.VGIFPS*NY*VTPR.K
		Sara_1_CID.2382.2382.3	K.EIQN#GTLHES*DSEHVPQDFK.K
		Sara_1_CID.2384.2384.2	K.TDS*TSDGRPAWMR.K
		Sara_1_CID.2385.2385.2	K.TGAACLPFYSAAGT*FPS*GVSGR.K
		Sara_1_CID.2386.2386.3	K.AQ#LQTT*LAEFKDTQAK.K
		Sara_1_CID.2388.2388.3	K.RQS*VELHS*PQSLPR.K
		Sara_1_CID.2390.2390.4	K.RRQS*VELHS*PQSLPR.K
		Sara_1_CID.2391.2391.3	K.QGTEVYKGY*VDDPR.K
		Sara_1_CID.2393.2393.3	K.RTNPPGGKGS*GIFDESTPVQTR.K
		Sara_1_CID.2395.2395.3	K.GENEETLGRPAQPPSAGETPHS*PGVEDAPIAK.K
		Sara_1_CID.2396.2396.2	K.EDS*GTFSLGK.K
		Sara_1_CID.2398.2398.3	K.KRAN#RAS*LPN#IPVS*K.K
		Sara_1_CID.2399.2399.2	K.RTS*MGGTQQQFVEGVR.K
		Sara_1_CID.2400.2400.2	K.SRPS*LPLPQSR.K
		Sara_1_CID.2402.2402.3	K.LELT*NKLHAFS*M@GKK.K
		Sara_1_CID.2405.2405.2	K.Q#S*VELHS*PQ#SLPR.K
		Sara_1_CID.2407.2407.2	K.KVVDYS*QFQESDDADEDYGR.K
		Sara_1_CID.2410.2410.3	K.KVVDYSQFQES*DDADEDYGR.K
		Sara_1_CID.2412.2412.3	K.FHRQKY*LAS*AER.K
		Sara_1_CID.2413.2413.3	K.AVTIQPSANS*ERSQ#PR.K
		Sara_1_CID.2416.2416.3	K.RRQS*VELHS*PQSLPR.K
		Sara_1_CID.2417.2417.2	K.RQS*VELHS*PQSLPR.K
		Sara_1_CID.2420.2420.2	K.RQQENMQRQS*R.K
		Sara_1_CID.2421.2421.2	K.RGAAPRRS*PSPAAM@SER.K
		Sara_1_CID.2423.2423.2	K.SVPTIDS*GNEDDDSSFK.K
		Sara_1_CID.2426.2426.2	K.RRQS*VELHS*PQSLPR.K
		Sara_1_CID.2427.2427.3	K.EALVEPASES*PRPALAR.K
		Sara_1_CID.2428.2428.3	K.GINKGQVS*ANMKIQK.K
		Sara_1_CID.2430.2430.3	K.LKMVETLS*NLLR.K
		Sara_1_CID.2431.2431.2	K.EALVEPASES*PRPALAR.K
		Sara_1_CID.2435.2435.4	K.HPVGSHQVPGLHSGVVTTPGS*PSLGR.K
		Sara_1_CID.2437.2437.3	K.RQS*VELHS*PQSLPR.K
		Sara_1_CID.2438.2438.2	K.SGLIS*TSGR.K
		Sara_1_CID.2439.2439.3	K.KRAN#RAS*LPN#IPVS*K.K
		Sara_1_CID.2440.2440.4	K.RRQS*VELHS*PQSLPR.K
		Sara_1_CID.2445.2445.3	K.LELT*NKLHAFS*M@GKK.K
		Sara_1_CID.2449.2449.2	K.EEVAS*EPEEAASPITPK.K
		Sara_1_CID.2451.2451.3	K.DKS*PVREPIDNLTPEER.K
		Sara_1_CID.2452.2452.2	K.S*EKY*TLLR.K
		Sara_1_CID.2455.2455.3	K.KVQVAPLQGS*PPLSHDDR.K
		Sara_1_CID.2458.2458.3	K.RRQS*VELHS*PQSLPR.K
		Sara_1_CID.2459.2459.2	K.RQS*VELHS*PQSLPR.K
		Sara_1_CID.2460.2460.3	K.EVTNN#VS*SPKKQK.K
		Sara_1_CID.2462.2462.2	K.TDISMGDFRNS*R.K
		Sara_1_CID.2468.2468.3	K.QRQRQS*DQGRIR.K
		Sara_1_CID.2469.2469.3	K.KVVDYSQFQES*DDADEDYGR.K
		Sara_1_CID.2472.2472.2	K.RFS*VSTLR.K
		Sara_1_CID.2474.2474.2	K.EDEIS*PPPPNPVVK.K
		Sara_1_CID.2476.2476.2	K.RRQS*VELHS*PQSLPR.K
		Sara_1_CID.2479.2479.2	K.KVGGAEHSPASPS*ALT*R.K
		Sara_1_CID.2480.2480.2	K.SIS*TVDLTEK.K
		Sara_1_CID.2483.2483.2	K.SVPTIDS*GNEDDDSSFK.K
		Sara_1_CID.2486.2486.3	K.RQS*VELHS*PQSLPR.K
		Sara_1_CID.2488.2488.4	K.RRQS*VELHS*PQSLPR.K
		Sara_1_CID.2489.2489.2	K.LSGLS*FKR.K
		Sara_1_CID.2490.2490.2	K.VSGRTS*PLLLDR.K
		Sara_1_CID.2491.2491.3	K.RGES*LDNLDSQRPGSWR.K
		Sara_1_CID.2493.2493.3	K.GGPSVSIVM@KT*LR.K
		Sara_1_CID.2494.2494.3	K.DKS*PVREPIDNLTPEER.K
		Sara_1_CID.2500.2500.3	K.RRQS*VELHS*PQSLPR.K
		Sara_1_CID.2501.2501.2	K.RQS*VELHS*PQSLPR.K
		Sara_1_CID.2503.2503.3	K.RKPS*VPDTASPADDSFVDPGER.K
		Sara_1_CID.2510.2510.3	K.QRQRQS*DQGRIR.K
		Sara_1_CID.2515.2515.2	K.RFS*VSTLR.K
		Sara_1_CID.2518.2518.2	K.EDEIS*PPPPNPVVK.K
		Sara_1_CID.2519.2519.2	K.DQ#KRGLS*DNR.K
		Sara_1_CID.2522.2522.2	K.KNS*ATIPESDDL.K
		Sara_1_CID.2524.2524.2	K.RRQS*VELHS*PQSLPR.K
		Sara_1_CID.2529.2529.3	K.SLPKEEVAS*EPEEAAS*PITPK.K
		Sara_1_CID.2530.2530.2	K.S*PIKQ#IT*WEQ#R.K
		Sara_1_CID.2531.2531.4	K.IGHHSTSDDSSAYRS*VDEVNYWDK.K
		Sara_1_CID.2533.2533.3	K.TLGVT*QFQ#ALGM@ESK.K
		Sara_1_CID.2535.2535.3	K.RQS*VELHS*PQSLPR.K
		Sara_1_CID.2536.2536.3	K.RVS*VCAETFNPDEEEDNDPR.K
		Sara_1_CID.2538.2538.4	K.RRQS*VELHS*PQSLPR.K
		Sara_1_CID.2539.2539.3	K.RDPGVITYDLPT*PPGEKK.K
		Sara_1_CID.2542.2542.3	K.RRQS*VELHS*PQSLPR.K
		Sara_1_CID.2543.2543.2	K.RVS*VCAETFNPDEEEDNDPR.K
		Sara_1_CID.2544.2544.2	K.RQS*VELHS*PQSLPR.K
		Sara_1_CID.2545.2545.2	K.DKYMNVLFS*CHVR.K
		Sara_1_CID.2546.2546.3	K.QPLLLS*EDEEDTKR.K
		Sara_1_CID.2547.2547.2	K.SIFREES*PLR.K
		Sara_1_CID.2553.2553.3	K.RIDIS*PSTFRK.K
		Sara_1_CID.2556.2556.3	K.GSEDYPDPPLPHS*YSSDR.K
		Sara_1_CID.2558.2558.3	K.TVEIPEDEVVRT*PR.K
		Sara_1_CID.2559.2559.2	K.GSEDYPDPPLPHSYS*SDR.K
		Sara_1_CID.2564.2564.2	K.KNS*ATIPESDDL.K
		Sara_1_CID.2566.2566.3	K.SLPKEEVAS*EPEEAASPITPK.K
		Sara_1_CID.2567.2567.2	K.TVEIPEDEVVRT*PR.K
		Sara_1_CID.2570.2570.2	K.QPLLLS*EDEEDTKR.K
		Sara_1_CID.2573.2573.2	K.VVDYSQFQES*DDADEDYGR.K
		Sara_1_CID.2574.2574.3	K.S*VDEVNYWDKQDHPISR.K
		Sara_1_CID.2577.2577.3	K.RQS*VELHS*PQSLPR.K
		Sara_1_CID.2578.2578.4	K.RRQS*VELHS*PQSLPR.K
		Sara_1_CID.2580.2580.3	K.RVS*VCAETFNPDEEEDNDPR.K
		Sara_1_CID.2581.2581.2	K.VRGWS*PPPEVR.K
		Sara_1_CID.2584.2584.3	K.RRQS*VELHS*PQSLPR.K
		Sara_1_CID.2585.2585.3	K.QPLLLS*EDEEDTKR.K
		Sara_1_CID.2586.2586.2	K.RQS*VELHS*PQSLPR.K
		Sara_1_CID.2587.2587.3	K.VRGWS*PPPEVR.K
		Sara_1_CID.2589.2589.3	K.ASTTAEET*ISAMK.K
		Sara_1_CID.2592.2592.2	K.MDFGNVLLST*GGPLR.K
		Sara_1_CID.2594.2594.3	K.RPLTTSPS*LEGTQETYTVAHEENVR.K
		Sara_1_CID.2596.2596.3	K.LRKGS*GNPQ#S*KAPR.K
		Sara_1_CID.2599.2599.3	K.GSEDYPDPPLPHSYSS*DR.K
		Sara_1_CID.2600.2600.2	K.SLS*PGGAALGYR.K
		Sara_1_CID.2601.2601.3	K.SDSVLPASHGHLPQAGS*LER.K
		Sara_1_CID.2603.2603.3	K.TRS*WESSSPVDRPELEAASPTTR.K
		Sara_1_CID.2608.2608.2	K.LT*LIDPET*LLPR.K
		Sara_1_CID.2615.2615.4	K.RPST*NDHSLDEGVGLVHSNTATEHIPSPAK.K
		Sara_1_CID.2619.2619.3	K.RQS*VELHS*PQSLPR.K
		Sara_1_CID.2620.2620.4	K.RRQS*VELHS*PQSLPR.K
		Sara_1_CID.2621.2621.2	K.SQS*LPNSLDYAQTSER.K
		Sara_1_CID.2622.2622.3	K.KAQLPETIQDVERKS*TQEEDV.K
		Sara_1_CID.2623.2623.2	K.VRGWS*PPPEVR.K
		Sara_1_CID.2624.2624.3	K.CSDVSELSSS*PPGPYHQEPYISKPEER.K
		Sara_1_CID.2626.2626.2	K.RQS*VELHS*PQSLPR.K
		Sara_1_CID.2628.2628.2	K.RRQS*VELHS*PQSLPR.K
		Sara_1_CID.2633.2633.3	K.RRQS*VELHS*PQSLPR.K
		Sara_1_CID.2634.2634.2	K.SSMS*GLHLVK.K
		Sara_1_CID.2635.2635.2	K.GS*LIGTYWN#NVVPR.K
		Sara_1_CID.2636.2636.3	K.KQTAHKS*TS*GKAPR.K
		Sara_1_CID.2637.2637.3	K.SQS*LPNSLDYAQTSER.K
		Sara_1_CID.2638.2638.3	K.QPLLLS*EDEEDTKR.K
		Sara_1_CID.2640.2640.2	K.S*VQPQS*HKPQ#PAR.K
		Sara_1_CID.2641.2641.3	K.SRT*LS*QSSESGTLPSGPPGHTMEVSC.K
		Sara_1_CID.2642.2642.2	K.LSGFS*FKK.K
		Sara_1_CID.2643.2643.3	K.RRDEDMLYS*PELAQR.K
		Sara_1_CID.2645.2645.3	K.VVAGVAS*ALAHKYH.K
		Sara_1_CID.2647.2647.3	K.IYHLPDAES*DEDEDFKEQTR.K
		Sara_1_CID.2648.2648.2	K.WIADLPS*M@QLN#R.K
		Sara_1_CID.2651.2651.2	K.EEVYRS*SRPLR.K
		Sara_1_CID.2655.2655.4	K.IYHLPDAES*DEDEDFKEQTR.K
		Sara_1_CID.2661.2661.3	K.RQS*VELHS*PQSLPR.K
		Sara_1_CID.2662.2662.4	K.RRQS*VELHS*PQSLPR.K
		Sara_1_CID.2663.2663.2	K.IYHLPDAES*DEDEDFKEQTR.K
		Sara_1_CID.2668.2668.2	K.RQS*VELHS*PQSLPR.K
		Sara_1_CID.2669.2669.2	K.GWS*PPPEVR.K
		Sara_1_CID.2675.2675.3	K.RRQS*VELHS*PQSLPR.K
		Sara_1_CID.2676.2676.2	K.RIPYT*PGEIPK.K
		Sara_1_CID.2677.2677.2	K.S*LVFPEAEN#R.K
		Sara_1_CID.2680.2680.2	K.ASS*VTTFTGEPNMCPR.K
		Sara_1_CID.2682.2682.2	K.RLS*IATLR.K
		Sara_1_CID.2683.2683.3	K.RIPYT*PGEIPK.K
		Sara_1_CID.2686.2686.2	K.VAQS*DGEESPAEEGQLLGER.K
		Sara_1_CID.2687.2687.2	K.LSCS*LEDLR.K
		Sara_1_CID.2690.2690.3	K.IYHLPDAES*DEDEDFKEQTR.K
		Sara_1_CID.2691.2691.3	K.TLS*QSSESGTLPSGPPGHTMEVSC.K
		Sara_1_CID.2692.2692.2	K.RSMGSAGPSGT*LPR.K
		Sara_1_CID.2693.2693.3	K.LHLVENDFVGRQS*PAAR.K
		Sara_1_CID.2694.2694.2	K.RN#NEM@VQFNT*DR.K
		Sara_1_CID.2698.2698.2	K.TLS*QSSESGTLPSGPPGHTMEVSC.K
		Sara_1_CID.2699.2699.2	K.DGKSLT*KDLGGN#SK.K
		Sara_1_CID.2700.2700.3	K.HGTDLWIDNMNSAPSHS*PEKK.K
		Sara_1_CID.2703.2703.3	K.RQS*VELHS*PQSLPR.K
		Sara_1_CID.2704.2704.4	K.RRQS*VELHS*PQSLPR.K
		Sara_1_CID.2706.2706.3	K.T*RTSLHTLTGDLPK.K
		Sara_1_CID.2708.2708.2	K.HPDVAAT*RANR.K
		Sara_1_CID.2710.2710.3	K.EGINPGYDDYADSDEDQHDAY*LER.K
		Sara_1_CID.2711.2711.2	K.TDVS*PHSPEIPR.K
		Sara_1_CID.2712.2712.2	K.IDIS*PSTFRK.K
		Sara_1_CID.2717.2717.3	K.RRQS*VELHS*PQSLPR.K
		Sara_1_CID.2718.2718.2	K.RIPYT*PGEIPK.K
		Sara_1_CID.2719.2719.2	K.RQS*VELHS*PQSLPR.K
		Sara_1_CID.2721.2721.2	K.GILAADESVGT*MGNR.K
		Sara_1_CID.2722.2722.2	K.SSS*VGSSSSYPISSAVPR.K
		Sara_1_CID.2725.2725.3	K.AAVSAPLS*HHRK.K
		Sara_1_CID.2727.2727.2	K.T*SPLLLDR.K
		Sara_1_CID.2728.2728.2	K.LASTQQS*LAEK.K
		Sara_1_CID.2733.2733.2	K.M@PY*QILPR.K
		Sara_1_CID.2738.2738.2	K.SGLIS*TSGR.K
		Sara_1_CID.2739.2739.3	K.TVS*SPPTS*PRPGSAATMASSTSNIVPPR.K
		Sara_1_CID.2745.2745.3	K.RQS*VELHS*PQSLPR.K
		Sara_1_CID.2746.2746.4	K.RRQS*VELHS*PQSLPR.K
		Sara_1_CID.2748.2748.2	K.IYETS*LFVYR.K
		Sara_1_CID.2749.2749.3	K.GWLRDPNAS*PGDAGEQAIR.K
		Sara_1_CID.2750.2750.3	K.IYHLPDAES*DEDEDFKEQTR.K
		Sara_1_CID.2753.2753.3	K.GLPSRVSS*ISTISR.K
		Sara_1_CID.2755.2755.4	K.HGS*WGSGLDM@HTKPWIR.K
		Sara_1_CID.2759.2759.3	K.RRQS*VELHS*PQSLPR.K
		Sara_1_CID.2760.2760.2	K.RQS*VELHS*PQSLPR.K
		Sara_1_CID.2761.2761.2	K.GILAADES*VGTMGNR.K
		Sara_1_CID.2762.2762.3	K.T*LSQSSESGTLPSGPPGHTMEVSC.K
		Sara_1_CID.2763.2763.2	K.LGESS*WDPARSSIS*R.K
		Sara_1_CID.2764.2764.3	K.HGS*WGSGLDM@HTKPWIR.K
		Sara_1_CID.2768.2768.2	K.TLS*QSSESGTLPSGPPGHTMEVSC.K
		Sara_1_CID.2774.2774.2	K.KKRY*SHGGTSWK.K
		Sara_1_CID.2775.2775.2	K.QGLT*KIPSR.K
		Sara_1_CID.2776.2776.3	K.RVCS*PIAN#KN#Q#QK.K
		Sara_1_CID.2777.2777.2	K.RRQS*VELHS*PQSLPR.K
		Sara_1_CID.2778.2778.2	K.LGFIS*KHELYPR.K
		Sara_1_CID.2781.2781.3	K.TVS*SPPTS*PRPGSAATMASSTSNIVPPR.K
		Sara_1_CID.2784.2784.2	K.KAKNT*LPS*IPK.K
		Sara_1_CID.2787.2787.3	K.RQS*VELHS*PQSLPR.K
		Sara_1_CID.2789.2789.4	K.RRQS*VELHS*PQSLPR.K
		Sara_1_CID.2790.2790.3	K.TLS*QSS*ESGTLPSGPPGHTMEVSC.K
		Sara_1_CID.2794.2794.3	K.CGSGPVHISGQHLVAVEEDAES*EDEDEEDVK.K
		Sara_1_CID.2801.2801.3	K.RRQS*VELHS*PQSLPR.K
		Sara_1_CID.2802.2802.2	K.RQS*VELHS*PQSLPR.K
		Sara_1_CID.2803.2803.2	K.TLS*QS*SESGTLPSGPPGHTMEVSC.K
		Sara_1_CID.2805.2805.2	K.SVS*NLKPVPVIGSK.K
		Sara_1_CID.2809.2809.3	K.RLS*SASTGKPPLSVEDDFEK.K
		Sara_1_CID.2810.2810.2	K.GLPSPYNMSAPGS*R.K
		Sara_1_CID.2820.2820.2	K.KQIT*VEELVR.K
		Sara_1_CID.2822.2822.2	K.KDLT*YSVICK.K
		Sara_1_CID.2823.2823.2	K.RN#N#RIFFT*Q#K.K
		Sara_1_CID.2824.2824.2	K.DEILPTT*PISEQK.K
		Sara_1_CID.2827.2827.3	K.TGDLGIPPNPEDRS*PS*PEPIYNSEGKR.K
		Sara_1_CID.2829.2829.3	K.RQS*VELHS*PQSLPR.K
		Sara_1_CID.2832.2832.3	K.TVS*SPPTS*PRPGSAATMASSTSNIVPPR.K
		Sara_1_CID.2833.2833.3	K.TLS*QSS*ESGTLPSGPPGHTMEVSC.K
		Sara_1_CID.2834.2834.3	K.GFGDGYNGYGGGPGGGNFGGS*PGYGGGR.K
		Sara_1_CID.2837.2837.3	K.RRQS*VELHS*PQSLPR.K
		Sara_1_CID.2838.2838.3	K.HAFSPVASVESAS*GEVLHSPK.K
		Sara_1_CID.2839.2839.4	K.RRQS*VELHS*PQSLPR.K
		Sara_1_CID.2840.2840.2	K.RIDIS*PSALR.K
		Sara_1_CID.2841.2841.2	K.RQS*VELHS*PQSLPR.K
		Sara_1_CID.2843.2843.4	K.KKS*QIQEYVDYNGGAGVQHIALR.K
		Sara_1_CID.2844.2844.2	K.GFGDGYNGYGGGPGGGNFGGS*PGYGGGR.K
		Sara_1_CID.2851.2851.3	K.RAESNYVSMRS*M@R.K
		Sara_1_CID.2852.2852.3	K.KKS*QIQEYVDYNGGAGVQHIALR.K
		Sara_1_CID.2853.2853.2	K.KDIS*IQLSSAQS*R.K
		Sara_1_CID.2855.2855.3	K.LELEY*QRQ#QARDPNDK.K
		Sara_1_CID.2864.2864.2	K.DEILPTT*PISEQK.K
		Sara_1_CID.2865.2865.2	K.DWEDDS*DEDMSNFDR.K
		Sara_1_CID.2867.2867.3	K.KKS*QIQEYVDYN#GGAGVQHIALR.K
		Sara_1_CID.2869.2869.4	K.KGDRS*PEPGQTWAHEVFSSR.K
		Sara_1_CID.2871.2871.3	K.ERS*PALKS*PLQSVVVR.K
		Sara_1_CID.2872.2872.3	K.HAFSPVAS*VESAS*GEVLHSPK.K
		Sara_1_CID.2873.2873.2	K.GFGDGYN#GYGGGPGGGNFGGS*PGYGGGR.K
		Sara_1_CID.2875.2875.2	K.KN#GGKLSEPS*ASQ#Q#R.K
		Sara_1_CID.2878.2878.3	K.RQS*VELHS*PQSLPR.K
		Sara_1_CID.2880.2880.2	K.T*LRAVCGQPGMPR.K
		Sara_1_CID.2881.2881.3	K.GFGDGYN#GYGGGPGGGNFGGS*PGYGGGR.K
		Sara_1_CID.2885.2885.3	K.RRQS*VELHS*PQSLPR.K
		Sara_1_CID.2887.2887.4	K.RRQS*VELHS*PQSLPR.K
		Sara_1_CID.2888.2888.2	K.RQS*VELHS*PQSLPR.K
		Sara_1_CID.2893.2893.3	K.KGATPAEDDEDNDIDLFGS*DEEEEDKEAAR.K
		Sara_1_CID.2900.2900.2	K.ARNLELS*QDMK.K
		Sara_1_CID.2902.2902.3	K.VNLPYSSEEGVSRGRNS*GGEQK.K
		Sara_1_CID.2906.2906.4	K.KGATPAEDDEDNDIDLFGS*DEEEEDKEAAR.K
		Sara_1_CID.2907.2907.2	K.DWEDDS*DEDMSNFDR.K
		Sara_1_CID.2908.2908.3	K.SLAPDLS*DDEHDPVDSISRPR.K
		Sara_1_CID.2911.2911.2	K.NVPQEESLEDS*DVDADFK.K
		Sara_1_CID.2914.2914.2	K.ILGS*TVT*VDQ#K.K
		Sara_1_CID.2917.2917.3	K.STS*TPNVHMVSTTLPVDSR.K
		Sara_1_CID.2918.2918.3	K.ERS*PALKS*PLQSVVVR.K
		Sara_1_CID.2920.2920.3	K.RQS*VELHS*PQSLPR.K
		Sara_1_CID.2922.2922.2	K.WRS*LQQLAEER.K
		Sara_1_CID.2923.2923.3	K.DRS*PS*PLRGNVVPSPLPTR.K
		Sara_1_CID.2928.2928.4	K.KKS*QIQEYVDYN#GGAGVQHIALR.K
		Sara_1_CID.2930.2930.3	K.WRS*LQQLAEER.K
		Sara_1_CID.2931.2931.3	K.VTLQDYHLPDS*DEDEDEETAIRR.K
		Sara_1_CID.2934.2934.3	K.RRQS*VELHS*PQSLPR.K
		Sara_1_CID.2935.2935.3	K.KGATPAEDDEDNDIDLFGS*DEEEEDKEAAR.K
		Sara_1_CID.2937.2937.2	K.RIS*GLIYEETR.K
		Sara_1_CID.2941.2941.2	K.RQS*VELHS*PQSLPR.K
		Sara_1_CID.2942.2942.4	K.RRQS*VELHS*PQSLPR.K
		Sara_1_CID.2943.2943.3	K.LLLLERPS*PVRDR.K
		Sara_1_CID.2945.2945.3	K.HAFSPVASVES*AS*GEVLHSPK.K
		Sara_1_CID.2946.2946.2	K.SES*PPAELPSLR.K
		Sara_1_CID.2950.2950.2	K.DWEDDS*DEDMSNFDR.K
		Sara_1_CID.2952.2952.2	K.ARNLELS*QDMK.K
		Sara_1_CID.2955.2955.2	K.HKS*DNQVNNR.K
		Sara_1_CID.2959.2959.4	K.GHQNGSMTAVN#GHT*NNFASLENSVTSR.K
		Sara_1_CID.2962.2962.3	K.RQS*VELHS*PQSLPR.K
		Sara_1_CID.2965.2965.3	K.RDS*FDDRGPSLNPVLDYDHGSR.K
		Sara_1_CID.2969.2969.4	K.RDS*FDDRGPSLNPVLDYDHGSR.K
		Sara_1_CID.2970.2970.3	K.ERS*PALKSPLQSVVVR.K
		Sara_1_CID.2974.2974.3	K.GSPGALSS*DSELPENPYSQVK.K
		Sara_1_CID.2976.2976.2	K.MNT*RPMK.K
		Sara_1_CID.2978.2978.2	K.GSPGALSS*DSELPENPYSQVK.K
		Sara_1_CID.2979.2979.2	K.AISDTSVT*INR.K
		Sara_1_CID.2981.2981.3	K.KGATPAEDDEDNDIDLFGS*DEEEEDKEAAR.K
		Sara_1_CID.2983.2983.4	K.RRQS*VELHS*PQSLPR.K
		Sara_1_CID.2984.2984.2	K.RQS*VELHS*PQSLPR.K
		Sara_1_CID.2988.2988.3	K.DRS*PS*PLRGNVVPSPLPTR.K
		Sara_1_CID.2990.2990.3	K.GHQN#GS*MTAVN#GHTNNFASLENSVTSR.K
		Sara_1_CID.2991.2991.3	K.HAFSPVASVES*AS*GEVLHSPK.K
		Sara_1_CID.2994.2994.3	K.IWIPHSSS*SSVLQR.K
		Sara_1_CID.2997.2997.3	K.RRQS*VELHS*PQSLPR.K
		Sara_1_CID.3002.3002.2	K.IWIPHSSSS*SVLQR.K
		Sara_1_CID.3004.3004.3	K.RQS*VELHS*PQSLPR.K
		Sara_1_CID.3012.3012.2	K.VTAS*PQSLCGLR.K
		Sara_1_CID.3021.3021.2	K.YLS*FTPPEK.K
		Sara_1_CID.3022.3022.2	K.DWEDDS*DEDMSNFDR.K
		Sara_1_CID.3027.3027.3	K.CWEPLQAHFTPTSRS*PTEPK.K
		Sara_1_CID.3029.3029.2	K.RQS*VELHS*PQSLPR.K
		Sara_1_CID.3030.3030.4	K.RRQS*VELHS*PQSLPR.K
		Sara_1_CID.3032.3032.3	K.HAFSPVASVES*AS*GEVLHSPK.K
		Sara_1_CID.3033.3033.3	K.IWIPHSSS*SSVLQR.K
		Sara_1_CID.3034.3034.2	K.IDIS*PSALR.K
		Sara_1_CID.3040.3040.3	K.RRQS*VELHS*PQSLPR.K
		Sara_1_CID.3042.3042.4	K.SSSRDDNLPLTEAVRPKT*PPVVIK.K
		Sara_1_CID.3047.3047.3	K.RQS*VELHS*PQSLPR.K
		Sara_1_CID.3048.3048.3	K.RYTIS*NALN#LMQ#ICK.K
		Sara_1_CID.3049.3049.2	K.T*LDPLVNTSS*LIM@R.K
		Sara_1_CID.3055.3055.3	K.RADS*LRKQ#HHLDPSSAVR.K
		Sara_1_CID.3056.3056.2	K.AS*PALGSGPDGSGDSLEMSSLDR.K
		Sara_1_CID.3057.3057.3	K.ELSHS*PPRDNSFESLEFR.K
		Sara_1_CID.3058.3058.2	K.QALIAPGDT*ES*Q#Q#R.K
		Sara_1_CID.3060.3060.3	K.AS*PALGSGPDGSGDSLEMSSLDR.K
		Sara_1_CID.3070.3070.2	K.LEQSLQGAGDGT*WVLPR.K
		Sara_1_CID.3072.3072.2	K.N#RS*M@DVLPLDR.K
		Sara_1_CID.3074.3074.4	K.HGS*WGSGLDMHTKPWIR.K
		Sara_1_CID.3075.3075.3	K.HGS*WGSGLDMHTKPWIR.K
		Sara_1_CID.3077.3077.4	K.SKS*QLSLLTHDPPLAVADHK.K
		Sara_1_CID.3078.3078.4	K.RRQS*VELHS*PQSLPR.K
		Sara_1_CID.3079.3079.2	K.QADLSFSS*PVEMK.K
		Sara_1_CID.3083.3083.2	K.RQS*VELHS*PQSLPR.K
		Sara_1_CID.3084.3084.2	K.QLDGQSS*QVY*EAGR.K
		Sara_1_CID.3088.3088.3	K.RQS*VELHS*PQSLPR.K
		Sara_1_CID.3089.3089.3	K.LVLNY*KPPSN#AQ#DLPR.K
		Sara_1_CID.3090.3090.3	K.RRQS*VELHS*PQSLPR.K
		Sara_1_CID.3092.3092.2	K.GATPAEDDEDNDIDLFGS*DEEEEDKEAAR.K
		Sara_1_CID.3098.3098.2	K.Q#ASVT*SAAS*S*RR.K
		Sara_1_CID.3102.3102.2	K.AVDWM@DS*RGEEQ#R.K
		Sara_1_CID.3106.3106.2	K.STS*LLELAPQK.K
		Sara_1_CID.3107.3107.3	K.ELSHS*PPRDNSFESLEFR.K
		Sara_1_CID.3109.3109.3	K.GATPAEDDEDNDIDLFGS*DEEEEDKEAAR.K
		Sara_1_CID.3110.3110.2	K.IDIS*PSTFR.K
		Sara_1_CID.3111.3111.3	K.KLDPAQSAS*RENLLEEQGSIALR.K
		Sara_1_CID.3112.3112.2	K.S*GTIDGTKHS*ASAGAQ#R.K
		Sara_1_CID.3116.3116.4	K.HGS*WGSGLDMHTKPWIR.K
		Sara_1_CID.3117.3117.3	K.HGS*WGSGLDMHTKPWIR.K
		Sara_1_CID.3118.3118.4	K.RRQS*VELHS*PQSLPR.K
		Sara_1_CID.3119.3119.2	K.Q#TLNLIT*M@LAIR.K
		Sara_1_CID.3120.3120.2	K.QPT*PPFFGR.K
		Sara_1_CID.3121.3121.2	K.M@VLGS*LVRITQ#K.K
		Sara_1_CID.3124.3124.2	K.RPRVS*STEMNR.K
		Sara_1_CID.3127.3127.2	K.RQS*VELHS*PQSLPR.K
		Sara_1_CID.3130.3130.3	K.RQS*VELHS*PQSLPR.K
		Sara_1_CID.3131.3131.3	K.RRQS*VELHS*PQSLPR.K
		Sara_1_CID.3132.3132.2	K.SAS*PDDDLGSSNWEAADLGNEER.K
		Sara_1_CID.3134.3134.2	K.NQ#LLSCSADGT*IR.K
		Sara_1_CID.3135.3135.2	K.Q#FAGYS*EEVLDVR.K
		Sara_1_CID.3144.3144.2	K.IS*PQGYGR.K
		Sara_1_CID.3145.3145.2	K.MT*N#YGLPRY*R.K
		Sara_1_CID.3146.3146.2	K.AES*TANAGQSDN#R.K
		Sara_1_CID.3149.3149.2	K.RFS*LFGK.K
		Sara_1_CID.3151.3151.3	K.GATPAEDDEDNDIDLFGS*DEEEEDKEAAR.K
		Sara_1_CID.3156.3156.2	K.VTAS*PQSLCGLR.K
		Sara_1_CID.3158.3158.2	K.QPT*PPFFGR.K
		Sara_1_CID.3159.3159.2	K.FESPATGILS*PR.K
		Sara_1_CID.3166.3166.3	K.RQS*VELHS*PQSLPR.K
		Sara_1_CID.3167.3167.2	K.IRQGN#Y*SAGLPR.K
		Sara_1_CID.3168.3168.3	K.RRQS*VELHS*PQSLPR.K
		Sara_1_CID.3175.3175.2	K.QALIAPGDT*ES*Q#Q#R.K
		Sara_1_CID.3181.3181.4	K.LGLAVIHGEAQCTELDMDDGRHS*PPMVK.K
		Sara_1_CID.3182.3182.4	K.RRQS*VELHS*PQSLPR.K
		Sara_1_CID.3183.3183.2	K.RQS*VELHS*PQSLPR.K
		Sara_1_CID.3193.3193.3	K.GATPAEDDEDNDIDLFGS*DEEEEDKEAAR.K
		Sara_1_CID.3200.3200.3	K.HAFSPVAS*VESASGEVLHSPK.K
		Sara_1_CID.3202.3202.2	K.SQS*FPDVEPQLPQAPAR.K
		Sara_1_CID.3203.3203.3	K.RVS*GPDPKPGSNCSSAQSVLSEVSSVPTN#GMAK.K
		Sara_1_CID.3208.3208.3	K.RQS*VELHS*PQSLPR.K
		Sara_1_CID.3209.3209.2	K.RPRVS*STEMNR.K
		Sara_1_CID.3215.3215.2	K.SKEFVSS*DESSSGENKS*KK.K
		Sara_1_CID.3218.3218.3	K.WKEM@RRFT*IM@N#FR.K
		Sara_1_CID.3222.3222.3	K.MVQLLGS*N#LS*SGDRSSM@LK.K
		Sara_1_CID.3228.3228.3	K.RRQS*VELHS*PQSLPR.K
		Sara_1_CID.3229.3229.2	K.SKQ#IES*ACFSGTAAFMEVR.K
		Sara_1_CID.3231.3231.3	K.LKQLSVPAS*DEEDEVPVPVPR.K
		Sara_1_CID.3233.3233.4	K.RRQS*VELHS*PQSLPR.K
		Sara_1_CID.3242.3242.3	K.MLPHAPGVQMQAIPEDAIPEES*GDEDEEDPDKR.K
		Sara_1_CID.3246.3246.3	K.DDN#SSATHKALRCQPTS*WK.K
		Sara_1_CID.3247.3247.2	K.RQS*VELHS*PQSLPR.K
		Sara_1_CID.3250.3250.3	K.RQS*VELHS*PQSLPR.K
		Sara_1_CID.3253.3253.3	K.EDSCVQPQSLLTSQENNSTSSPARNS*LTQEV.K
		Sara_1_CID.3256.3256.3	K.LKELFDYS*PPLHK.K
		Sara_1_CID.3259.3259.4	K.LSSESHHGGS*PIHWVLPAGMSAK.K
		Sara_1_CID.3261.3261.2	K.LKQLSVPAS*DEEDEVPVPVPR.K
		Sara_1_CID.3270.3270.3	K.RRQS*VELHS*PQSLPR.K
		Sara_1_CID.3272.3272.2	K.VDS*TTCLFPVEEK.K
		Sara_1_CID.3273.3273.4	K.RRQS*VELHS*PQSLPR.K
		Sara_1_CID.3279.3279.3	K.MSKSKDDAPHELES*Q#FILR.K
		Sara_1_CID.3288.3288.2	K.LKELFDYS*PPLHK.K
		Sara_1_CID.3289.3289.2	K.WLDES*DAEM@ELR.K
		Sara_1_CID.3292.3292.4	K.M@EHIPESRPLS*PTAFSLESLRK.K
		Sara_1_CID.3293.3293.3	K.RQS*VELHS*PQSLPR.K
		Sara_1_CID.3296.3296.4	K.LGIAVIHGEAQDAESDLVDGRHS*PPMVR.K
		Sara_1_CID.3300.3300.3	K.LKELFDYS*PPLHK.K
		Sara_1_CID.3301.3301.3	K.M@EHIPESRPLS*PTAFSLESLRK.K
		Sara_1_CID.3303.3303.2	K.RQS*VELHS*PQSLPR.K
		Sara_1_CID.3305.3305.3	K.EFITGDVEPTDAESAWHS*ENEEDDKLAGDMK.K
		Sara_1_CID.3308.3308.2	K.QLSVPAS*DEEDEVPVPVPR.K
		Sara_1_CID.3310.3310.3	K.SFS*MHDLTAIQGDEPVGHRPYQTLPEAK.K
		Sara_1_CID.3313.3313.3	K.RRQS*VELHS*PQSLPR.K
		Sara_1_CID.3319.3319.2	K.RDS*VLWSDIPK.K
		Sara_1_CID.3323.3323.2	K.LLSEQDGS*LKDILR.K
		Sara_1_CID.3327.3327.3	K.LCDFGSASHVADNDITPY*LVSR.K
		Sara_1_CID.3328.3328.2	K.Q#IAS*IIQRGER.K
		Sara_1_CID.3329.3329.2	K.NETLSIS*VQPGEGN#K.K
		Sara_1_CID.3330.3330.3	K.LLSEQDGS*LKDILR.K
		Sara_1_CID.3331.3331.2	K.SGLIST*SGR.K
		Sara_1_CID.3334.3334.3	K.RQS*VELHS*PQSLPR.K
		Sara_1_CID.3336.3336.3	K.SSLHS*KSWSPR.K
		Sara_1_CID.3338.3338.4	K.RRQS*VELHS*PQSLPR.K
		Sara_1_CID.3345.3345.3	K.SGKLS*QELDFVSHNVR.K
		Sara_1_CID.3347.3347.3	K.SKS*QLS*LLTHDPPLAVADHK.K
		Sara_1_CID.3348.3348.3	K.ITKPGSIDSNNQLFAPGGRLS*WGK.K
		Sara_1_CID.3349.3349.3	K.KLS*GDQITLPTTVDYSSVPK.K
		Sara_1_CID.3350.3350.2	K.KLS*GDQITLPTTVDYSSVPK.K
		Sara_1_CID.3358.3358.4	K.SKS*QLS*LLTHDPPLAVADHK.K
		Sara_1_CID.3361.3361.3	K.VDIITEEMPENALPS*DEDDKDPNDPYR.K
		Sara_1_CID.3362.3362.4	K.MEHIPESRPLS*PTAFSLESLRK.K
		Sara_1_CID.3363.3363.4	K.KDKDDQEWESTS*PPKPTVYISGVIAR.K
		Sara_1_CID.3366.3366.3	K.KGEPGPPDCDS*PLFLPYK.K
		Sara_1_CID.3368.3368.3	K.MEHIPESRPLS*PTAFSLESLRK.K
		Sara_1_CID.3370.3370.3	K.LVLIRHGES*AWNLENR.K
		Sara_1_CID.3372.3372.2	K.GASRRT*SAGPRR.K
		Sara_1_CID.3377.3377.3	K.HAFSPVAS*VES*ASGEVLHSPK.K
		Sara_1_CID.3378.3378.3	K.KDKDDQEWESTS*PPKPTVYISGVIAR.K
		Sara_1_CID.3380.3380.4	K.RRQS*VELHS*PQSLPR.K
		Sara_1_CID.3382.3382.3	K.RQS*VELHS*PQSLPR.K
		Sara_1_CID.3393.3393.2	K.TEES*DFLLLVLK.K
		Sara_1_CID.3397.3397.2	K.GS*LN#VNLNSVVLR.K
		Sara_1_CID.3407.3407.3	K.HSLPS*GLGLSETQITSHGFDSTK.K
		Sara_1_CID.3413.3413.4	K.KDKDDQEWESTS*PPKPTVYISGVIAR.K
		Sara_1_CID.3414.3414.2	K.SGLIS*TSGR.K
		Sara_1_CID.3421.3421.3	K.AAEIPAVASCWVGPQVS*PEHK.K
		Sara_1_CID.3424.3424.3	K.RQS*VELHS*PQSLPR.K
		Sara_1_CID.3428.3428.2	K.RQ#S*VELHSPQS*LPR.K
		Sara_1_CID.3433.3433.3	K.GRTDGDWDDQEVLDYFS*DKESAK.K
		Sara_1_CID.3436.3436.4	K.RRQS*VELHS*PQSLPR.K
		Sara_1_CID.3442.3442.3	K.RGS*GDTSSLIDPDTSLSELR.K
		Sara_1_CID.3453.3453.3	K.HAFSPVASVES*ASGEVLHSPK.K
		Sara_1_CID.3455.3455.2	K.TPEELDDS*DFETEDFDVR.K
		Sara_1_CID.3456.3456.3	K.SEQPLSQVLPTLS*PEHK.K
		Sara_1_CID.3459.3459.3	K.YGPVSVADTTGSGAADAKDDDDIDLFGS*DDEEESEDAK.K
		Sara_1_CID.3466.3466.3	K.RQS*VELHS*PQSLPR.K
		Sara_1_CID.3467.3467.3	K.RRQS*VELHS*PQSLPR.K
		Sara_1_CID.3471.3471.2	K.SGLIST*SGR.K
		Sara_1_CID.3475.3475.2	K.WLDES*DAEMELR.K
		Sara_1_CID.3478.3478.3	K.VMTIPYQPMPASS*PVICAGGQDR.K
		Sara_1_CID.3482.3482.3	K.VASQ#KGMSVYGLGRQVY*DPK.K
		Sara_1_CID.3483.3483.2	K.ASS*LEDLVLK.K
		Sara_1_CID.3491.3491.3	K.KKS*PNELVDDLFK.K
		Sara_1_CID.3495.3495.3	K.HAFSPVASVES*ASGEVLHSPK.K
		Sara_1_CID.3504.3504.3	K.SQLS*LLTHDPPLAVADHK.K
		Sara_1_CID.3505.3505.2	K.KKS*PNELVDDLFK.K
		Sara_1_CID.3506.3506.2	K.TPEELDDS*DFETEDFDVR.K
		Sara_1_CID.3508.3508.3	K.RQS*VELHS*PQSLPR.K
		Sara_1_CID.3509.3509.3	K.RRQS*VELHS*PQSLPR.K
		Sara_1_CID.3513.3513.3	K.ETVFTKS*PYQEFTDHLVK.K
		Sara_1_CID.3515.3515.2	K.WLDES*DAEMELR.K
		Sara_1_CID.3526.3526.4	K.RRQS*VELHS*PQSLPR.K
		Sara_1_CID.3533.3533.3	K.N#LARM@QDLVDKLQ#S*K.K
		Sara_1_CID.3541.3541.3	K.KKS*PNELVDDLFK.K
		Sara_1_CID.3543.3543.2	K.ARES*PVHSICDELF.K
		Sara_1_CID.3550.3550.3	K.DKDDQEWESTS*PPKPTVYISGVIAR.K
		Sara_1_CID.3551.3551.3	K.RLS*ENSCSLDDLEIGAGHLSSSAFNSEK.K
		Sara_1_CID.3552.3552.3	K.GVRQWS*SELLSKR.K
		Sara_1_CID.3553.3553.3	K.RRQS*VELHS*PQSLPR.K
		Sara_1_CID.3554.3554.4	K.DKDDQEWESTS*PPKPTVYISGVIAR.K
		Sara_1_CID.3557.3557.3	K.ARES*PVHSICDELF.K
		Sara_1_CID.3561.3561.3	K.YLS*FTPPEKDGFPSGTPALNTK.K
		Sara_1_CID.3562.3562.3	K.VEMGTSSQNDVDM@SWIPQETLNQINKAS*PR.K
		Sara_1_CID.3564.3564.2	K.SN#VSRS*FYHGPSR.K
		Sara_1_CID.3565.3565.3	K.RQS*VELHS*PQSLPR.K
		Sara_1_CID.3568.3568.2	K.GT*PLRPM@DS*RR.K
		Sara_1_CID.3569.3569.3	K.RFSFCFS*PEPEAEAAAGPGPCER.K
		Sara_1_CID.3585.3585.2	K.ARES*PVHSICDELF.K
		Sara_1_CID.3593.3593.3	K.ARES*PVHSICDELF.K
		Sara_1_CID.3594.3594.3	K.DKDDQEWESTS*PPKPTVYISGVIAR.K
		Sara_1_CID.3597.3597.3	K.AIGGIILTAS*HNPGGPNGDFGIK.K
		Sara_1_CID.3602.3602.3	K.RQS*VELHS*PQSLPR.K
		Sara_1_CID.3603.3603.3	K.RRQS*VELHS*PQSLPR.K
		Sara_1_CID.3608.3608.3	K.M@EHIPESRPLS*PTAFSLESLR.K
		Sara_1_CID.3618.3618.2	K.FDQ#LFGS*TITSCQ#Q#APETK.K
		Sara_1_CID.3627.3627.2	K.ARES*PVHSICDELF.K
		Sara_1_CID.3629.3629.3	K.AIGGIILTAS*HNPGGPN#GDFGIK.K
		Sara_1_CID.3631.3631.2	K.RFS*LSILR.K
		Sara_1_CID.3636.3636.3	K.TDGDWDDQEVLDYFS*DKESAK.K
		Sara_1_CID.3637.3637.2	K.S*MGYDDLDYGMMSDYGTAR.K
		Sara_1_CID.3638.3638.3	K.ARESPVHS*ICDELF.K
		Sara_1_CID.3641.3641.3	K.RQS*VELHS*PQSLPR.K
		Sara_1_CID.3643.3643.3	K.RRQS*VELHS*PQSLPR.K
		Sara_1_CID.3655.3655.4	K.AKS*PQPPVEEEDEHFDDTVVCLDTYNCDLHFK.K
		Sara_1_CID.3669.3669.2	K.ARES*PVHSICDELF.K
		Sara_1_CID.3672.3672.3	K.AIGGIILTAS*HNPGGPN#GDFGIK.K
		Sara_1_CID.3674.3674.2	K.YQDEVFGGFVTEPQEES*EEEVEEPEER.K
		Sara_1_CID.3677.3677.3	K.MEHIPESRPLS*PTAFSLESLR.K
		Sara_1_CID.3683.3683.3	K.YQDEVFGGFVTEPQEES*EEEVEEPEER.K
		Sara_1_CID.3686.3686.4	K.MEHIPESRPLSPT*AFSLESLR.K
		Sara_1_CID.3687.3687.2	K.GSVVS*PAFS*IY*GR.K
		Sara_1_CID.3688.3688.3	K.RQS*VELHS*PQSLPR.K
		Sara_1_CID.3693.3693.3	K.RRQS*VELHS*PQSLPR.K
		Sara_1_CID.3694.3694.2	K.MEHIPESRPLS*PTAFSLESLR.K
		Sara_1_CID.3704.3704.3	K.VLTPTQVMNRPSS*ISWDGLDPGK.K
		Sara_1_CID.3711.3711.2	K.ARES*PVHSICDELF.K
		Sara_1_CID.3718.3718.3	K.MEHIPESRPLS*PTAFSLESLR.K
		Sara_1_CID.3728.3728.3	K.RQS*VELHS*PQSLPR.K
		Sara_1_CID.3741.3741.3	K.RKVS*LVLEQMQPLGMVSPASTK.K
		Sara_1_CID.3747.3747.3	K.VNKTHSVNGIT*EEANPTIYSGK.K
		Sara_1_CID.3749.3749.3	K.RRQS*VELHS*PQSLPR.K
		Sara_1_CID.3755.3755.2	K.ARES*PVHSICDELF.K
		Sara_1_CID.3758.3758.3	K.RKVS*LVLEQMQPLGMVS*PASTK.K
		Sara_1_CID.3776.3776.3	K.RQS*VELHS*PQSLPR.K
		Sara_1_CID.3786.3786.3	K.TQLWASEPGT*PPAPTSLPSQNPILK.K
		Sara_1_CID.3798.3798.3	K.VEM@GTSSQNDVDMSWIPQETLNQINKAS*PR.K
		Sara_1_CID.3800.3800.2	K.ARES*PVHSICDELF.K
		Sara_1_CID.3814.3814.2	K.EALS*GALQGGLR.K
		Sara_1_CID.3820.3820.3	K.RRQS*VELHS*PQSLPR.K
		Sara_1_CID.3825.3825.3	K.RQS*VELHS*PQSLPR.K
		Sara_1_CID.3840.3840.2	K.ARES*PVHSICDELF.K
		Sara_1_CID.3842.3842.3	K.VGIFSSQSVSS*PLLETVQQRT*PSR.K
		Sara_1_CID.3846.3846.2	K.RLS*VELTSSLFR.K
		Sara_1_CID.3847.3847.2	K.KDSELSQ#LS*LR.K
		Sara_1_CID.3849.3849.2	K.RTKSTT*VSRGPQ#Q#S*K.K
		Sara_1_CID.3861.3861.2	K.LEVTS*DSEDASEVPEWLR.K
		Sara_1_CID.3862.3862.3	K.RRQS*VELHS*PQSLPR.K
		Sara_1_CID.3863.3863.3	K.SFGS*GTELGHWVTTPPDIPGSR.K
		Sara_1_CID.3867.3867.3	K.RQS*VELHS*PQSLPR.K
		Sara_1_CID.3891.3891.3	K.INPYMSS*PCHIEMILTEK.K
		Sara_1_CID.3893.3893.3	K.VEMGTSSQNDVDMSWIPQET*LNQINKASPR.K
		Sara_1_CID.3896.3896.2	K.TALPTSGSS*TGELELLAGEVPAR.K
		Sara_1_CID.3897.3897.2	K.LVSFHDDS*DEDLLHI.K
		Sara_1_CID.3898.3898.3	K.LVSFHDDS*DEDLLHI.K
		Sara_1_CID.3902.3902.4	K.VEMGTSSQNDVDMSWIPQETLNQINKAS*PR.K
		Sara_1_CID.3910.3910.3	K.RQS*VELHS*PQSLPR.K
		Sara_1_CID.3918.3918.3	K.RRQS*VELHS*PQSLPR.K
		Sara_1_CID.3928.3928.3	K.VEMGTSSQNDVDMSWIPQET*LNQINKASPR.K
		Sara_1_CID.3932.3932.3	K.TNTNVNCPIECFMPLDVQADRDDS*RE.K
		Sara_1_CID.3945.3945.2	K.LRLELSES*TQQ#VEQEQQK.K
		Sara_1_CID.3966.3966.2	K.SLS*VTSLGGLPAWEAER.K
		Sara_1_CID.3967.3967.2	K.N#LLPY*LGPN#KMR.K
		Sara_1_CID.3970.3970.3	K.TNTNVNCPIECFMPLDVQADRDDS*RE.K
		Sara_1_CID.3973.3973.3	K.VEMGTSSQNDVDMSWIPQETLNQINKAS*PR.K
		Sara_1_CID.3982.3982.3	K.RQS*VELHS*PQSLPR.K
		Sara_1_CID.3987.3987.3	K.RRQS*VELHS*PQSLPR.K
		Sara_1_CID.3995.3995.3	K.SSRS*QLDLFDDVGTFASGPPK.K
		Sara_1_CID.3999.3999.2	K.FIIGSVSEDNS*EDEISNLVK.K
		Sara_1_CID.4003.4003.2	K.ARES*PVHSICDELF.K
		Sara_1_CID.4009.4009.3	K.RRGS*SIPQFTNSPTMVIMVGLPAR.K
		Sara_1_CID.4022.4022.3	K.S*QNNFVAILDLPEGEHQYK.K
		Sara_1_CID.4029.4029.3	K.KTSFDQDS*DVDIFPSDFTSEPPALPR.K
		Sara_1_CID.4031.4031.3	K.RQS*VELHS*PQSLPR.K
		Sara_1_CID.4051.4051.3	K.RRQS*VELHS*PQSLPR.K
		Sara_1_CID.4071.4071.3	K.GIPLPTGDTS*PEPELLPGDPLPPPK.K
		Sara_1_CID.4072.4072.4	K.RS*SKEEADMAYSAFLFQSSTIAAQVHDGPQEA.K
		Sara_1_CID.4087.4087.2	K.GIPLPTGDTS*PEPELLPGDPLPPPK.K
		Sara_1_CID.4092.4092.3	K.DHGDLAFVDVPNDS*PFQIVK.K
		Sara_1_CID.4111.4111.2	K.NLS*LPFILHEK.K
		Sara_1_CID.4113.4113.3	K.RQS*VELHS*PQSLPR.K
		Sara_1_CID.4114.4114.2	K.LLQ#S*VKNS*M@LQMK.K
		Sara_1_CID.4135.4135.3	K.KEITFSSNLHSRLLMQ#N#T*WM@KK.K
		Sara_1_CID.4155.4155.2	K.GREKPSHSEEIRQTT*NSYTYKAK.K
		Sara_1_CID.4169.4169.3	K.RQS*VELHS*PQSLPR.K
		Sara_1_CID.4225.4225.3	K.RQS*VELHS*PQSLPR.K
		Sara_1_CID.4227.4227.3	K.VEMGTSSQNDVDMSWIPQET*LNQINKASPR.K
		Sara_1_CID.4245.4245.2	K.ASS*FADMMGILK.K
		Sara_1_CID.4250.4250.3	K.GDMS*DEDDENEFFDAPEIITMPENLGHKR.K
		Sara_1_CID.4258.4258.2	K.NCKVNAPLLS*QRY*R.K
		Sara_1_CID.4259.4259.3	K.RLS*LESEGANEGAAAAPELSALEEAFRR.K
		Sara_1_CID.4267.4267.3	K.RGSS*IPQFTNSPTMVIMVGLPAR.K
		Sara_1_CID.4290.4290.3	K.RQS*VELHS*PQSLPR.K
		Sara_1_CID.4369.4369.2	K.RLQ#LLGES*DFALGR.K
		Sara_1_CID.4383.4383.2	K.AVQEQ#LQVNDNT*KGPR.K
		Sara_1_CID.4408.4408.2	K.KFSLLQT*LAT*FR.K
		Sara_1_CID.4413.4413.2	K.RLQ#LLGES*DFALGR.K
		Sara_1_CID.4429.4429.3	K.GDMS*DEDDENEFFDAPEIITMPENLGHK.K
		Sara_1_CID.4430.4430.2	K.AVQEQ#LQVNDNT*KGPR.K
		Sara_1_CID.4440.4440.2	K.ATS*NVFAMFDQSQIQEFK.K
		Sara_1_CID.4444.4444.3	K.ATS*NVFAMFDQSQIQEFK.K
		Sara_1_CID.4493.4493.3	K.AFPKEELAS*DLEEMATSSISVPK.K
		Sara_1_CID.4504.4504.3	K.TSVTVYPGDVFCLHTPGGGGYGDPEDPAPPPGS*PPLFPAFPER.K
		Sara_1_CID.4525.4525.3	K.TVPAAVPGICFLS*GGMSEEDATLNLNAINR.K
		Sara_1_CID.4530.4530.3	K.VLEIPDRDS*EEELEHVIEQIAYR.K
		Sara_1_CID.4567.4567.3	K.VLEIPDRDS*EEELEHVIEQIAYR.K
		Sara_1_CID.4671.4671.2	K.ELAVRS*LLLLER.K
		Sara_1_CID.4674.4674.3	K.EFQENINKQVEAHREET*QK.K
		Sara_1_CID.4682.4682.2	K.T*WTLCGTPEYLAPEIILSK.K
		Sara_1_CID.4686.4686.3	K.TWT*LCGTPEYLAPEIILSK.K
		Sara_1_CID.4707.4707.2	K.TKRRPRS*LLER.K
		Sara_1_CID.4720.4720.3	K.VIHDNFGIVEGLMTTVHAITAT*QK.K
		Sara_1_CID.4733.4733.4	K.VIHDNFGIVEGLMTTVHAIT*ATQK.K
		Sara_1_CID.4737.4737.3	K.AGTLSITEFADMLSGNAGGFRS*R.K
		Sara_1_CID.4756.4756.3	K.VIHDNFGIVEGLMTTVHAITAT*QK.K
		Sara_1_CID.5315.5315.2	K.ITRAPEQAQ#APGIT*PTPQR.K
		Sara_1_CID.5353.5353.2	K.KDSGIY*YCK.K
		Sara_1_CID.5719.5719.3	K.ITQYISGANCAHQ#LPIAEAM@LT*YK.K
		Sara_1_CID.5736.5736.3	K.RQS*VELHS*PQSLPR.K
		Sara_1_CID.5769.5769.3	K.RQS*VELHS*PQSLPR.K
		Sara_1_CID.5772.5772.4	K.RRQS*VELHS*PQSLPR.K
		Sara_1_CID.5776.5776.3	K.RRQS*VELHS*PQSLPR.K
		Sara_1_CID.5799.5799.3	K.RQS*VELHS*PQSLPR.K
		Sara_1_CID.5811.5811.3	K.RRQS*VELHS*PQSLPR.K
		Sara_1_CID.5828.5828.2	K.STLT*SRGR.K
		Sara_1_CID.5831.5831.3	K.RQS*VELHS*PQSLPR.K
		Sara_1_CID.5840.5840.3	K.RRQS*VELHS*PQSLPR.K
		Sara_1_CID.5860.5860.3	K.RQS*VELHS*PQSLPR.K
		Sara_1_CID.5868.5868.2	K.STLTS*RGR.K
		Sara_1_CID.5874.5874.3	K.RRQS*VELHS*PQSLPR.K
		Sara_1_CID.5888.5888.3	K.RQS*VELHS*PQSLPR.K
		Sara_1_CID.5902.5902.3	K.RRQS*VELHS*PQSLPR.K
		Sara_1_CID.5915.5915.3	K.RQS*VELHS*PQSLPR.K
		Sara_1_CID.5930.5930.3	K.RRQS*VELHS*PQSLPR.K
		Sara_1_CID.5942.5942.3	K.RQS*VELHS*PQSLPR.K
		Sara_1_CID.5955.5955.3	K.RRQS*VELHS*PQSLPR.K
		Sara_1_CID.5978.5978.3	K.RQS*VELHS*PQSLPR.K
		Sara_1_CID.5981.5981.3	K.RRQS*VELHS*PQSLPR.K
		Sara_1_CID.6008.6008.3	K.RRQS*VELHS*PQSLPR.K
		Sara_1_CID.6031.6031.3	K.RQS*VELHS*PQSLPR.K
		Sara_1_CID.6034.6034.3	K.RRQS*VELHS*PQSLPR.K
		Sara_1_CID.6060.6060.3	K.RRQS*VELHS*PQSLPR.K
		Sara_1_CID.6086.6086.3	K.RRQS*VELHS*PQSLPR.K
		Sara_1_CID.6110.6110.2	K.ARES*PVHSICDELF.K
		Sara_1_CID.6113.6113.2	K.QDLQDMS*Q#M@ILR.K
		Sara_1_CID.6118.6118.3	K.HAFSPVASVES*ASGEVLHSPK.K
		Sara_1_CID.6119.6119.2	K.WLDES*DAEMELR.K
		Sara_1_CID.6121.6121.3	K.RQS*VELHS*PQSLPR.K
		Sara_1_CID.6126.6126.3	K.RRQS*VELHS*PQSLPR.K
		Sara_1_CID.6166.6166.3	K.RQS*VELHS*PQSLPR.K

## Sheet: CID-AQP2-M-(S256-S261)
Seqest Search		Mascot Search
JH_2_CID.0630.0630.4	R.KADS*DSEDKGEESKPK.K	Sara_2_CID.0597.0597.4	K.RKADS*DSEDKGEESKPK.K
JH_2_CID.0632.0632.3	R.KADS*DSEDKGEESKPK.K	Sara_2_CID.0601.0601.4	K.KADS*DSEDKGEESKPK.K
JH_2_CID.0642.0642.4	R.KRS*VSHGSNHAQNAEEQR.N	Sara_2_CID.0603.0603.3	K.KADS*DSEDKGEESKPK.K
JH_2_CID.0691.0691.2	K.GAEQGS*EEEKEEK.E	Sara_2_CID.0610.0610.4	K.DDSHSAEDS*EDEKDDHK.K
JH_2_CID.0700.0700.2	R.AAGGGGGS*GEDEAQSR.R	Sara_2_CID.0617.0617.4	K.KRT*EEPDRDER.K
JH_2_CID.0709.0709.2	R.GDDASEEGQN@GSS*PK.S	Sara_2_CID.0618.0618.3	K.LRDGDS*N#PTLGER.K
JH_2_CID.0716.0716.2	K.GAEQGS*EEEKEEK.E	Sara_2_CID.0627.0627.3	K.EGSGSSS*TGEQKEDQKEEK.K
JH_2_CID.0718.0718.3	R.S*VSHGSNHAQNAEEQR.N	Sara_2_CID.0630.0630.4	K.KADS*DSEDKGEESKPK.K
JH_2_CID.0735.0735.2	R.VDGKTS*PVQSK.S	Sara_2_CID.0632.0632.3	K.KADS*DSEDKGEESKPK.K
JH_2_CID.0737.0737.4	R.RRRS*PS*PPPAR.R	Sara_2_CID.0635.0635.3	K.ADS*DSEDKGEESKPK.K
JH_2_CID.0750.0750.3	K.DGEKEDSKKEETPGT*PK.K	Sara_2_CID.0642.0642.4	K.KRS*VSHGSNHAQNAEEQR.K
JH_2_CID.0754.0754.3	K.AGKES*EEEEEDTEQNKK.A	Sara_2_CID.0645.0645.4	K.RRHSY*ENDGGQPHKR.K
JH_2_CID.0756.0756.3	K.KLNS*DEEGESSGKR.K	Sara_2_CID.0647.0647.3	K.ERPSS*REETSGR.K
JH_2_CID.0760.0760.2	R.DSNS*PEPSSCR.G	Sara_2_CID.0654.0654.4	K.KS*PGDEDDKDCKEEENK.K
JH_2_CID.0767.0767.2	K.AGKES*EEEEEDTEQNKK.A	Sara_2_CID.0663.0663.3	K.QSSS*PYEDKDKK.K
JH_2_CID.0771.0771.4	R.SKS*KDHAEDKLQNNDSAGK.A	Sara_2_CID.0664.0664.4	K.RPQVS*KYHGRNR.K
JH_2_CID.0777.0777.3	R.FTDT*RKDEQER.C	Sara_2_CID.0670.0670.3	K.RRAS*PS*PPPKR.K
JH_2_CID.0780.0780.3	K.QKSDAEEDGGT*GSQDEEDSKPK.A	Sara_2_CID.0674.0674.4	K.DKKPY*CRKDFLAMFSPK.K
JH_2_CID.0785.0785.3	K.AGKES*EEEEEDTEQNKK.A	Sara_2_CID.0675.0675.3	K.RNS*SSSSSPSERPR.K
JH_2_CID.0789.0789.3	K.RES*PSPAPKPR.K	Sara_2_CID.0676.0676.3	K.KTS*GPPKGPSK.K
JH_2_CID.0795.0795.3	K.GNDS*DGEAESDDPEKKK.L	Sara_2_CID.0679.0679.3	K.TKSDES*GEEKN#GDEDCQR.K
JH_2_CID.0796.0796.4	K.QKSDAEEDGGTGS*QDEEDSKPK.A	Sara_2_CID.0688.0688.3	K.RT*GTPSDPRR.K
JH_2_CID.0799.0799.4	K.KRDGKEDET*STDVDEKPK.K	Sara_2_CID.0689.0689.3	K.TKSDES*GEEKNGDEDCQR.K
JH_2_CID.0800.0800.3	R.HSHSGSTS*PYPK.S	Sara_2_CID.0690.0690.3	K.RAS*PS*PPPKR.K
JH_2_CID.0807.0807.4	R.RRPPKGEEGS*DDDETENGPKPK.K	Sara_2_CID.0691.0691.2	K.GAEQGS*EEEKEEK.K
JH_2_CID.0815.0815.2	R.HRPSS*PAT*PPPK.T	Sara_2_CID.0693.0693.3	K.GAEQGS*EEEKEEK.K
JH_2_CID.0816.0816.2	K.IDS*DDDGEKEGDEK.V	Sara_2_CID.0694.0694.3	K.N#TPAT*Q#KN#KVKQDSESPK.K
JH_2_CID.0829.0829.3	K.IDASKNEEDEGHSNSS*PR.H	Sara_2_CID.0695.0695.3	K.NNKS*VT*PQRER.K
JH_2_CID.0835.0835.3	K.ERDKEVS*DDEAEEK.E	Sara_2_CID.0697.0697.3	K.RCGEQEPSRS*PK.K
JH_2_CID.0840.0840.3	R.HRPSS*PAT*PPPK.T	Sara_2_CID.0698.0698.3	K.RRRS*PT*PPPR.K
JH_2_CID.0841.0841.3	R.DGKEDETS*TDVDEKPKK.T	Sara_2_CID.0700.0700.2	K.AAGGGGGS*GEDEAQSR.K
JH_2_CID.0848.0848.2	K.SKES*LQEAGK.S	Sara_2_CID.0701.0701.3	K.RRAS*PS*PPPKR.K
JH_2_CID.0849.0849.4	R.DGKEDETS*TDVDEKPKK.T	Sara_2_CID.0702.0702.3	K.TQSSSCERDS*PSTSR.K
JH_2_CID.0851.0851.2	R.TPS*ASHEEQQE.-	Sara_2_CID.0704.0704.2	K.RAS*PS*PPPKR.K
JH_2_CID.0854.0854.3	K.SDAEEDGGTGS*QDEEDSKPK.A	Sara_2_CID.0708.0708.4	K.MEDPQRS*QNKDRR.K
JH_2_CID.0855.0855.2	R.DKEVS*DDEAEEK.E	Sara_2_CID.0709.0709.2	K.GDDASEEGQN#GSS*PK.K
JH_2_CID.0857.0857.2	K.NEKS*EEEQSSASVK.K	Sara_2_CID.0711.0711.3	K.TKSDES*GEEKN#GDEDCQR.K
JH_2_CID.0858.0858.2	R.KGTGDCS*DEEVDGK.A	Sara_2_CID.0715.0715.3	K.RAS*PS*PPPKR.K
JH_2_CID.0861.0861.3	R.SYS*PDGKESPSDKK.S	Sara_2_CID.0716.0716.2	K.GAEQGS*EEEKEEK.K
JH_2_CID.0862.0862.3	R.KGTGDCS*DEEVDGK.A	Sara_2_CID.0718.0718.3	K.S*VSHGSNHAQNAEEQR.K
JH_2_CID.0863.0863.2	K.SDAEEDGGTGS*QDEEDSKPK.A	Sara_2_CID.0721.0721.3	K.RRRS*PT*PPPR.K
JH_2_CID.0866.0866.3	R.DKEVS*DDEAEEK.E	Sara_2_CID.0722.0722.3	K.RRRS*PS*PPPAR.K
JH_2_CID.0868.0868.3	K.QKS*DAEEDGGTGS*QDEEDSKPK.A	Sara_2_CID.0724.0724.3	K.HNS*TTSSTSSGGYRR.K
JH_2_CID.0869.0869.2	R.RPPS*PEPSAK.V	Sara_2_CID.0725.0725.4	K.RRRS*PT*PPPR.K
JH_2_CID.0870.0870.3	K.IDASKNEEDEGHSNS*SPR.H	Sara_2_CID.0726.0726.3	K.QVRKS*EAS*KR.K
JH_2_CID.0871.0871.3	R.SYS*PDGKES*PSDKK.S	Sara_2_CID.0729.0729.2	K.SST*PPRQS*PSR.K
JH_2_CID.0872.0872.3	R.KRS*PS*PSPTPEAK.K	Sara_2_CID.0731.0731.3	K.RSS*DERPVSGQGR.K
JH_2_CID.0873.0873.2	R.SYS*PDGKES*PSDKK.S	Sara_2_CID.0733.0733.3	K.EDSKKEETPGT*PK.K
JH_2_CID.0877.0877.3	R.VHGHS*DEEEEEEQPR.H	Sara_2_CID.0735.0735.2	K.VDGKTS*PVQSK.K
JH_2_CID.0879.0879.2	R.KRS*PS*PSPTPEAK.K	Sara_2_CID.0736.0736.3	K.KRRPPS*PEPSAK.K
JH_2_CID.0890.0890.2	K.SKES*LQEAGK.S	Sara_2_CID.0737.0737.4	K.RRRS*PS*PPPAR.K
JH_2_CID.0893.0893.3	R.SGKNSQEDS*EDS*EEKDVK.T	Sara_2_CID.0738.0738.3	K.EDENDAS*DDEDDDEKRR.K
JH_2_CID.0896.0896.2	R.KGTGDCS*DEEVDGK.A	Sara_2_CID.0739.0739.3	K.RRS*PSLSSK.K
JH_2_CID.0897.0897.4	K.ERDKEVS*DDEAEEKEEK.E	Sara_2_CID.0740.0740.4	K.GRSPRS*PPGHPHAR.K
JH_2_CID.0898.0898.2	K.GEVAPKET*PK.K	Sara_2_CID.0743.0743.3	K.RAS*PS*PPPKR.K
JH_2_CID.0901.0901.2	R.DKEVS*DDEAEEK.E	Sara_2_CID.0744.0744.4	K.VTGRRS*PEPCSKPEK.K
JH_2_CID.0906.0906.3	R.KGTGDCS*DEEVDGK.A	Sara_2_CID.0747.0747.3	K.VATPVSVT*SQ#R.K
JH_2_CID.0907.0907.2	K.EEDEEAES*PPEKK.T	Sara_2_CID.0749.0749.3	K.RRRS*PS*PPPAR.K
JH_2_CID.0908.0908.2	R.SQSS*DTEQPSPTSGGGK.V	Sara_2_CID.0750.0750.3	K.DGEKEDSKKEETPGT*PK.K
JH_2_CID.0910.0910.2	R.RPPS*PEPSAK.V	Sara_2_CID.0751.0751.3	K.RRRS*PT*PPPR.K
JH_2_CID.0915.0915.2	R.SMS*SSSSASAAAK.K	Sara_2_CID.0752.0752.4	K.DGEKEDSKKEETPGT*PK.K
JH_2_CID.0918.0918.3	R.IGHHS*TSDDSSAYR.S	Sara_2_CID.0753.0753.3	K.VKSST*PPRQS*PSR.K
JH_2_CID.0920.0920.3	R.VHGHS*DEEEEEEQPR.H	Sara_2_CID.0754.0754.3	K.AGKES*EEEEEDTEQNKK.K
JH_2_CID.0921.0921.3	K.NSQEDS*EDSEEKDVK.T	Sara_2_CID.0756.0756.3	K.KLNS*DEEGESSGKR.K
JH_2_CID.0922.0922.3	R.AEETETASS*PPEKDRENR.T	Sara_2_CID.0758.0758.2	K.SY*LDACR.K
JH_2_CID.0924.0924.3	R.DKEVS*DDEAEEKEEK.E	Sara_2_CID.0759.0759.2	K.VKSS*TPPRQS*PSR.K
JH_2_CID.0926.0926.2	K.NSQEDS*EDSEEKDVK.T	Sara_2_CID.0760.0760.2	K.DSNS*PEPSSCR.K
JH_2_CID.0931.0931.4	R.DREKEPEAASSRGS*PVR.V	Sara_2_CID.0764.0764.3	K.RRS*PT*PPPR.K
JH_2_CID.0932.0932.2	R.DKEVS*DDEAEEKEEK.E	Sara_2_CID.0765.0765.2	K.QRS*PPVTK.K
JH_2_CID.0939.0939.2	K.LDGETAS*DSESR.A	Sara_2_CID.0766.0766.4	K.AGKES*EEEEEDTEQNKK.K
JH_2_CID.0945.0945.3	R.KGTGDCS*DEEVDGKADGADAK.A	Sara_2_CID.0767.0767.2	K.AGKES*EEEEEDTEQNKK.K
JH_2_CID.0948.0948.2	R.KGTGDCS*DEEVDGK.A	Sara_2_CID.0768.0768.2	K.AQTAPTKT*SPR.K
JH_2_CID.0956.0956.3	R.SGKNSQEDS*EDS*EEKDVK.T	Sara_2_CID.0770.0770.3	K.RRS*PS*PPPAR.K
JH_2_CID.0960.0960.3	R.DKEVS*DDEAEEKEEK.E	Sara_2_CID.0771.0771.4	K.SKS*KDHAEDKLQNNDSAGK.K
JH_2_CID.0962.0962.3	R.IGHHS*TSDDSSAYR.S	Sara_2_CID.0775.0775.3	K.S*RTGSESSQTGTSATSGR.K
JH_2_CID.0963.0963.2	K.GNDS*DGEAESDDPEK.K	Sara_2_CID.0777.0777.3	K.FTDT*RKDEQER.K
JH_2_CID.0966.0966.3	K.QKS*DAEEDGGTGS*QDEEDSKPK.A	Sara_2_CID.0778.0778.2	K.ERAPS*PASR.K
JH_2_CID.0967.0967.4	K.IEDVGS*DEEDDSGKDKKK.K	Sara_2_CID.0780.0780.3	K.QKSDAEEDGGT*GSQDEEDSKPK.K
JH_2_CID.0969.0969.2	K.GTGDCS*DEEVDGK.A	Sara_2_CID.0781.0781.3	K.DRPGAAGIS*PT*VR.K
JH_2_CID.0973.0973.3	K.IEDVGS*DEEDDSGKDKKK.K	Sara_2_CID.0782.0782.3	K.WGKS*RS*PQRR.K
JH_2_CID.0980.0980.3	R.KGTGDCS*DEEVDGKADGADAK.A	Sara_2_CID.0784.0784.4	K.NTPSQHSHSIQHS*PER.K
JH_2_CID.0981.0981.3	R.KSSSFSEEKGES*DDEKPR.K	Sara_2_CID.0785.0785.3	K.AGKES*EEEEEDTEQNKK.K
JH_2_CID.0983.0983.2	K.NSQEDS*EDS*EEKDVK.T	Sara_2_CID.0786.0786.3	K.NTPSQHSHSIQHS*PER.K
JH_2_CID.0984.0984.2	K.IEDVGS*DEEDDSGKDKKK.K	Sara_2_CID.0787.0787.2	K.AGIAIS*AFT*LK.K
JH_2_CID.0987.0987.4	R.KSSSFSEEKGES*DDEKPR.K	Sara_2_CID.0788.0788.3	K.KRN#TFLLT*M@R.K
JH_2_CID.0988.0988.3	K.NSQEDS*EDS*EEKDVK.T	Sara_2_CID.0789.0789.3	K.RES*PSPAPKPR.K
JH_2_CID.0991.0991.4	R.TSS*KHKEEVYENVHSK.N	Sara_2_CID.0794.0794.2	K.HCGET*VQ#ER.K
JH_2_CID.0994.0994.2	K.KEVQS*PEQVK.S	Sara_2_CID.0795.0795.3	K.GNDS*DGEAESDDPEKKK.K
JH_2_CID.0995.0995.3	K.KKEPAISSQNS*PEAR.E	Sara_2_CID.0796.0796.4	K.QKSDAEEDGGTGS*QDEEDSKPK.K
JH_2_CID.0997.0997.3	K.GKPSS*EDEKEAGGLRK.R	Sara_2_CID.0798.0798.3	K.RRS*PT*PPPR.K
JH_2_CID.1006.1006.2	K.KAAS*PS*PQSVR.R	Sara_2_CID.0799.0799.4	K.KRDGKEDET*STDVDEKPK.K
JH_2_CID.1018.1018.2	R.KGTGDCS*DEEVDGKADGADAK.A	Sara_2_CID.0800.0800.3	K.HSHSGSTS*PYPK.K
JH_2_CID.1019.1019.3	K.IEDVGS*DEEDDSGKDKKK.K	Sara_2_CID.0801.0801.3	K.RKRS*PS*PSPTPEAK.K
JH_2_CID.1022.1022.3	R.KGTGDCS*DEEVDGKADGADAK.A	Sara_2_CID.0803.0803.2	K.QRLES*VASEVS*K.K
JH_2_CID.1023.1023.2	K.NSQEDS*EDS*EEKDVK.T	Sara_2_CID.0805.0805.3	K.RRS*PS*PPPAR.K
JH_2_CID.1024.1024.4	R.KGTGDCS*DEEVDGKADGADAK.A	Sara_2_CID.0807.0807.4	K.RRPPKGEEGS*DDDETENGPKPK.K
JH_2_CID.1027.1027.3	R.RRPS*SPAPGPSQPATDSR.R	Sara_2_CID.0808.0808.3	K.HRPSS*PAT*PPPK.K
JH_2_CID.1032.1032.3	K.GAEQ@GS*EEEKEEKEGEVK.A	Sara_2_CID.0809.0809.3	K.SRHS*PRLS*R.K
JH_2_CID.1033.1033.3	K.LANHEEGS*DEEEEETPKK.N	Sara_2_CID.0810.0810.3	K.RAS*DDGKLTDSSK.K
JH_2_CID.1036.1036.3	K.GAEQGS*EEEKEEKEGEVK.A	Sara_2_CID.0812.0812.3	K.FT*DTRKDEQER.K
JH_2_CID.1037.1037.3	K.KKEPAISSQNS*PEAR.E	Sara_2_CID.0813.0813.2	K.Q#M@T*LTCDK.K
JH_2_CID.1045.1045.2	R.S*GDETPGSEAPGDK.A	Sara_2_CID.0815.0815.2	K.HRPSS*PAT*PPPK.K
JH_2_CID.1052.1052.3	K.IEDVGS*DEEDDSGKDKK.K	Sara_2_CID.0816.0816.2	K.IDS*DDDGEKEGDEK.K
JH_2_CID.1061.1061.3	R.DKEVS*DDEAEEKEEKEEEK.E	Sara_2_CID.0817.0817.3	K.AVNST*RETPPKSK.K
JH_2_CID.1062.1062.4	R.KHGLTHEELKS*PR.E	Sara_2_CID.0819.0819.3	K.QKS*DAEEDGGTGSQDEEDSKPK.K
JH_2_CID.1064.1064.3	R.KGTGDCS*DEEVDGKADGADAK.A	Sara_2_CID.0820.0820.3	K.RES*PSPAPKPR.K
JH_2_CID.1066.1066.4	R.DKEVS*DDEAEEKEEKEEEK.E	Sara_2_CID.0821.0821.3	K.RES*PS*PAPKPR.K
JH_2_CID.1069.1069.3	R.AGETRFT*DT*RKDEQER.C	Sara_2_CID.0822.0822.3	K.SQS*VEPESQEKEHK.K
JH_2_CID.1073.1073.2	K.IEDVGS*DEEDDSGKDKK.K	Sara_2_CID.0824.0824.2	K.VQVNY*KGEN#R.K
JH_2_CID.1086.1086.2	R.AGET*RFTDT*RKDEQER.C	Sara_2_CID.0827.0827.2	K.RST*PSGPVR.K
JH_2_CID.1092.1092.3	K.IEDVGS*DEEDDSGKDKK.K	Sara_2_CID.0828.0828.2	K.FT*DTRKDEQER.K
JH_2_CID.1094.1094.4	K.EREKEIS*DDEAEEEKGEK.E	Sara_2_CID.0829.0829.3	K.IDASKNEEDEGHSNSS*PR.K
JH_2_CID.1100.1100.4	K.EKTPSPKEEDEEAES*PPEKK.T	Sara_2_CID.0831.0831.3	K.S*RTPSASHEEQQE.K
JH_2_CID.1107.1107.2	R.RGGGSGGGDES*EGEEVDED.-	Sara_2_CID.0833.0833.2	K.QKS*DAEEDGGTGS*QDEEDSKPK.K
JH_2_CID.1110.1110.3	R.AGDM#LEDS*PKRPK.E	Sara_2_CID.0835.0835.3	K.ERDKEVS*DDEAEEK.K
JH_2_CID.1111.1111.3	K.KHS*QTDLVSR.L	Sara_2_CID.0837.0837.3	K.KS*Q#RGGQ#SKR.K
JH_2_CID.1115.1115.2	K.IEDVGS*DEEDDSGKDKK.K	Sara_2_CID.0840.0840.3	K.HRPSS*PAT*PPPK.K
JH_2_CID.1125.1125.3	R.KGTGDCS*DEEVDGKADGADAK.A	Sara_2_CID.0841.0841.3	K.DGKEDETS*TDVDEKPKK.K
JH_2_CID.1135.1135.3	K.SSSFSEEKGES*DDEKPR.K	Sara_2_CID.0843.0843.4	K.IDASKNEEDEGHSNSS*PR.K
JH_2_CID.1137.1137.4	K.CCLDEGKNEPERKNS*VCTK.L	Sara_2_CID.0844.0844.3	K.RRT*PS*PPPR.K
JH_2_CID.1139.1139.2	K.KADIDQS*PVSK.T	Sara_2_CID.0845.0845.4	K.RSPKS*YRSVS*PER.K
JH_2_CID.1141.1141.3	K.GTGDCS*DEEVDGKADGADAK.A	Sara_2_CID.0847.0847.3	K.FT*DT*RKDEQER.K
JH_2_CID.1143.1143.3	R.RKS*EPAVGPPR.G	Sara_2_CID.0848.0848.2	K.SKES*LQEAGK.K
JH_2_CID.1144.1144.2	K.GTGDCS*DEEVDGKADGADAK.A	Sara_2_CID.0849.0849.4	K.DGKEDETS*TDVDEKPKK.K
JH_2_CID.1150.1150.3	K.TPSPKEEDEEAES*PPEKK.T	Sara_2_CID.0850.0850.2	K.FT*DT*RKDEQER.K
JH_2_CID.1158.1158.2	K.AEDGAAPSPSSET*PK.K	Sara_2_CID.0851.0851.2	K.TPS*ASHEEQQE.K
JH_2_CID.1159.1159.3	K.GKPSS*EDEKEAGGLR.K	Sara_2_CID.0854.0854.3	K.SDAEEDGGTGS*QDEEDSKPK.K
JH_2_CID.1166.1166.2	K.IEDVGS*DEEDDSGKDKK.K	Sara_2_CID.0855.0855.2	K.DKEVS*DDEAEEK.K
JH_2_CID.1171.1171.3	K.LKS*KES*LQEAGK.S	Sara_2_CID.0856.0856.3	K.ERLES*CDRR.K
JH_2_CID.1173.1173.2	K.LKS*KES*LQEAGK.S	Sara_2_CID.0857.0857.2	K.NEKS*EEEQSSASVK.K
JH_2_CID.1174.1174.3	R.KGTGDCS*DEEVDGKADGADAK.A	Sara_2_CID.0858.0858.2	K.KGTGDCS*DEEVDGK.K
JH_2_CID.1176.1176.3	K.IEDVGS*DEEDDSGKDKK.K	Sara_2_CID.0861.0861.3	K.SYS*PDGKESPSDKK.K
JH_2_CID.1177.1177.2	R.EKEIS*DDEAEEEK.G	Sara_2_CID.0862.0862.3	K.KGTGDCS*DEEVDGK.K
JH_2_CID.1183.1183.2	R.TAS*FSESR.A	Sara_2_CID.0863.0863.2	K.SDAEEDGGTGS*QDEEDSKPK.K
JH_2_CID.1185.1185.3	R.EKEIS*DDEAEEEK.G	Sara_2_CID.0864.0864.3	K.AEDGAAPSPSSET*PKKK.K
JH_2_CID.1190.1190.4	R.VLHAQCHST*PDSAEDVRK.F	Sara_2_CID.0866.0866.3	K.DKEVS*DDEAEEK.K
JH_2_CID.1191.1191.3	R.VLHAQCHSTPDS*AEDVRK.F	Sara_2_CID.0868.0868.3	K.QKS*DAEEDGGTGS*QDEEDSKPK.K
JH_2_CID.1193.1193.2	R.TELSPSRAS*PGK.S	Sara_2_CID.0869.0869.2	K.RPPS*PEPSAK.K
JH_2_CID.1202.1202.4	R.RPERPRPS*DAAPVK.G	Sara_2_CID.0870.0870.3	K.IDASKNEEDEGHSNS*SPR.K
JH_2_CID.1205.1205.2	R.VLHAQCHST*PDSAEDVRK.F	Sara_2_CID.0871.0871.3	K.SYS*PDGKES*PSDKK.K
JH_2_CID.1207.1207.3	K.KAEGEPQEES*PLKSK.S	Sara_2_CID.0872.0872.3	K.KRS*PS*PSPTPEAK.K
JH_2_CID.1215.1215.5	R.VLHAQCHSTPDS*AEDVRK.F	Sara_2_CID.0873.0873.2	K.SYS*PDGKES*PSDKK.K
JH_2_CID.1216.1216.3	K.ASPASGHQLS*DQEEADHGR.G	Sara_2_CID.0876.0876.4	K.DAPRPDHPPHDGHS*PASR.K
JH_2_CID.1225.1225.3	K.IEDVGS*DEEDDSGKDKK.K	Sara_2_CID.0877.0877.3	K.VHGHS*DEEEEEEQPR.K
JH_2_CID.1226.1226.2	R.EKEIS*DDEAEEEK.G	Sara_2_CID.0879.0879.2	K.KRS*PS*PSPTPEAK.K
JH_2_CID.1236.1236.2	K.IEDVGS*DEEDDSGKDKK.K	Sara_2_CID.0880.0880.3	K.RPPS*PEPSAK.K
JH_2_CID.1239.1239.4	R.VLHAQCHST*PDSAEDVRK.F	Sara_2_CID.0882.0882.3	K.RRT*PS*PPPR.K
JH_2_CID.1240.1240.3	R.VLHAQCHSTPDS*AEDVRK.F	Sara_2_CID.0883.0883.2	K.RST*PSGPVR.K
JH_2_CID.1241.1241.3	K.IEDVGS*DEEDDSGKDK.K	Sara_2_CID.0884.0884.2	K.LVEDERS*DR.K
JH_2_CID.1242.1242.2	K.IEDVGS*DEEDDSGKDK.K	Sara_2_CID.0885.0885.2	K.RRT*PS*PPPR.K
JH_2_CID.1243.1243.3	R.KGTENGVNGTVTSN@GADS*PR.S	Sara_2_CID.0889.0889.3	K.FT*DT*RKDEQER.K
JH_2_CID.1244.1244.2	K.EIS*DDEAEEEK.G	Sara_2_CID.0890.0890.2	K.SKES*LQEAGK.K
JH_2_CID.1249.1249.3	R.RDES*DEEPPRVER.T	Sara_2_CID.0891.0891.2	K.FT*DT*RKDEQER.K
JH_2_CID.1250.1250.2	R.KGTENGVN@GTVTSNGADS*PR.S	Sara_2_CID.0892.0892.2	K.SRGS*PRYS*PR.K
JH_2_CID.1254.1254.3	K.SES*PKEPEQLRK.L	Sara_2_CID.0893.0893.3	K.SGKNSQEDS*EDS*EEKDVK.K
JH_2_CID.1261.1261.2	R.KGTENGVN@GTVTSNGADS*PR.S	Sara_2_CID.0894.0894.3	K.DKYKT*LR.K
JH_2_CID.1267.1267.3	R.KGTENGVN@GTVTSN@GADS*PR.S	Sara_2_CID.0896.0896.2	K.KGTGDCS*DEEVDGK.K
JH_2_CID.1269.1269.2	R.ASHS*AVDITK.V	Sara_2_CID.0897.0897.4	K.ERDKEVS*DDEAEEKEEK.K
JH_2_CID.1272.1272.3	R.GPDRT*PPSEEDSAEAER.L	Sara_2_CID.0898.0898.2	K.GEVAPKET*PK.K
JH_2_CID.1275.1275.2	R.APTAAPS*PEPR.D	Sara_2_CID.0899.0899.3	K.SRGS*PRYS*PR.K
JH_2_CID.1279.1279.4	R.RSN@GLAHTS*PTRPTPQPR.S	Sara_2_CID.0900.0900.3	K.NEEPVRS*PERR.K
JH_2_CID.1282.1282.3	K.IEDVGS*DEEDDSGKDKK.K	Sara_2_CID.0901.0901.2	K.DKEVS*DDEAEEK.K
JH_2_CID.1284.1284.2	K.LGASNS*PGQPNSVK.R	Sara_2_CID.0903.0903.3	K.SQEPISNDQKDS*DDDKEK.K
JH_2_CID.1285.1285.2	R.SCSHQTS*APSLK.A	Sara_2_CID.0904.0904.3	K.ERDKEVS*DDEAEEKEEK.K
JH_2_CID.1289.1289.4	R.VLHAQCHST*PDSAEDVRK.F	Sara_2_CID.0905.0905.3	K.ARS*RT*PPSAPSQSR.K
JH_2_CID.1290.1290.2	K.IEDVGS*DEEDDSGKDK.K	Sara_2_CID.0906.0906.3	K.KGTGDCS*DEEVDGK.K
JH_2_CID.1291.1291.3	R.VLHAQCHSTPDS*AEDVRK.F	Sara_2_CID.0907.0907.2	K.EEDEEAES*PPEKK.K
JH_2_CID.1293.1293.2	R.TELS*PSRAS*PGK.S	Sara_2_CID.0908.0908.2	K.SQSS*DTEQPSPTSGGGK.K
JH_2_CID.1310.1310.2	R.KGTEN@GVNGTVTSN@GADS*PR.S	Sara_2_CID.0910.0910.2	K.RPPS*PEPSAK.K
JH_2_CID.1313.1313.2	R.RGFS*DSGGGPPAK.Q	Sara_2_CID.0911.0911.3	K.DRDRET*ERDR.K
JH_2_CID.1318.1318.2	R.KGS*PTPAYPER.K	Sara_2_CID.0913.0913.3	K.HLDRS*PESDRPR.K
JH_2_CID.1321.1321.2	K.AEEPS*EEEADAPKPK.K	Sara_2_CID.0914.0914.4	K.HLDRS*PESDRPR.K
JH_2_CID.1323.1323.3	R.KGTENGVN@GTVTSN@GADS*PR.S	Sara_2_CID.0915.0915.2	K.SMS*SSSSASAAAK.K
JH_2_CID.1325.1325.4	R.RSN@GLAHTS*PTRPTPQPR.S	Sara_2_CID.0918.0918.3	K.IGHHS*TSDDSSAYR.K
JH_2_CID.1326.1326.2	R.APTAAPS*PEPR.D	Sara_2_CID.0919.0919.2	K.MT*LAASS*QR.K
JH_2_CID.1330.1330.4	R.RQDASERGDSAPQASS*DLEDDPHTHTK.E	Sara_2_CID.0920.0920.3	K.VHGHS*DEEEEEEQPR.K
JH_2_CID.1337.1337.4	R.VLHAQCHST*PDSAEDVRK.F	Sara_2_CID.0921.0921.3	K.NSQEDS*EDSEEKDVK.K
JH_2_CID.1339.1339.3	R.VLHAQCHSTPDS*AEDVRK.F	Sara_2_CID.0922.0922.3	K.AEETETASS*PPEKDRENR.K
JH_2_CID.1340.1340.3	K.IEDVGS*DEEDDSGKDKK.K	Sara_2_CID.0924.0924.3	K.DKEVS*DDEAEEKEEK.K
JH_2_CID.1344.1344.2	K.IEDVGS*DEEDDSGKDK.K	Sara_2_CID.0925.0925.3	K.RRT*PS*PPPR.K
JH_2_CID.1347.1347.4	R.LKGMKDDKDEEDDGTGS*PHLNNR.-	Sara_2_CID.0926.0926.2	K.NSQEDS*EDSEEKDVK.K
JH_2_CID.1349.1349.2	R.RES*GEGEEEVADSAR.L	Sara_2_CID.0928.0928.2	K.SPTPKS*PPSR.K
JH_2_CID.1351.1351.2	R.VGS*SSSSFR.G	Sara_2_CID.0929.0929.3	K.GRS*RT*PLTSR.K
JH_2_CID.1352.1352.3	R.RES*GEGEEEVADSAR.L	Sara_2_CID.0931.0931.4	K.DREKEPEAASSRGS*PVR.K
JH_2_CID.1358.1358.2	R.AES*GPDLR.Y	Sara_2_CID.0932.0932.2	K.DKEVS*DDEAEEKEEK.K
JH_2_CID.1359.1359.3	R.NYQQNYQNSES*GEKNEGSESAPEGQAQQR.R	Sara_2_CID.0933.0933.3	K.RYS*PS*PPPKRR.K
JH_2_CID.1367.1367.2	R.KGTEN@GVN@GTVTSNGADS*PR.S	Sara_2_CID.0934.0934.3	K.DREKEPEAASSRGS*PVR.K
JH_2_CID.1369.1369.2	K.IEDVGS*DEEDDSGK.D	Sara_2_CID.0936.0936.2	K.GRS*RT*PLTSR.K
JH_2_CID.1370.1370.2	K.KAEGEPQEES*PLK.S	Sara_2_CID.0938.0938.2	K.RPTEAVS*PK.K
JH_2_CID.1376.1376.3	R.VKVDGPRS*PSYGR.S	Sara_2_CID.0939.0939.2	K.LDGETAS*DSESR.K
JH_2_CID.1379.1379.3	R.KGTENGVN@GTVTSN@GADS*PR.S	Sara_2_CID.0941.0941.3	K.IHN#SKLS*PK.K
JH_2_CID.1381.1381.2	K.TSAS*PPLEK.S	Sara_2_CID.0942.0942.2	K.EM@T*S*LR.K
JH_2_CID.1387.1387.4	R.VLHAQCHST*PDSAEDVRK.F	Sara_2_CID.0943.0943.3	K.S*RTPPSAPSQSR.K
JH_2_CID.1389.1389.3	K.IEDVGS*DEEDDSGKDKK.K	Sara_2_CID.0945.0945.3	K.KGTGDCS*DEEVDGKADGADAK.K
JH_2_CID.1390.1390.3	R.VLHAQCHSTPDS*AEDVRK.F	Sara_2_CID.0946.0946.3	K.ARS*RT*PPSAPSQSR.K
JH_2_CID.1393.1393.3	R.VLHAQCHSTPDS*AEDVR.K	Sara_2_CID.0947.0947.3	K.RASS*PFRR.K
JH_2_CID.1401.1401.2	R.VGS*SSSSFR.G	Sara_2_CID.0948.0948.2	K.KGTGDCS*DEEVDGK.K
JH_2_CID.1404.1404.3	R.RRHS*GQDVHVVLK.L	Sara_2_CID.0949.0949.3	K.SQEPISNDQKDS*DDDKEK.K
JH_2_CID.1411.1411.5	R.RRHS*GQDVHVVLK.L	Sara_2_CID.0953.0953.3	K.QHYQKETES*APGS*PR.K
JH_2_CID.1416.1416.2	K.IEDVGS*DEEDDSGK.D	Sara_2_CID.0954.0954.3	K.FT*DT*RKDEQER.K
JH_2_CID.1417.1417.3	R.KNS*VSLHAPK.T	Sara_2_CID.0955.0955.3	K.YEPSDKDRQS*PPAK.K
JH_2_CID.1418.1418.2	R.VLHAQCHSTPDS*AEDVR.K	Sara_2_CID.0956.0956.3	K.SGKNSQEDS*EDS*EEKDVK.K
JH_2_CID.1425.1425.2	R.KNS*VSLHAPK.T	Sara_2_CID.0960.0960.3	K.DKEVS*DDEAEEKEEK.K
JH_2_CID.1429.1429.2	K.TSAS*PPLEK.S	Sara_2_CID.0962.0962.3	K.IGHHS*TSDDSSAYR.K
JH_2_CID.1431.1431.3	R.KGTENGVN@GTVTSN@GADS*PR.S	Sara_2_CID.0963.0963.2	K.GNDS*DGEAESDDPEK.K
JH_2_CID.1436.1436.4	R.RRHS*GQDVHVVLK.L	Sara_2_CID.0966.0966.3	K.QKS*DAEEDGGTGS*QDEEDSKPK.K
JH_2_CID.1437.1437.3	R.GDSAPQASSDLEDDPHTHT*K.E	Sara_2_CID.0967.0967.4	K.IEDVGS*DEEDDSGKDKKK.K
JH_2_CID.1439.1439.3	R.VLHAQCHSTPDS*AEDVRK.F	Sara_2_CID.0968.0968.2	K.AGSRLS*AEDR.K
JH_2_CID.1442.1442.3	R.VLHAQCHSTPDS*AEDVR.K	Sara_2_CID.0969.0969.2	K.GTGDCS*DEEVDGK.K
JH_2_CID.1450.1450.4	R.VLHAQCHST*PDSAEDVRK.F	Sara_2_CID.0970.0970.3	K.RRT*PS*PPPR.K
JH_2_CID.1457.1457.2	R.GDSAPQASS*DLEDDPHTHTK.E	Sara_2_CID.0971.0971.3	K.SQEPISNDQ#KDS*DDDKEK.K
JH_2_CID.1464.1464.3	R.KNS*VSLHAPK.T	Sara_2_CID.0973.0973.3	K.IEDVGS*DEEDDSGKDKKK.K
JH_2_CID.1465.1465.3	R.DLTHSDS*ESSLHTSDR.Q	Sara_2_CID.0974.0974.3	K.DGKEDETS*TDVDEKPK.K
JH_2_CID.1466.1466.4	R.GDSAPQASS*DLEDDPHTHTK.E	Sara_2_CID.0976.0976.3	K.ARDRS*PSPLR.K
JH_2_CID.1467.1467.3	K.IEDVGS*DEEDDSGKDKK.K	Sara_2_CID.0977.0977.2	K.SQTS*PKGGLS*R.K
JH_2_CID.1473.1473.2	R.VLHAQCHSTPDS*AEDVR.K	Sara_2_CID.0978.0978.2	K.RMS*VGDR.K
JH_2_CID.1474.1474.2	R.ATAPQTQHVS*PMR.Q	Sara_2_CID.0980.0980.3	K.KGTGDCS*DEEVDGKADGADAK.K
JH_2_CID.1487.1487.3	R.AGDMLEDS*PKRPK.E	Sara_2_CID.0981.0981.3	K.KSSSFSEEKGES*DDEKPR.K
JH_2_CID.1489.1489.4	R.RRHS*GQDVHVVLK.L	Sara_2_CID.0982.0982.2	K.ARS*MS*PPPK.K
JH_2_CID.1492.1492.3	R.VLHAQCHSTPDS*AEDVR.K	Sara_2_CID.0983.0983.2	K.NSQEDS*EDS*EEKDVK.K
JH_2_CID.1500.1500.2	R.AGDMLEDS*PKRPK.E	Sara_2_CID.0984.0984.2	K.IEDVGS*DEEDDSGKDKKK.K
JH_2_CID.1509.1509.3	R.VLHAQCHSTPDS*AEDVRK.F	Sara_2_CID.0987.0987.4	K.KSSSFSEEKGES*DDEKPR.K
JH_2_CID.1514.1514.3	K.IEDVGS*DEEDDSGKDKK.K	Sara_2_CID.0988.0988.3	K.NSQEDS*EDS*EEKDVK.K
JH_2_CID.1526.1526.3	K.SES*PKEPEQLR.K	Sara_2_CID.0990.0990.4	K.YLAICQPLHY*PVVMNKR.K
JH_2_CID.1527.1527.3	R.KGTEN@GVN@GTVTSN@GADS*PR.S	Sara_2_CID.0991.0991.4	K.TSS*KHKEEVYENVHSK.K
JH_2_CID.1529.1529.2	K.LDEGT*PPEPK.G	Sara_2_CID.0994.0994.2	K.KEVQS*PEQVK.K
JH_2_CID.1531.1531.2	R.SAS*SDTSEELNAQDSPKR.H	Sara_2_CID.0995.0995.3	K.KKEPAISSQNS*PEAR.K
JH_2_CID.1533.1533.3	R.AGDMLEDS*PKRPK.E	Sara_2_CID.0996.0996.3	K.LKQPST*PTR.K
JH_2_CID.1538.1538.4	R.RRHS*GQDVHVVLK.L	Sara_2_CID.0997.0997.3	K.GKPSS*EDEKEAGGLRK.K
JH_2_CID.1540.1540.3	R.VLHAQCHSTPDS*AEDVR.K	Sara_2_CID.0998.0998.3	K.GTGRPNS*PQRLDR.K
JH_2_CID.1543.1543.2	R.DYDDMS*PR.R	Sara_2_CID.1001.1001.2	K.LKQPS*TPTR.K
JH_2_CID.1548.1548.2	R.RLS*PSAS*PPR.R	Sara_2_CID.1002.1002.3	K.RQQYS*DQEYHSSTEK.K
JH_2_CID.1549.1549.4	K.HGLTHEELKS*PREPGYK.A	Sara_2_CID.1005.1005.2	K.KS*KIST*FEK.K
JH_2_CID.1550.1550.2	R.EMAPQSVS*PR.E	Sara_2_CID.1006.1006.2	K.KAAS*PS*PQSVR.K
JH_2_CID.1552.1552.3	R.KGTENGVN@GTVTSN@GADS*PR.S	Sara_2_CID.1009.1009.4	K.IEDVGS*DEEDDSGKDKKK.K
JH_2_CID.1566.1566.3	K.IEDVGS*DEEDDSGKDKK.K	Sara_2_CID.1011.1011.3	K.KSRVS*VS*PGR.K
JH_2_CID.1568.1568.2	R.VGGS*SVDLHR.F	Sara_2_CID.1016.1016.3	K.LKSKES*LQEAGK.K
JH_2_CID.1575.1575.2	R.AGGAGEGS*DDDTSLT.-	Sara_2_CID.1017.1017.3	K.AGETRFT*DTRK.K
JH_2_CID.1577.1577.2	K.VIYSQPS*AR.S	Sara_2_CID.1018.1018.2	K.KGTGDCS*DEEVDGKADGADAK.K
JH_2_CID.1578.1578.3	R.RHS*GQDVHVVLK.L	Sara_2_CID.1019.1019.3	K.IEDVGS*DEEDDSGKDKKK.K
JH_2_CID.1579.1579.4	R.RHS*GQDVHVVLK.L	Sara_2_CID.1020.1020.2	K.KSRVS*VS*PGR.K
JH_2_CID.1589.1589.3	R.VLHAQCHSTPDS*AEDVR.K	Sara_2_CID.1022.1022.3	K.KGTGDCS*DEEVDGKADGADAK.K
JH_2_CID.1598.1598.2	K.LSSQLS*AGEEK.W	Sara_2_CID.1023.1023.2	K.NSQEDS*EDS*EEKDVK.K
JH_2_CID.1607.1607.2	K.RVPS*PTPVPK.E	Sara_2_CID.1024.1024.4	K.KGTGDCS*DEEVDGKADGADAK.K
JH_2_CID.1611.1611.3	K.SQEPISNDQKDS*DDDKEKGEGALPTGK.S	Sara_2_CID.1025.1025.3	K.ERHPS*WR.K
JH_2_CID.1617.1617.3	R.AKPAAQSEEETAAS*PAAS*PTPQSAQEPSAPGK.A	Sara_2_CID.1026.1026.2	K.KS*SALAEYS*R.K
JH_2_CID.1622.1622.3	K.IEDVGS*DEEDDSGKDKK.K	Sara_2_CID.1027.1027.3	K.RRPS*SPAPGPSQPATDSR.K
JH_2_CID.1624.1624.2	R.AGGAGEGS*DDDTSLT.-	Sara_2_CID.1031.1031.2	K.ASS*PFRR.K
JH_2_CID.1639.1639.3	R.VLHAQCHSTPDS*AEDVR.K	Sara_2_CID.1032.1032.3	K.GAEQ#GS*EEEKEEKEGEVK.K
JH_2_CID.1643.1643.2	K.ESLKEEDES*DDDNM.-	Sara_2_CID.1033.1033.3	K.LANHEEGS*DEEEEETPKK.K
JH_2_CID.1646.1646.2	K.LSSQLS*AGEEK.W	Sara_2_CID.1036.1036.3	K.GAEQGS*EEEKEEKEGEVK.K
JH_2_CID.1649.1649.2	R.NTELCET*PTTSDPK.S	Sara_2_CID.1037.1037.3	K.KKEPAISSQNS*PEAR.K
JH_2_CID.1654.1654.2	R.S*FSKEVEER.S	Sara_2_CID.1040.1040.2	K.ERHPS*WR.K
JH_2_CID.1655.1655.2	K.AIYQGPSS*PDKS.-	Sara_2_CID.1043.1043.3	K.VTRS*QEELREEK.K
JH_2_CID.1657.1657.2	R.KSS*VEGLEPAENK.C	Sara_2_CID.1044.1044.2	K.KT*KLS*Q#AR.K
JH_2_CID.1661.1661.3	K.SQEPISNDQKDS*DDDKEKGEGALPTGK.S	Sara_2_CID.1045.1045.2	K.S*GDETPGSEAPGDK.K
JH_2_CID.1662.1662.3	R.YHGHS*MSDPGVSYR.T	Sara_2_CID.1047.1047.3	K.QQ#RILRSKY*GS*SK.K
JH_2_CID.1663.1663.2	R.TAS*AGTVSDAEVR.S	Sara_2_CID.1051.1051.3	K.SCS*AAGLHRPR.K
JH_2_CID.1667.1667.3	R.AKPAAQSEEETAAS*PAAS*PTPQSAQEPSAPGK.A	Sara_2_CID.1052.1052.3	K.IEDVGS*DEEDDSGKDKK.K
JH_2_CID.1668.1668.2	R.SSGS*PYGGGYGSGGGSGGYGSR.R	Sara_2_CID.1054.1054.3	K.HELS*PPQKR.K
JH_2_CID.1674.1674.2	R.AGGAGEGS*DDDTSLT.-	Sara_2_CID.1055.1055.3	K.EMS*PGQSTASKPSDR.K
JH_2_CID.1675.1675.2	R.ISSSS*FSR.V	Sara_2_CID.1057.1057.3	K.Y*QTLPGS*LEVTQ#SGSK.K
JH_2_CID.1676.1676.2	R.ASVSDLS*PR.E	Sara_2_CID.1058.1058.2	K.SCS*AAGLHRPR.K
JH_2_CID.1677.1677.2	K.SETNWES*PK.Q	Sara_2_CID.1059.1059.3	K.AGETRFT*DT*RK.K
JH_2_CID.1678.1678.4	K.GDKSELNEIKENQRS*PVR.V	Sara_2_CID.1061.1061.3	K.DKEVS*DDEAEEKEEKEEEK.K
JH_2_CID.1681.1681.2	R.SAS*SDTSEELNAQDSPK.R	Sara_2_CID.1062.1062.4	K.KHGLTHEELKS*PR.K
JH_2_CID.1682.1682.3	K.RKS*VTYEELR.N	Sara_2_CID.1064.1064.3	K.KGTGDCS*DEEVDGKADGADAK.K
JH_2_CID.1687.1687.2	K.ESLKEEDES*DDDNM.-	Sara_2_CID.1066.1066.4	K.DKEVS*DDEAEEKEEKEEEK.K
JH_2_CID.1688.1688.3	R.VLHAQCHSTPDS*AEDVR.K	Sara_2_CID.1067.1067.3	K.ERHPS*WR.K
JH_2_CID.1692.1692.2	R.HVTLPSS*PR.S	Sara_2_CID.1069.1069.3	K.AGETRFT*DT*RKDEQER.K
JH_2_CID.1698.1698.3	K.KTSFDENDS*EELEDKDSK.S	Sara_2_CID.1073.1073.2	K.IEDVGS*DEEDDSGKDKK.K
JH_2_CID.1699.1699.2	R.ASHYS*DQLTPR.Q	Sara_2_CID.1074.1074.2	K.SAVRPS*PS*PER.K
JH_2_CID.1701.1701.2	K.AIYQGPSS*PDKS.-	Sara_2_CID.1075.1075.2	K.LHN#PT*ECPY*NGSR.K
JH_2_CID.1706.1706.3	K.IEDVGSDEEDDS*GKDKK.K	Sara_2_CID.1076.1076.3	K.HGS*FVNKPTR.K
JH_2_CID.1711.1711.2	R.AEQS*LHDLQER.L	Sara_2_CID.1079.1079.3	K.Q#VM@TVLM@NLS*FTSR.K
JH_2_CID.1720.1720.3	R.RRS*PS*PAPPPPPPPPPR.R	Sara_2_CID.1080.1080.2	K.RT*QGGPPR.K
JH_2_CID.1731.1731.2	R.SAS*SDTSEELNAQDSPK.R	Sara_2_CID.1081.1081.4	K.IEDVGS*DEEDDSGKDKK.K
JH_2_CID.1734.1734.3	R.SQS*PLRGGVTETTQTDK.Q	Sara_2_CID.1083.1083.3	K.KEDQ#QPEPKKS*T*SPK.K
JH_2_CID.1737.1737.2	R.VIENTDGS*EEEMDAR.D	Sara_2_CID.1086.1086.2	K.AGET*RFTDT*RKDEQER.K
JH_2_CID.1741.1741.3	R.IHRAS*DPGLPAEEPK.E	Sara_2_CID.1089.1089.3	K.LKS*KESLQEAGK.K
JH_2_CID.1747.1747.3	R.VLHAQCHSTPDS*AEDVR.K	Sara_2_CID.1090.1090.4	K.KNFGRVN#ADFGQ#T*GVR.K
JH_2_CID.1751.1751.3	K.SELNEIKENQRS*PVR.V	Sara_2_CID.1092.1092.3	K.IEDVGS*DEEDDSGKDKK.K
JH_2_CID.1758.1758.2	R.YGMGTS*VER.A	Sara_2_CID.1094.1094.4	K.EREKEIS*DDEAEEEKGEK.K
JH_2_CID.1759.1759.2	K.AIYQGPSS*PDKS.-	Sara_2_CID.1095.1095.3	K.EVEESDAGAT*LAPR.K
JH_2_CID.1761.1761.2	K.ESLKEEDES*DDDNM.-	Sara_2_CID.1096.1096.2	K.IFGT*DVQ#YHAYT*EK.K
JH_2_CID.1765.1765.3	R.RRS*PS*PAPPPPPPPPPR.R	Sara_2_CID.1097.1097.3	K.LY*SMKFQ#GPDNGQGPK.K
JH_2_CID.1767.1767.3	K.APKPEPVPEPKEPS*PEK.N	Sara_2_CID.1100.1100.4	K.EKTPSPKEEDEEAES*PPEKK.K
JH_2_CID.1783.1783.3	R.YHGHS*MSDPGVS*YR.T	Sara_2_CID.1101.1101.2	K.EVQS*PEQVK.K
JH_2_CID.1799.1799.4	R.LLKPGEEPSEYT*DEEDTKDHSK.Q	Sara_2_CID.1103.1103.4	K.RNWVWT*SY*IINK.K
JH_2_CID.1807.1807.2	R.YGMGTS*VER.A	Sara_2_CID.1104.1104.3	K.VTVHQVS*PQHR.K
JH_2_CID.1808.1808.4	R.LLKPGEEPSEYT*DEEDTKDHSKQD.-	Sara_2_CID.1106.1106.3	K.DRS*PLRRS*PPR.K
JH_2_CID.1809.1809.2	R.QGDNIS*DDEDEVR.V	Sara_2_CID.1107.1107.2	K.RGGGSGGGDES*EGEEVDED.K
JH_2_CID.1813.1813.3	K.EELEQQT*DGDCDEEDDDKDGEMPK.S	Sara_2_CID.1109.1109.2	K.MKNINKETY*EDFK.K
JH_2_CID.1815.1815.3	K.HPEAPDEES*DHDYQNHI.-	Sara_2_CID.1110.1110.3	K.AGDM@LEDS*PKRPK.K
JH_2_CID.1816.1816.3	R.VRPASSAAS*VYAGAGGSGSR.I	Sara_2_CID.1111.1111.3	K.KHS*QTDLVSR.K
JH_2_CID.1827.1827.3	R.LLKPGEEPSEY*TDEEDTKDHSKQD.-	Sara_2_CID.1114.1114.3	K.AGETRFT*DT*RKDEQER.K
JH_2_CID.1829.1829.2	R.VRPAS*SAASVYAGAGGSGSR.I	Sara_2_CID.1115.1115.2	K.IEDVGS*DEEDDSGKDKK.K
JH_2_CID.1836.1836.3	R.LGNRKS*VVFTSAR.A	Sara_2_CID.1118.1118.4	K.AGETRFT*DTRKDEQER.K
JH_2_CID.1839.1839.2	K.AIYQGPSS*PDKS.-	Sara_2_CID.1120.1120.3	K.AGETRFT*DTRKDEQER.K
JH_2_CID.1850.1850.4	R.LLKPGEEPSEYTDEEDT*KDHSK.Q	Sara_2_CID.1123.1123.3	K.RRS*PS*PYYSR.K
JH_2_CID.1860.1860.4	K.KANS*QDKIEFHNEVDGAK.Q	Sara_2_CID.1125.1125.3	K.KGTGDCS*DEEVDGKADGADAK.K
JH_2_CID.1867.1867.3	R.VRPAS*SAASVYAGAGGSGSR.I	Sara_2_CID.1129.1129.3	K.Q#VM@TVLM@NLS*FTSR.K
JH_2_CID.1869.1869.4	R.LLKPGEEPSEYT*DEEDTKDHSKQD.-	Sara_2_CID.1130.1130.2	K.GLN#DFQS*WEK.K
JH_2_CID.1870.1870.3	K.AKPS*PAPS*PTISAPDASGPQKR.S	Sara_2_CID.1131.1131.2	K.RRS*PS*PYYSR.K
JH_2_CID.1880.1880.2	R.VSDQNS*PVLPK.K	Sara_2_CID.1135.1135.3	K.SSSFSEEKGES*DDEKPR.K
JH_2_CID.1885.1885.2	R.SSQS*ESEIVPK.V	Sara_2_CID.1136.1136.2	K.DRS*PLRRS*PPR.K
JH_2_CID.1886.1886.4	K.RPHT*PTPGIYM#GRPTYGSSR.R	Sara_2_CID.1137.1137.4	K.CCLDEGKNEPERKNS*VCTK.K
JH_2_CID.1888.1888.2	R.VAVGCRLS*N@GEAE.-	Sara_2_CID.1138.1138.3	K.DGLPRT*PSRR.K
JH_2_CID.1892.1892.2	R.AYS*GSDLPSGTSGGGGADGAR.A	Sara_2_CID.1139.1139.2	K.KADIDQS*PVSK.K
JH_2_CID.1893.1893.2	R.SS*PPATDPGPVPSSPR.Q	Sara_2_CID.1141.1141.3	K.GTGDCS*DEEVDGKADGADAK.K
JH_2_CID.1894.1894.3	K.IEDVGS*DEEDDSGKDKK.K	Sara_2_CID.1142.1142.3	K.YCKDLMGFGT*KPR.K
JH_2_CID.1899.1899.3	K.HTGPNS*PDTANDGFVR.L	Sara_2_CID.1143.1143.3	K.RKS*EPAVGPPR.K
JH_2_CID.1902.1902.2	K.HTGPNS*PDTANDGFVR.L	Sara_2_CID.1144.1144.2	K.GTGDCS*DEEVDGKADGADAK.K
JH_2_CID.1908.1908.3	R.SHS*GPAGSFNKPAIR.I	Sara_2_CID.1145.1145.3	K.RDKSHSHTPS*HR.K
JH_2_CID.1914.1914.3	K.AKPAMPQDSVPS*PR.S	Sara_2_CID.1148.1148.2	K.KVS*MEPR.K
JH_2_CID.1919.1919.3	R.RRQS*VELHS*PQSLPR.G	Sara_2_CID.1149.1149.2	K.IFQ#HS*VKK.K
JH_2_CID.1939.1939.2	R.RRQS*VELHS*PQSLPR.G	Sara_2_CID.1150.1150.3	K.TPSPKEEDEEAES*PPEKK.K
JH_2_CID.1953.1953.3	K.ESDDKPEIEDVGS*DEEEEEKK.D	Sara_2_CID.1151.1151.2	K.GSYRDS*LR.K
JH_2_CID.1967.1967.3	R.RRQS*VELHS*PQSLPR.G	Sara_2_CID.1156.1156.3	K.DRS*PLRRS*PPR.K
JH_2_CID.1988.1988.2	R.RRQS*VELHS*PQSLPR.G	Sara_2_CID.1158.1158.2	K.AEDGAAPSPSSET*PK.K
JH_2_CID.2002.2002.3	K.ESDDKPEIEDVGS*DEEEEEKK.D	Sara_2_CID.1159.1159.3	K.GKPSS*EDEKEAGGLR.K
JH_2_CID.2016.2016.3	R.RRQS*VELHS*PQSLPR.G	Sara_2_CID.1164.1164.3	K.AGETRFT*DT*RKDEQER.K
JH_2_CID.2020.2020.2	R.ST*TFSTNYR.S	Sara_2_CID.1166.1166.2	K.IEDVGS*DEEDDSGKDKK.K
JH_2_CID.2049.2049.2	R.RHS*DLPETNTSDPETLTK.E	Sara_2_CID.1169.1169.3	K.RRS*PS*PYYSR.K
JH_2_CID.2052.2052.2	K.VLHGAQTS*DEEKDF.-	Sara_2_CID.1171.1171.3	K.LKS*KES*LQEAGK.K
JH_2_CID.2054.2054.3	R.RQSVELHS*PQSLPR.G	Sara_2_CID.1173.1173.2	K.LKS*KES*LQEAGK.K
JH_2_CID.2056.2056.3	K.TET*QEKNPLPSKETIEQEK.Q	Sara_2_CID.1174.1174.3	K.KGTGDCS*DEEVDGKADGADAK.K
JH_2_CID.2061.2061.3	K.VLHGAQTS*DEEKDF.-	Sara_2_CID.1176.1176.3	K.IEDVGS*DEEDDSGKDKK.K
JH_2_CID.2063.2063.3	K.KEKS*PELPEPSVR.M	Sara_2_CID.1177.1177.2	K.EKEIS*DDEAEEEK.K
JH_2_CID.2065.2065.3	R.RRQS*VELHS*PQSLPR.G	Sara_2_CID.1178.1178.2	K.SAS*EPSLHR.K
JH_2_CID.2068.2068.2	K.SETNWES*PKQIK.K	Sara_2_CID.1179.1179.2	K.RRS*PS*PYYSR.K
JH_2_CID.2076.2076.3	K.RPGPEHSLGLEKES*DEEPED.-	Sara_2_CID.1180.1180.3	K.RENS*LRRT*LSR.K
JH_2_CID.2088.2088.4	K.KKEIQN@GTLHES*DSEHVPQDFK.L	Sara_2_CID.1181.1181.3	K.Q#VM@TVLM@NLS*FTSR.K
JH_2_CID.2095.2095.2	K.VLHGAQTS*DEEKDF.-	Sara_2_CID.1183.1183.2	K.TAS*FSESR.K
JH_2_CID.2096.2096.2	R.TGEPDEEEGTFRSS*IR.R	Sara_2_CID.1184.1184.3	K.KVELSESEEDKGS*K.K
JH_2_CID.2102.2102.4	R.SYHQAYEPDYEGRYS*PSYDRR.A	Sara_2_CID.1185.1185.3	K.EKEIS*DDEAEEEK.K
JH_2_CID.2105.2105.3	K.LSRGDS*LKEPTSIADSSR.H	Sara_2_CID.1186.1186.3	K.DYDEEEQGYDS*EKEKK.K
JH_2_CID.2107.2107.3	R.RRQS*VELHS*PQSLPR.G	Sara_2_CID.1190.1190.4	K.VLHAQCHSTPDS*AEDVRK.K
JH_2_CID.2114.2114.3	K.ESDDKPEIEDVGS*DEEEEEK.K	Sara_2_CID.1191.1191.3	K.VLHAQCHSTPDS*AEDVRK.K
JH_2_CID.2116.2116.2	K.ESDDKPEIEDVGS*DEEEEEK.K	Sara_2_CID.1192.1192.3	K.GN#LLFS*FESRESR.K
JH_2_CID.2119.2119.3	R.RNEAFVCKPDPSPPS*PSEEER.R	Sara_2_CID.1193.1193.2	K.TELSPSRAS*PGK.K
JH_2_CID.2121.2121.3	R.LLKPGEEPSEYT*DEEDTK.D	Sara_2_CID.1194.1194.3	K.RPERPRPS*DAAPVK.K
JH_2_CID.2137.2137.3	K.NAIHTYVQAGS*HIAAK.G	Sara_2_CID.1198.1198.2	K.AAS*LTEDR.K
JH_2_CID.2142.2142.3	R.RQS*VELHS*PQSLPR.G	Sara_2_CID.1199.1199.3	K.LQ#EET*VT*FFDAR.K
JH_2_CID.2144.2144.2	R.SSM#S*GLHLVK.Q	Sara_2_CID.1200.1200.2	K.YRS*PYSGPK.K
JH_2_CID.2150.2150.2	R.RQS*VELHS*PQSLPR.G	Sara_2_CID.1202.1202.4	K.RPERPRPS*DAAPVK.K
JH_2_CID.2153.2153.2	R.TGEPDEEEGTFRSS*IR.R	Sara_2_CID.1205.1205.2	K.VLHAQCHST*PDSAEDVRK.K
JH_2_CID.2156.2156.3	R.RRQS*VELHS*PQSLPR.G	Sara_2_CID.1207.1207.3	K.KAEGEPQEES*PLKSK.K
JH_2_CID.2161.2161.3	R.RQS*VELHSPQSLPR.G	Sara_2_CID.1209.1209.3	K.LVSSRDPDSES*PK.K
JH_2_CID.2165.2165.4	R.RQS*VELHS*PQSLPR.G	Sara_2_CID.1213.1213.3	K.AGETRFT*DT*RKDEQER.K
JH_2_CID.2179.2179.3	K.QAEVADQQTTDLPAENGETENQSPAS*EEEKEAK.S	Sara_2_CID.1214.1214.2	K.LVSSRDPDSES*PK.K
JH_2_CID.2188.2188.2	K.VATLNS*EEESDPPTYK.D	Sara_2_CID.1215.1215.5	K.VLHAQCHSTPDS*AEDVRK.K
JH_2_CID.2191.2191.3	R.RQS*VELHS*PQSLPR.G	Sara_2_CID.1216.1216.3	K.ASPASGHQLS*DQEEADHGR.K
JH_2_CID.2192.2192.3	K.QAEVADQQTTDLPAENGETENQSPAS*EEEKEAK.S	Sara_2_CID.1220.1220.3	K.RRS*PS*PYYSR.K
JH_2_CID.2195.2195.3	R.KAS*LETGESFPEDTKEPR.E	Sara_2_CID.1225.1225.3	K.IEDVGS*DEEDDSGKDKK.K
JH_2_CID.2198.2198.2	R.RQS*VELHS*PQSLPR.G	Sara_2_CID.1226.1226.2	K.EKEIS*DDEAEEEK.K
JH_2_CID.2206.2206.3	R.RRQS*VELHS*PQSLPR.G	Sara_2_CID.1227.1227.2	K.RRS*PS*PYYSR.K
JH_2_CID.2213.2213.4	K.SKKPARPNSEVLLS*GSEDADDPNKLSK.K	Sara_2_CID.1228.1228.4	K.GAKEEHGGLIRS*PR.K
JH_2_CID.2226.2226.3	R.SSS*PVTELTARS*PVKQDK.S	Sara_2_CID.1232.1232.2	K.AGETRFT*DTR.K
JH_2_CID.2234.2234.3	K.SKES*LQEAGKSDANTDLIGGSPK.G	Sara_2_CID.1233.1233.3	K.GAKEEHGGLIRS*PR.K
JH_2_CID.2240.2240.3	R.RQS*VELHS*PQSLPR.G	Sara_2_CID.1236.1236.2	K.IEDVGS*DEEDDSGKDKK.K
JH_2_CID.2245.2245.3	R.DGTAPPPQSPSSPGSGQDEDWS*DEESPR.K	Sara_2_CID.1237.1237.2	K.AASSSSPGSPVASSPS*K.K
JH_2_CID.2248.2248.2	R.RQS*VELHS*PQSLPR.G	Sara_2_CID.1239.1239.4	K.VLHAQCHST*PDSAEDVRK.K
JH_2_CID.2251.2251.4	K.HIKEEPLS*EEEPCTSTAVPSPEKK.K	Sara_2_CID.1240.1240.3	K.VLHAQCHSTPDS*AEDVRK.K
JH_2_CID.2257.2257.3	R.SRT*SVQTEDDQLIAGQSAR.A	Sara_2_CID.1241.1241.3	K.IEDVGS*DEEDDSGKDK.K
JH_2_CID.2261.2261.3	R.RRQS*VELHS*PQSLPR.G	Sara_2_CID.1242.1242.2	K.IEDVGS*DEEDDSGKDK.K
JH_2_CID.2262.2262.4	K.RPHT*PTPGIYMGRPTYGSSR.R	Sara_2_CID.1243.1243.3	K.KGTENGVNGTVTSN#GADS*PR.K
JH_2_CID.2264.2264.2	R.TASLTSAAS*IDGSR.S	Sara_2_CID.1244.1244.2	K.EIS*DDEAEEEK.K
JH_2_CID.2270.2270.2	K.EKS*PELPEPSVR.M	Sara_2_CID.1246.1246.3	K.AGETRFT*DTR.K
JH_2_CID.2272.2272.2	R.HSSLPTES*DEDIAPAQR.V	Sara_2_CID.1247.1247.3	K.RFS*PPRR.K
JH_2_CID.2276.2276.3	R.HSSLPTES*DEDIAPAQR.V	Sara_2_CID.1249.1249.3	K.RDES*DEEPPRVER.K
JH_2_CID.2277.2277.3	R.SYHQAYEPDYEGRYS*PSYDR.R	Sara_2_CID.1250.1250.2	K.KGTENGVN#GTVTSNGADS*PR.K
JH_2_CID.2280.2280.3	K.HIKEEPLS*EEEPCTSTAVPS*PEKK.K	Sara_2_CID.1251.1251.3	K.SNWQNYRQAY*SPR.K
JH_2_CID.2287.2287.3	R.QSVELHS*PQSLPR.G	Sara_2_CID.1253.1253.3	K.RQN#T*VRS*FMKR.K
JH_2_CID.2289.2289.3	R.RQS*VELHS*PQSLPR.G	Sara_2_CID.1254.1254.3	K.SES*PKEPEQLRK.K
JH_2_CID.2292.2292.3	R.KDKS*PVREPIDNLTPEER.D	Sara_2_CID.1255.1255.3	K.SSTLSSGSVS*LS*PK.K
JH_2_CID.2298.2298.2	R.RQS*VELHS*PQSLPR.G	Sara_2_CID.1257.1257.2	K.TAS*FSESR.K
JH_2_CID.2301.2301.2	K.ATWGDGGDSS*PSNVVSK.Q	Sara_2_CID.1258.1258.2	K.VLHAQCHST*PDSAEDVRK.K
JH_2_CID.2303.2303.4	K.RPHT*PTPGIYMGRPTYGSSR.R	Sara_2_CID.1261.1261.2	K.KGTENGVN#GTVTSNGADS*PR.K
JH_2_CID.2304.2304.3	R.RRQS*VELHS*PQSLPR.G	Sara_2_CID.1262.1262.3	K.AGETRFT*DT*RKDEQER.K
JH_2_CID.2305.2305.2	R.RQS*VELHS*PQ@SLPR.G	Sara_2_CID.1263.1263.2	K.YRES*RDQ#K.K
JH_2_CID.2317.2317.3	R.ELEKPIQSKPQSPVIQATAGS*PK.F	Sara_2_CID.1267.1267.3	K.KGTENGVN#GTVTSN#GADS*PR.K
JH_2_CID.2326.2326.2	R.AGS*PQLDDIR.V	Sara_2_CID.1269.1269.2	K.ASHS*AVDITK.K
JH_2_CID.2327.2327.2	R.SRS*GEGEVSGLMR.K	Sara_2_CID.1270.1270.2	K.KKS*Q#Q#VFASPS*K.K
JH_2_CID.2329.2329.4	R.ELEKPIQSKPQSPVIQATAGS*PK.F	Sara_2_CID.1271.1271.3	K.RRS*PS*PYYSR.K
JH_2_CID.2331.2331.3	R.RQS*VELHS*PQSLPR.G	Sara_2_CID.1272.1272.3	K.GPDRT*PPSEEDSAEAER.K
JH_2_CID.2335.2335.2	K.GLQGKQ@GEKCS*GN@PYPAQ@R.L	Sara_2_CID.1275.1275.2	K.APTAAPS*PEPR.K
JH_2_CID.2340.2340.2	R.RQS*VELHS*PQSLPR.G	Sara_2_CID.1276.1276.3	K.QT*RTYLKN#KSR.K
JH_2_CID.2345.2345.3	R.RRQS*VELHS*PQSLPR.G	Sara_2_CID.1279.1279.4	K.RSN#GLAHTS*PTRPTPQPR.K
JH_2_CID.2350.2350.3	K.NKGS*ILSATGPELSHK.T	Sara_2_CID.1281.1281.2	K.AGETRFT*DTR.K
JH_2_CID.2373.2373.3	R.RQS*VELHS*PQSLPR.G	Sara_2_CID.1282.1282.3	K.IEDVGS*DEEDDSGKDKK.K
JH_2_CID.2382.2382.2	R.TAS*LTSAASIDGSR.S	Sara_2_CID.1283.1283.2	K.RQN#T*VRS*FMKR.K
JH_2_CID.2383.2383.2	K.SAS*PAPADVAPAQEDLR.T	Sara_2_CID.1284.1284.2	K.LGASNS*PGQPNSVK.K
JH_2_CID.2384.2384.2	R.RQS*VELHS*PQSLPR.G	Sara_2_CID.1285.1285.2	K.SCSHQTS*APSLK.K
JH_2_CID.2385.2385.2	R.TDSREDEIS*PPPPNPVVK.G	Sara_2_CID.1286.1286.3	K.TVT*TPWSDQ#PR.K
JH_2_CID.2391.2391.3	R.HSS*VGGHSSQVPLLR.D	Sara_2_CID.1288.1288.3	K.IEDVGS*DEEDDSGKDK.K
JH_2_CID.2394.2394.3	R.RRQS*VELHS*PQSLPR.G	Sara_2_CID.1289.1289.4	K.VLHAQCHST*PDSAEDVRK.K
JH_2_CID.2395.2395.3	K.SAS*PAPADVAPAQEDLR.T	Sara_2_CID.1290.1290.2	K.IEDVGS*DEEDDSGKDK.K
JH_2_CID.2397.2397.3	K.VDNLTYRTS*PDTLR.R	Sara_2_CID.1291.1291.3	K.VLHAQCHSTPDS*AEDVRK.K
JH_2_CID.2398.2398.2	K.ALDIDS*DEEPEPK.E	Sara_2_CID.1293.1293.2	K.TELS*PSRAS*PGK.K
JH_2_CID.2405.2405.3	R.QS*VELHS*PQSLPR.G	Sara_2_CID.1296.1296.3	K.RDES*DEEPPRVER.K
JH_2_CID.2409.2409.2	R.GLS*PLSSTADTK.A	Sara_2_CID.1298.1298.3	K.RFS*PPRR.K
JH_2_CID.2411.2411.3	R.EGQVEAAQPEQAAEAPAESSAQPNQLETGAS*SPER.S	Sara_2_CID.1299.1299.3	K.AGETRFT*DTR.K
JH_2_CID.2419.2419.3	K.HIKEEPLS*EEEPCTSTAVPSPEK.K	Sara_2_CID.1300.1300.2	K.VGSS*SSSFR.K
JH_2_CID.2420.2420.3	R.SKEPSSPGTDDVFTPGPSDS*PGSQR.I	Sara_2_CID.1302.1302.3	K.RQN#T*VRS*FMKR.K
JH_2_CID.2423.2423.3	R.RQS*VELHS*PQSLPR.G	Sara_2_CID.1303.1303.3	K.FHPS*MLSNY*LK.K
JH_2_CID.2429.2429.2	K.SAS*PAPADVAPAQEDLR.T	Sara_2_CID.1304.1304.3	K.DLDKPRRS*PALR.K
JH_2_CID.2434.2434.2	R.TAS*LTSAASIDGSR.S	Sara_2_CID.1305.1305.3	K.YHGHS*M@SDPGVSYR.K
JH_2_CID.2443.2443.3	R.RRQS*VELHS*PQSLPR.G	Sara_2_CID.1306.1306.3	K.IFN#QNQGIS*VPR.K
JH_2_CID.2445.2445.3	R.KETES*EAEDDNLDDLER.H	Sara_2_CID.1307.1307.4	K.DLDKPRRS*PALR.K
JH_2_CID.2447.2447.2	R.KETES*EAEDDNLDDLER.H	Sara_2_CID.1310.1310.2	K.KGTEN#GVNGTVTSN#GADS*PR.K
JH_2_CID.2457.2457.3	K.GENEETLGRPAQPPSAGETPHS*PGVEDAPIAK.V	Sara_2_CID.1311.1311.3	K.AGETRFT*DT*RKDEQER.K
JH_2_CID.2468.2468.3	R.AINPTMAAPGS*PSLSHR.Q	Sara_2_CID.1313.1313.2	K.RGFS*DSGGGPPAK.K
JH_2_CID.2471.2471.4	K.GENEETLGRPAQPPSAGETPHS*PGVEDAPIAK.V	Sara_2_CID.1316.1316.3	K.QVTVSHNM@KT*QNPK.K
JH_2_CID.2472.2472.3	R.RQS*VELHS*PQSLPR.G	Sara_2_CID.1318.1318.2	K.KGS*PTPAYPER.K
JH_2_CID.2474.2474.3	K.RTNPPGGKGS*GIFDESTPVQTR.Q	Sara_2_CID.1320.1320.3	K.RSN#GLAHT*SPTRPTPQPR.K
JH_2_CID.2476.2476.3	R.RKS*ELPQDVYTIK.A	Sara_2_CID.1321.1321.2	K.AEEPS*EEEADAPKPK.K
JH_2_CID.2479.2479.2	R.RTS*MGGTQQQFVEGVR.M	Sara_2_CID.1323.1323.3	K.KGTENGVN#GTVTSN#GADS*PR.K
JH_2_CID.2485.2485.3	R.KVVDYSQFQES*DDADEDYGR.D	Sara_2_CID.1324.1324.3	K.DRSRT*VS*ASSTGDLPK.K
JH_2_CID.2492.2492.3	R.RRQS*VELHS*PQSLPR.G	Sara_2_CID.1325.1325.4	K.RSN#GLAHTS*PTRPTPQPR.K
JH_2_CID.2494.2494.2	K.SVPTIDS*GNEDDDSSFK.I	Sara_2_CID.1326.1326.2	K.APTAAPS*PEPR.K
JH_2_CID.2514.2514.3	R.RRS*ESSGNLPSIVDTR.L	Sara_2_CID.1328.1328.2	K.ALPQT*PR.K
JH_2_CID.2521.2521.3	R.RQS*VELHS*PQSLPR.G	Sara_2_CID.1330.1330.4	K.RQDASERGDSAPQASS*DLEDDPHTHTK.K
JH_2_CID.2525.2525.2	K.EEVAS*EPEEAASPITPK.K	Sara_2_CID.1332.1332.2	K.RRM@AT*MN#TR.K
JH_2_CID.2534.2534.3	K.DKS*PVREPIDNLTPEER.D	Sara_2_CID.1335.1335.2	K.FNLSSHN#Q#S*PKR.K
JH_2_CID.2541.2541.2	K.SVPTIDS*GNEDDDSSFK.I	Sara_2_CID.1337.1337.4	K.VLHAQCHST*PDSAEDVRK.K
JH_2_CID.2543.2543.3	R.KVQVAPLQGS*PPLSHDDR.G	Sara_2_CID.1338.1338.3	K.NHTLQLKSCQAS*LQR.K
JH_2_CID.2549.2549.2	R.EDEIS*PPPPNPVVK.G	Sara_2_CID.1339.1339.3	K.VLHAQCHSTPDS*AEDVRK.K
JH_2_CID.2550.2550.2	K.VVAGVAS*ALAHK.Y	Sara_2_CID.1340.1340.3	K.IEDVGS*DEEDDSGKDKK.K
JH_2_CID.2552.2552.3	R.KVVDYSQFQES*DDADEDYGR.D	Sara_2_CID.1344.1344.2	K.IEDVGS*DEEDDSGKDK.K
JH_2_CID.2555.2555.3	R.QSS*LNFQSSDPEHIR.Q	Sara_2_CID.1347.1347.4	K.LKGMKDDKDEEDDGTGS*PHLNNR.K
JH_2_CID.2563.2563.2	R.SIS*TVDLTEK.S	Sara_2_CID.1349.1349.2	K.RES*GEGEEEVADSAR.K
JH_2_CID.2565.2565.2	R.LGAPENSGIST*LER.G	Sara_2_CID.1351.1351.2	K.VGS*SSSSFR.K
JH_2_CID.2570.2570.3	R.RQS*VELHS*PQSLPR.G	Sara_2_CID.1352.1352.3	K.RES*GEGEEEVADSAR.K
JH_2_CID.2578.2578.3	K.RKPS*VPDTASPADDSFVDPGER.L	Sara_2_CID.1354.1354.3	K.RRNS*EEFGVK.K
JH_2_CID.2579.2579.2	R.VSGRTS*PLLLDR.A	Sara_2_CID.1355.1355.3	K.RDES*DEEPPRVER.K
JH_2_CID.2585.2585.3	R.RRQS*VELHS*PQSLPR.G	Sara_2_CID.1358.1358.2	K.AES*GPDLR.K
JH_2_CID.2591.2591.2	R.IDS*TEVIYQPR.R	Sara_2_CID.1359.1359.3	K.NYQQNYQNSES*GEKNEGSESAPEGQAQQR.K
JH_2_CID.2594.2594.3	R.VSGRTS*PLLLDR.A	Sara_2_CID.1361.1361.3	K.QVTVSHNM@KT*QNPK.K
JH_2_CID.2597.2597.2	R.EDEIS*PPPPNPVVK.G	Sara_2_CID.1363.1363.3	K.RQN#T*VRS*FMKR.K
JH_2_CID.2601.2601.3	R.AATATRPPGPPPAPQPPS*PAPSS*PPRPALAR.E	Sara_2_CID.1366.1366.3	K.DRS*RTVS*ASSTGDLPK.K
JH_2_CID.2605.2605.2	R.KNS*ATIPESDDL.-	Sara_2_CID.1367.1367.2	K.KGTEN#GVN#GTVTSNGADS*PR.K
JH_2_CID.2611.2611.3	R.RVS*VCAETFNPDEEEDNDPR.V	Sara_2_CID.1368.1368.3	K.RAGDMLEDS*PKRPK.K
JH_2_CID.2618.2618.2	R.RVS*VCAETFNPDEEEDNDPR.V	Sara_2_CID.1369.1369.2	K.IEDVGS*DEEDDSGK.K
JH_2_CID.2625.2625.4	R.IGHHSTSDDSSAYRS*VDEVNYWDK.Q	Sara_2_CID.1370.1370.2	K.KAEGEPQEES*PLK.K
JH_2_CID.2626.2626.3	R.RRQS*VELHS*PQSLPR.G	Sara_2_CID.1372.1372.2	K.S*FTSGPGAR.K
JH_2_CID.2636.2636.2	K.LYGSGGPPPTGEEDT*SEKDEL.-	Sara_2_CID.1375.1375.2	K.RDYDDMS*PR.K
JH_2_CID.2637.2637.2	R.SLS*EQPVVDTATATEQAK.Q	Sara_2_CID.1376.1376.3	K.VKVDGPRS*PSYGR.K
JH_2_CID.2641.2641.3	K.GSEDYPDPPLPHSY*SSDR.I	Sara_2_CID.1379.1379.3	K.KGTENGVN#GTVTSN#GADS*PR.K
JH_2_CID.2642.2642.2	K.GSEDYPDPPLPHSYS*SDR.I	Sara_2_CID.1380.1380.2	K.SRS*HN#ARS*HK.K
JH_2_CID.2647.2647.2	K.VVDYSQFQES*DDADEDYGR.D	Sara_2_CID.1381.1381.2	K.TSAS*PPLEK.K
JH_2_CID.2650.2650.2	K.YFDS*GDYNMAK.A	Sara_2_CID.1382.1382.4	K.RAGDMLEDS*PKRPK.K
JH_2_CID.2653.2653.3	R.RVS*VCAETFNPDEEEDNDPR.V	Sara_2_CID.1384.1384.2	K.T*GS*RTGSR.K
JH_2_CID.2654.2654.2	R.KNS*ATIPESDDL.-	Sara_2_CID.1387.1387.4	K.VLHAQCHST*PDSAEDVRK.K
JH_2_CID.2655.2655.3	R.RQS*VELHS*PQSLPR.G	Sara_2_CID.1388.1388.2	K.KAMTVGQY*RHLANS*K.K
JH_2_CID.2657.2657.2	R.TVEIPEDEVVRT*PR.S	Sara_2_CID.1389.1389.3	K.IEDVGS*DEEDDSGKDKK.K
JH_2_CID.2660.2660.3	K.SLPKEEVAS*EPEEAASPITPK.K	Sara_2_CID.1390.1390.3	K.VLHAQCHSTPDS*AEDVRK.K
JH_2_CID.2668.2668.3	R.RPLTTSPS*LEGTQETYTVAHEENVR.F	Sara_2_CID.1391.1391.4	K.RRHS*GQDVHVVLK.K
JH_2_CID.2675.2675.3	R.ADAPDAGAQS*DSELPSYHQNDVSLDR.G	Sara_2_CID.1393.1393.3	K.VLHAQCHSTPDS*AEDVR.K
JH_2_CID.2676.2676.3	R.RRQS*VELHS*PQSLPR.G	Sara_2_CID.1394.1394.2	K.RQIS*IR.K
JH_2_CID.2677.2677.2	R.SLS*PGGAALGYR.D	Sara_2_CID.1397.1397.2	K.RLSS*LR.K
JH_2_CID.2679.2679.3	R.TRS*WESSSPVDRPELEAASPTTR.S	Sara_2_CID.1401.1401.2	K.VGS*SSSSFR.K
JH_2_CID.2682.2682.3	R.SDSVLPASHGHLPQAGS*LER.N	Sara_2_CID.1404.1404.3	K.RRHS*GQDVHVVLK.K
JH_2_CID.2696.2696.3	R.RQS*VELHS*PQSLPR.G	Sara_2_CID.1408.1408.2	K.RQN#T*VRS*FMK.K
JH_2_CID.2699.2699.3	K.CSDVSELSSS*PPGPYHQEPYISKPEER.F	Sara_2_CID.1409.1409.2	K.LASDDRPS*PPR.K
JH_2_CID.2706.2706.3	K.KAQLPETIQDVERKS*TQEEDV.-	Sara_2_CID.1410.1410.2	K.DTS*GPRVK.K
JH_2_CID.2710.2710.2	R.SQS*LPNSLDYAQTSER.G	Sara_2_CID.1411.1411.5	K.RRHS*GQDVHVVLK.K
JH_2_CID.2712.2712.4	K.KAQLPETIQDVERKST*QEEDV.-	Sara_2_CID.1415.1415.3	K.RAGDMLEDS*PKRPK.K
JH_2_CID.2716.2716.2	R.SSMS*GLHLVK.Q	Sara_2_CID.1416.1416.2	K.IEDVGS*DEEDDSGK.K
JH_2_CID.2717.2717.3	R.SRT*LSQS*SESGTLPSGPPGHTMEVSC.-	Sara_2_CID.1417.1417.3	K.KNS*VSLHAPK.K
JH_2_CID.2718.2718.3	R.RRDEDMLYS*PELAQR.G	Sara_2_CID.1418.1418.2	K.VLHAQCHSTPDS*AEDVR.K
JH_2_CID.2721.2721.3	R.RVS*VCAETFNPDEEEDNDPR.V	Sara_2_CID.1419.1419.3	K.DRS*RTVSASST*GDLPK.K
JH_2_CID.2725.2725.2	K.MELGT*PLR.H	Sara_2_CID.1421.1421.2	K.S*FTSGPGAR.K
JH_2_CID.2730.2730.3	K.IYHLPDAES*DEDEDFKEQTR.L	Sara_2_CID.1422.1422.3	K.EEHGGLIRS*PR.K
JH_2_CID.2733.2733.2	K.LHVS*TINLQK.A	Sara_2_CID.1425.1425.2	K.KNS*VSLHAPK.K
JH_2_CID.2737.2737.3	R.RQS*VELHS*PQSLPR.G	Sara_2_CID.1426.1426.4	K.VLHAQCHSTPDS*AEDVR.K
JH_2_CID.2741.2741.4	K.IYHLPDAES*DEDEDFKEQTR.L	Sara_2_CID.1429.1429.2	K.TSAS*PPLEK.K
JH_2_CID.2744.2744.3	R.RRQS*VELHS*PQSLPR.G	Sara_2_CID.1431.1431.3	K.KGTENGVN#GTVTSN#GADS*PR.K
JH_2_CID.2749.2749.3	K.VSSAPIPCPSPGPAPSAVPS*SPK.N	Sara_2_CID.1433.1433.3	K.T*NN#VGLIYK.K
JH_2_CID.2753.2753.2	K.VGS*LDNVGHLPAGGTVK.T	Sara_2_CID.1436.1436.4	K.RRHS*GQDVHVVLK.K
JH_2_CID.2758.2758.2	R.SSMS*GLHLVK.Q	Sara_2_CID.1437.1437.3	K.GDSAPQASSDLEDDPHTHT*K.K
JH_2_CID.2760.2760.3	R.IGHHS*TSDDSSAYRS*VDEVNYWDK.Q	Sara_2_CID.1439.1439.3	K.VLHAQCHSTPDS*AEDVRK.K
JH_2_CID.2762.2762.2	K.LSCS*LEDLR.C	Sara_2_CID.1442.1442.3	K.VLHAQCHSTPDS*AEDVR.K
JH_2_CID.2763.2763.2	K.ASS*VTTFTGEPNMCPR.C	Sara_2_CID.1443.1443.2	K.RQIS*IR.K
JH_2_CID.2765.2765.4	R.IGHHST*SDDSSAYRS*VDEVNYWDK.Q	Sara_2_CID.1447.1447.2	K.RLSS*LR.K
JH_2_CID.2766.2766.3	K.LHLVENDFVGRQS*PAAR.D	Sara_2_CID.1450.1450.4	K.VLHAQCHST*PDSAEDVRK.K
JH_2_CID.2770.2770.3	R.VAQS*DGEESPAEEGQLLGER.I	Sara_2_CID.1453.1453.3	K.RRHS*GQDVHVVLK.K
JH_2_CID.2772.2772.2	K.RIPYT*PGEIPK.F	Sara_2_CID.1457.1457.2	K.GDSAPQASS*DLEDDPHTHTK.K
JH_2_CID.2775.2775.3	R.TLS*QSSESGTLPSGPPGHTMEVSC.-	Sara_2_CID.1464.1464.3	K.KNS*VSLHAPK.K
JH_2_CID.2776.2776.2	R.RLS*IATLR.D	Sara_2_CID.1465.1465.3	K.DLTHSDS*ESSLHTSDR.K
JH_2_CID.2779.2779.3	K.IYHLPDAES*DEDEDFKEQTR.L	Sara_2_CID.1466.1466.4	K.GDSAPQASS*DLEDDPHTHTK.K
JH_2_CID.2784.2784.3	R.RQS*VELHS*PQSLPR.G	Sara_2_CID.1467.1467.3	K.IEDVGS*DEEDDSGKDKK.K
JH_2_CID.2787.2787.3	K.EGINPGYDDYADS*DEDQHDAYLER.M	Sara_2_CID.1468.1468.2	K.TRLS*PPR.K
JH_2_CID.2795.2795.3	K.T*RTSLHTLTGDLPK.Q	Sara_2_CID.1471.1471.3	K.M@RRY*IKN#PR.K
JH_2_CID.2801.2801.4	R.HGTDLWIDNMNSAPS*HSPEKK.D	Sara_2_CID.1472.1472.3	K.ATAPQTQHVS*PMR.K
JH_2_CID.2805.2805.2	R.SSS*VGSSSSYPISSAVPR.T	Sara_2_CID.1473.1473.2	K.VLHAQCHSTPDS*AEDVR.K
JH_2_CID.2808.2808.2	K.GILAADESVGT*MGNR.L	Sara_2_CID.1474.1474.2	K.ATAPQTQHVS*PMR.K
JH_2_CID.2812.2812.2	R.MS*GFIYQGK.L	Sara_2_CID.1475.1475.3	K.HSQ#KKSIGS*QY*K.K
JH_2_CID.2829.2829.3	K.IYHLPDAES*DEDEDFKEQTR.L	Sara_2_CID.1477.1477.3	K.ESPRPPAAAEAPAGS*DGEDGGRR.K
JH_2_CID.2833.2833.2	R.TSS*PTTLPPLAR.S	Sara_2_CID.1480.1480.2	K.S*FTSGPGAR.K
JH_2_CID.2839.2839.2	R.RTLS*IDKGF.-	Sara_2_CID.1481.1481.2	K.DEKLKS*QPLS*T*KQK.K
JH_2_CID.2844.2844.3	K.GWLRDPNAS*PGDAGEQAIR.Q	Sara_2_CID.1482.1482.4	K.GRS*IDRDYDRDYER.K
JH_2_CID.2849.2849.4	K.HGS*WGSGLDM#HTKPWIR.A	Sara_2_CID.1487.1487.3	K.AGDMLEDS*PKRPK.K
JH_2_CID.2850.2850.2	K.GILAADES*VGTMGNR.L	Sara_2_CID.1488.1488.3	K.T*NN#VGLIYK.K
JH_2_CID.2852.2852.3	K.HGS*WGSGLDM#HTKPWIR.A	Sara_2_CID.1489.1489.4	K.RRHS*GQDVHVVLK.K
JH_2_CID.2853.2853.2	R.T*LSQSSESGTLPSGPPGHTMEVSC.-	Sara_2_CID.1492.1492.3	K.VLHAQCHSTPDS*AEDVR.K
JH_2_CID.2856.2856.3	R.TLS*QSSESGTLPSGPPGHTMEVSC.-	Sara_2_CID.1494.1494.3	K.GDSAPQASS*DLEDDPHTHTK.K
JH_2_CID.2858.2858.3	R.RRQS*VELHS*PQSLPR.G	Sara_2_CID.1496.1496.2	K.RLSS*LR.K
JH_2_CID.2863.2863.3	K.TVS*SPPT*SPRPGSAATMASSTSNIVPPR.H	Sara_2_CID.1498.1498.3	K.TGTIRAPS*N#PADN#ER.K
JH_2_CID.2864.2864.3	R.RQS*VELHS*PQSLPR.G	Sara_2_CID.1500.1500.2	K.AGDMLEDS*PKRPK.K
JH_2_CID.2865.2865.3	R.TLS*QS*SESGTLPSGPPGHTMEVSC.-	Sara_2_CID.1505.1505.2	K.FEGM@ERQ#Y*ASLPR.K
JH_2_CID.2878.2878.3	K.CGSGPVHISGQHLVAVEEDAES*EDEDEEDVK.L	Sara_2_CID.1506.1506.2	K.YSFN#VALS*LN#N#K.K
JH_2_CID.2892.2892.2	K.GILAADES*VGTMGNR.L	Sara_2_CID.1508.1508.2	K.RQIS*IR.K
JH_2_CID.2896.2896.2	R.RAS*LSDIGFGK.L	Sara_2_CID.1509.1509.3	K.VLHAQCHSTPDS*AEDVRK.K
JH_2_CID.2902.2902.2	R.SVS*NLKPVPVIGSK.L	Sara_2_CID.1513.1513.2	K.TRLS*PPR.K
JH_2_CID.2906.2906.3	R.RLS*SASTGKPPLSVEDDFEK.L	Sara_2_CID.1514.1514.3	K.IEDVGS*DEEDDSGKDKK.K
JH_2_CID.2907.2907.2	K.GLPSPYNMSAPGS*R.S	Sara_2_CID.1521.1521.2	K.SES*PKEPEQLR.K
JH_2_CID.2908.2908.3	R.SVS*NLKPVPVIGSK.L	Sara_2_CID.1522.1522.3	K.HSQ#KKSIGS*QY*K.K
JH_2_CID.2912.2912.3	R.RQS*VELHS*PQSLPR.G	Sara_2_CID.1526.1526.3	K.SES*PKEPEQLR.K
JH_2_CID.2915.2915.2	R.KQIT*VEELVR.S	Sara_2_CID.1527.1527.3	K.KGTEN#GVN#GTVTSN#GADS*PR.K
JH_2_CID.2917.2917.3	R.TGDLGIPPNPEDRS*PS*PEPIYNSEGKR.L	Sara_2_CID.1529.1529.2	K.LDEGT*PPEPK.K
JH_2_CID.2919.2919.3	R.TLS*QSS*ESGTLPSGPPGHTMEVSC.-	Sara_2_CID.1531.1531.2	K.SAS*SDTSEELNAQDSPKR.K
JH_2_CID.2922.2922.3	K.TRT*SLHT*LTGDLPK.Q	Sara_2_CID.1533.1533.3	K.AGDMLEDS*PKRPK.K
JH_2_CID.2927.2927.2	K.DEILPTT*PISEQK.G	Sara_2_CID.1536.1536.2	K.KRNT*GGK.K
JH_2_CID.2930.2930.3	R.GFGDGYNGYGGGPGGGNFGGS*PGYGGGR.G	Sara_2_CID.1537.1537.2	K.S*FTSGPGAR.K
JH_2_CID.2931.2931.3	R.ENVEYIEREES*DGEYDEFGR.K	Sara_2_CID.1538.1538.4	K.RRHS*GQDVHVVLK.K
JH_2_CID.2937.2937.2	R.GFGDGYNGYGGGPGGGNFGGS*PGYGGGR.G	Sara_2_CID.1540.1540.3	K.VLHAQCHSTPDS*AEDVR.K
JH_2_CID.2940.2940.3	R.HAFSPVASVESAS*GEVLHSPK.V	Sara_2_CID.1543.1543.2	K.DYDDMS*PR.K
JH_2_CID.2941.2941.2	R.RIDIS*PSALR.K	Sara_2_CID.1544.1544.3	K.GDSAPQASS*DLEDDPHTHTK.K
JH_2_CID.2943.2943.4	R.KKS*QIQEYVDYNGGAGVQHIALR.T	Sara_2_CID.1547.1547.3	K.TGTIRAPS*N#PADN#ER.K
JH_2_CID.2956.2956.2	K.DWEDDS*DEDMSNFDR.F	Sara_2_CID.1548.1548.2	K.RLS*PSAS*PPR.K
JH_2_CID.2961.2961.3	R.RQS*VELHS*PQSLPR.G	Sara_2_CID.1549.1549.4	K.HGLTHEELKS*PREPGYK.K
JH_2_CID.2964.2964.4	R.KGDRS*PEPGQTWAHEVFSSR.S	Sara_2_CID.1550.1550.2	K.EMAPQSVS*PR.K
JH_2_CID.2975.2975.4	R.KKS*QIQEYVDYN@GGAGVQHIALR.T	Sara_2_CID.1552.1552.3	K.KGTENGVN#GTVTSN#GADS*PR.K
JH_2_CID.2976.2976.2	K.DEILPTT*PISEQK.G	Sara_2_CID.1555.1555.4	K.VLHAQCHST*PDSAEDVRK.K
JH_2_CID.2977.2977.3	R.GFGDGYN@GYGGGPGGGNFGGS*PGYGGGR.G	Sara_2_CID.1556.1556.2	K.KLS*SAMSAAK.K
JH_2_CID.2978.2978.3	R.HAFSPVAS*VESAS*GEVLHSPK.V	Sara_2_CID.1559.1559.2	K.TS*PSSSPASLSR.K
JH_2_CID.2979.2979.3	R.ERS*PALKS*PLQSVVVR.R	Sara_2_CID.1565.1565.2	K.LTEPQHGLGS*QR.K
JH_2_CID.2990.2990.4	R.SDSLRPALNS*PVERPGTDLEEGEASVQTER.V	Sara_2_CID.1566.1566.3	K.IEDVGS*DEEDDSGKDKK.K
JH_2_CID.3001.3001.3	R.HAFSPVASVESAS*GEVLHSPK.V	Sara_2_CID.1568.1568.2	K.VGGS*SVDLHR.K
JH_2_CID.3003.3003.2	K.DWEDDS*DEDMSNFDR.F	Sara_2_CID.1569.1569.2	K.ISSSS*FSR.K
JH_2_CID.3004.3004.3	K.KGATPAEDDEDNDIDLFGS*DEEEEDKEAAR.L	Sara_2_CID.1572.1572.3	K.EEQTDTS*DGESVTHHIR.K
JH_2_CID.3014.3014.3	K.SLAPDLS*DDEHDPVDSISRPR.F	Sara_2_CID.1573.1573.3	K.HSQ#KKSIGS*QY*K.K
JH_2_CID.3020.3020.3	R.RQS*VELHS*PQSLPR.G	Sara_2_CID.1575.1575.2	K.AGGAGEGS*DDDTSLT.K
JH_2_CID.3024.3024.2	R.WRS*LQQLAEER.S	Sara_2_CID.1577.1577.2	K.VIYSQPS*AR.K
JH_2_CID.3025.3025.4	R.KKS*QIQEYVDYN@GGAGVQHIALR.T	Sara_2_CID.1578.1578.3	K.RHS*GQDVHVVLK.K
JH_2_CID.3026.3026.3	R.ERS*PALKS*PLQSVVVR.R	Sara_2_CID.1579.1579.4	K.RHS*GQDVHVVLK.K
JH_2_CID.3034.3034.3	R.WRS*LQQLAEER.S	Sara_2_CID.1583.1583.2	K.MDS*ICGSERPGPSR.K
JH_2_CID.3035.3035.3	R.STS*TPNVHMVSTTLPVDSR.M	Sara_2_CID.1584.1584.3	K.MDS*ICGSERPGPSR.K
JH_2_CID.3043.3043.3	R.RAS*DGGANIQLHAQQLLK.R	Sara_2_CID.1586.1586.3	K.AGDMLEDS*PKRPK.K
JH_2_CID.3047.3047.2	K.RIS*GLIYEETR.G	Sara_2_CID.1589.1589.3	K.VLHAQCHSTPDS*AEDVR.K
JH_2_CID.3048.3048.3	R.HAFSPVASVES*AS*GEVLHSPK.V	Sara_2_CID.1591.1591.2	K.IES*PKLER.K
JH_2_CID.3053.3053.3	K.KGATPAEDDEDNDIDLFGS*DEEEEDKEAAR.L	Sara_2_CID.1592.1592.2	K.GAYVPSS*PTR.K
JH_2_CID.3054.3054.2	K.DWEDDS*DEDMSNFDR.F	Sara_2_CID.1597.1597.3	K.EQ#MHGLPS*FPWDR.K
JH_2_CID.3055.3055.3	R.DRS*PS*PLRGNVVPSPLPTR.R	Sara_2_CID.1598.1598.2	K.LSSQLS*AGEEK.K
JH_2_CID.3057.3057.2	R.FVAFSGEGQS*LR.K	Sara_2_CID.1600.1600.2	K.SHS*PLPAPPSK.K
JH_2_CID.3067.3067.4	R.RDS*FDDRGPSLNPVLDYDHGSR.S	Sara_2_CID.1607.1607.2	K.KDSIGSKS*KK.K
JH_2_CID.3073.3073.3	K.GHQNGS*MTAVN@GHTNNFASLENSVTSR.K	Sara_2_CID.1611.1611.3	K.SQEPISNDQKDS*DDDKEKGEGALPTGK.K
JH_2_CID.3076.3076.2	R.VLDASWYS*PGTR.Q	Sara_2_CID.1613.1613.2	K.QGS*PTPALPEKR.K
JH_2_CID.3077.3077.3	R.RDS*FDDRGPSLNPVLDYDHGSR.S	Sara_2_CID.1617.1617.3	K.AKPAAQSEEETAAS*PAAS*PTPQSAQEPSAPGK.K
JH_2_CID.3078.3078.2	K.TIVMGAS*FR.N	Sara_2_CID.1621.1621.2	K.RYS*PPIQR.K
JH_2_CID.3083.3083.2	R.KLS*VGAYVSSVR.V	Sara_2_CID.1622.1622.3	K.IEDVGS*DEEDDSGKDKK.K
JH_2_CID.3084.3084.3	R.ERS*PALKSPLQSVVVR.R	Sara_2_CID.1624.1624.2	K.AGGAGEGS*DDDTSLT.K
JH_2_CID.3085.3085.2	R.GSPGALSS*DSELPENPYSQVK.G	Sara_2_CID.1638.1638.3	K.DRALLAGGGFSTWT*YR.K
JH_2_CID.3091.3091.3	R.GSPGALSS*DSELPENPYSQVK.G	Sara_2_CID.1639.1639.3	K.VLHAQCHSTPDS*AEDVR.K
JH_2_CID.3095.3095.3	R.HAFSPVASVES*AS*GEVLHSPK.V	Sara_2_CID.1641.1641.3	K.RS*PVPARPLPPTSQK.K
JH_2_CID.3102.3102.3	R.VTS*FRDLIHDQDEEEEEEEGQR.F	Sara_2_CID.1643.1643.2	K.ESLKEEDES*DDDNM.K
JH_2_CID.3103.3103.4	K.GHQNGSMTAVN@GHT*NNFASLENSVTSR.K	Sara_2_CID.1646.1646.2	K.LSSQLS*AGEEK.K
JH_2_CID.3105.3105.3	K.GVTIPYRPKPSSS*PVIFAGGQDR.Y	Sara_2_CID.1647.1647.2	K.LMNIAS*IR.K
JH_2_CID.3106.3106.2	K.DWEDDS*DEDMSNFDR.F	Sara_2_CID.1649.1649.2	K.NTELCET*PTTSDPK.K
JH_2_CID.3110.3110.3	R.DRS*PS*PLRGNVVPSPLPTR.R	Sara_2_CID.1654.1654.2	K.S*FSKEVEER.K
JH_2_CID.3119.3119.3	K.KGATPAEDDEDNDIDLFGS*DEEEEDKEAAR.L	Sara_2_CID.1655.1655.2	K.AIYQGPSS*PDKS.K
JH_2_CID.3123.3123.2	K.IWIPHSSSS*SVLQR.R	Sara_2_CID.1657.1657.2	K.KSS*VEGLEPAENK.K
JH_2_CID.3129.3129.3	K.GHQN@GS*MTAVN@GHTNNFASLENSVTSR.K	Sara_2_CID.1661.1661.3	K.SQEPISNDQKDS*DDDKEKGEGALPTGK.K
JH_2_CID.3134.3134.3	R.RQS*VELHS*PQSLPR.G	Sara_2_CID.1662.1662.3	K.YHGHS*MSDPGVSYR.K
JH_2_CID.3144.3144.3	R.HAFSPVASVES*AS*GEVLHSPK.V	Sara_2_CID.1663.1663.2	K.TAS*AGTVSDAEVR.K
JH_2_CID.3145.3145.4	K.GHQN@GSMTAVNGHT*NN@FASLENSVTSR.K	Sara_2_CID.1667.1667.3	K.AKPAAQSEEETAAS*PAAS*PTPQSAQEPSAPGK.K
JH_2_CID.3148.3148.2	K.YLS*FTPPEK.D	Sara_2_CID.1668.1668.2	K.SSGS*PYGGGYGSGGGSGGYGSR.K
JH_2_CID.3150.3150.3	K.CWEPLQAHFTPT*SRSPTEPK.-	Sara_2_CID.1670.1670.2	K.RYS*PPIQR.K
JH_2_CID.3158.3158.3	R.RS*SDPALTGLSTSVSDNNFSSEEPSR.K	Sara_2_CID.1674.1674.2	K.AGGAGEGS*DDDTSLT.K
JH_2_CID.3159.3159.4	K.SSSRDDNLPLTEAVRPKT*PPVVIK.S	Sara_2_CID.1675.1675.2	K.ISSSS*FSR.K
JH_2_CID.3160.3160.2	K.DWEDDS*DEDMSNFDR.F	Sara_2_CID.1676.1676.2	K.ASVSDLS*PR.K
JH_2_CID.3175.3175.2	R.AS*PALGSGPDGSGDSLEMSSLDR.A	Sara_2_CID.1677.1677.2	K.SETNWES*PK.K
JH_2_CID.3181.3181.3	K.ELSHS*PPRDNSFESLEFR.N	Sara_2_CID.1678.1678.4	K.GDKSELNEIKENQRS*PVR.K
JH_2_CID.3185.3185.3	R.AS*PALGSGPDGSGDSLEMSSLDR.A	Sara_2_CID.1681.1681.2	K.SAS*SDTSEELNAQDSPK.K
JH_2_CID.3190.3190.3	R.RRQS*VELHS*PQSLPR.G	Sara_2_CID.1682.1682.3	K.RKS*VTYEELR.K
JH_2_CID.3195.3195.4	K.HGS*WGSGLDMHTKPWIR.A	Sara_2_CID.1687.1687.2	K.ESLKEEDES*DDDNM.K
JH_2_CID.3196.3196.4	R.MAFTHHPLPVLAGVRPGS*PR.A	Sara_2_CID.1688.1688.3	K.VLHAQCHSTPDS*AEDVR.K
JH_2_CID.3200.3200.3	K.HGS*WGSGLDMHTKPWIR.A	Sara_2_CID.1690.1690.3	K.DSSMN#N#LN#SY*R.K
JH_2_CID.3202.3202.2	K.QADLSFSS*PVEMK.N	Sara_2_CID.1691.1691.3	K.TGT*IRAPSN#PADN#ER.K
JH_2_CID.3203.3203.4	R.SKS*QLSLLTHDPPLAVADHK.S	Sara_2_CID.1692.1692.2	K.HVTLPSS*PR.K
JH_2_CID.3206.3206.3	K.GATPAEDDEDNDIDLFGS*DEEEEDKEAAR.L	Sara_2_CID.1694.1694.2	K.LN#SPES*LK.K
JH_2_CID.3214.3214.3	R.SKS*QLSLLTHDPPLAVADHK.S	Sara_2_CID.1695.1695.3	K.DYKRT*S*LAPYVK.K
JH_2_CID.3218.3218.2	R.HSS*WGSVGLGGSLEASR.L	Sara_2_CID.1696.1696.2	K.AIGLGTQS*Q#PPDR.K
JH_2_CID.3221.3221.2	R.AS*PALGSGPDGSGDSLEMSSLDR.A	Sara_2_CID.1697.1697.2	K.AGS*DTELAAPK.K
JH_2_CID.3228.3228.3	K.ELSHS*PPRDNSFESLEFR.N	Sara_2_CID.1698.1698.3	K.KTSFDENDS*EELEDKDSK.K
JH_2_CID.3241.3241.4	K.HGS*WGSGLDMHTKPWIR.A	Sara_2_CID.1699.1699.2	K.ASHYS*DQLTPR.K
JH_2_CID.3242.3242.2	R.IDIS*PSTFR.K	Sara_2_CID.1701.1701.2	K.AIYQGPSS*PDKS.K
JH_2_CID.3244.3244.2	R.STS*LLELAPQK.T	Sara_2_CID.1706.1706.3	K.IEDVGSDEEDDS*GKDKK.K
JH_2_CID.3245.3245.3	K.KLDPAQS*ASRENLLEEQGSIALR.Q	Sara_2_CID.1709.1709.3	K.YHGHSMS*DPGVSYR.K
JH_2_CID.3248.3248.3	K.HGS*WGSGLDMHTKPWIR.A	Sara_2_CID.1711.1711.2	K.AEQS*LHDLQER.K
JH_2_CID.3249.3249.2	K.NFETNDLAFS*PK.G	Sara_2_CID.1713.1713.2	K.S*FSKEVEER.K
JH_2_CID.3250.3250.3	R.RQS*VELHS*PQSLPR.G	Sara_2_CID.1717.1717.3	K.KRN#N#S*ISEAKT*R.K
JH_2_CID.3255.3255.3	K.GATPAEDDEDNDIDLFGS*DEEEEDKEAAR.L	Sara_2_CID.1718.1718.4	K.GLEKSILY*TELLAR.K
JH_2_CID.3258.3258.3	R.NKFGS*ADNIPNLKDSLEEGQVDDGGK.A	Sara_2_CID.1720.1720.3	K.RRS*PS*PAPPPPPPPPPR.K
JH_2_CID.3264.3264.2	R.SAS*PDDDLGSSNWEAADLGNEER.K	Sara_2_CID.1726.1726.3	K.TAS*FSESRADEVAPAKK.K
JH_2_CID.3272.3272.3	K.KKGEPGPPDCDS*PLFLPYK.T	Sara_2_CID.1727.1727.2	K.AGGAGEGS*DDDTSLT.K
JH_2_CID.3276.3276.3	R.S*ASPDDDLGSSNWEAADLGNEER.K	Sara_2_CID.1730.1730.2	K.QIS*IR.K
JH_2_CID.3291.3291.4	K.HGS*WGSGLDMHTKPWIR.A	Sara_2_CID.1731.1731.2	K.SAS*SDTSEELNAQDSPK.K
JH_2_CID.3298.3298.3	K.GATPAEDDEDNDIDLFGS*DEEEEDKEAAR.L	Sara_2_CID.1733.1733.3	K.SETNWES*PKQIKK.K
JH_2_CID.3306.3306.4	R.LGLAVIHGEAQCTELDMDDGRHS*PPMVK.N	Sara_2_CID.1734.1734.3	K.SQS*PLRGGVTETTQTDK.K
JH_2_CID.3341.3341.3	R.HAFSPVAS*VESASGEVLHSPK.V	Sara_2_CID.1737.1737.2	K.VIENTDGS*EEEMDAR.K
JH_2_CID.3343.3343.2	R.SQS*FPDVEPQLPQAPAR.G	Sara_2_CID.1739.1739.3	K.RDS*RPTMFR.K
JH_2_CID.3344.3344.2	R.TQS*GNFNTDTPGMVEFR.R	Sara_2_CID.1741.1741.3	K.IHRAS*DPGLPAEEPK.K
JH_2_CID.3353.3353.2	R.NLGS*INTELQDVQR.I	Sara_2_CID.1743.1743.3	K.GYTS*DSEVYTDHGRPGK.K
JH_2_CID.3354.3354.2	R.IQQFDDGGS*DEEDIWEEK.H	Sara_2_CID.1747.1747.3	K.VLHAQCHSTPDS*AEDVR.K
JH_2_CID.3375.3375.3	R.LKQLSVPAS*DEEDEVPVPVPR.G	Sara_2_CID.1751.1751.3	K.SELNEIKENQRS*PVR.K
JH_2_CID.3388.3388.3	R.MLPHAPGVQMQAIPEDAIPEES*GDEDEEDPDKR.I	Sara_2_CID.1758.1758.2	K.YGMGTS*VER.K
JH_2_CID.3389.3389.3	K.EDSCVQPQSLLTSQENNSTSSPARNS*LTQEV.-	Sara_2_CID.1759.1759.2	K.AIYQGPSS*PDKS.K
JH_2_CID.3398.3398.2	R.LKQLSVPAS*DEEDEVPVPVPR.G	Sara_2_CID.1761.1761.2	K.ESLKEEDES*DDDNM.K
JH_2_CID.3399.3399.4	R.LSSESHHGGS*PIHWVLPAGMSAK.M	Sara_2_CID.1762.1762.3	K.FQ#TEIVTSSQGS*VEEDFGR.K
JH_2_CID.3421.3421.3	K.GATPAEDDEDNDIDLFGS*DEEEEDKEAAR.L	Sara_2_CID.1765.1765.3	K.RRS*PS*PAPPPPPPPPPR.K
JH_2_CID.3423.3423.2	R.VDS*TTCLFPVEEK.A	Sara_2_CID.1767.1767.3	K.APKPEPVPEPKEPS*PEK.K
JH_2_CID.3441.3441.3	K.YGPVSVADTTGSGAADAKDDDDIDLFGS*DDEEESEDAKR.L	Sara_2_CID.1768.1768.3	K.KRN#N#S*ISEAKT*R.K
JH_2_CID.3445.3445.4	R.M#EHIPESRPLS*PTAFSLESLRK.N	Sara_2_CID.1773.1773.2	K.AGGAGEGS*DDDTSLT.K
JH_2_CID.3446.3446.3	R.EFITGDVEPTDAESAWHS*ENEEDDKLAGDMK.N	Sara_2_CID.1775.1775.3	K.S*RSRDDLYDPDDPR.K
JH_2_CID.3449.3449.4	R.LGIAVIHGEAQDAESDLVDGRHS*PPMVR.S	Sara_2_CID.1776.1776.2	K.IS*SSSFSR.K
JH_2_CID.3468.3468.3	R.LGIAVIHGEAQDAESDLVDGRHS*PPMVR.S	Sara_2_CID.1778.1778.2	K.QIS*IR.K
JH_2_CID.3472.3472.2	R.RDS*VLWSDIPK.G	Sara_2_CID.1782.1782.3	K.IMPVQKQ#T*RAGQRT*R.K
JH_2_CID.3475.3475.2	K.QLSVPAS*DEEDEVPVPVPR.G	Sara_2_CID.1783.1783.3	K.YHGHS*MSDPGVS*YR.K
JH_2_CID.3476.3476.2	K.LLSEQDGS*LKDILR.R	Sara_2_CID.1788.1788.3	K.GTEVGVS*NRSLVDRK.K
JH_2_CID.3480.3480.3	R.S*FSMHDLTAIQGDEPVGHRPYQTLPEAK.R	Sara_2_CID.1789.1789.3	K.Q#M@PLRRPGS*TQ#R.K
JH_2_CID.3491.3491.4	R.SKS*QLS*LLTHDPPLAVADHK.S	Sara_2_CID.1794.1794.3	K.RQT*LREARM@T*EK.K
JH_2_CID.3494.3494.3	R.SKS*QLS*LLTHDPPLAVADHK.S	Sara_2_CID.1796.1796.3	K.IEDVGS*DEEDDSGKDKK.K
JH_2_CID.3496.3496.3	K.LCDFGSASHVADNDITPY*LVSR.F	Sara_2_CID.1799.1799.4	K.LLKPGEEPSEYT*DEEDTKDHSK.K
JH_2_CID.3508.3508.3	R.VDIITEEMPENALPS*DEDDKDPNDPYR.A	Sara_2_CID.1800.1800.3	K.DEIT*LAILQLQ#EN#N#R.K
JH_2_CID.3512.3512.3	K.SGKLS*QELDFVSHNVR.T	Sara_2_CID.1802.1802.2	K.TRTFS*ATVR.K
JH_2_CID.3514.3514.3	R.KLS*GDQITLPTTVDYSSVPK.Q	Sara_2_CID.1803.1803.3	K.AKGS*SGQ#TQAKK.K
JH_2_CID.3515.3515.3	K.ITKPGSIDSNNQLFAPGGRLS*WGK.G	Sara_2_CID.1804.1804.2	K.AS*VTFLDPR.K
JH_2_CID.3516.3516.2	R.KLS*GDQITLPTTVDYSSVPK.Q	Sara_2_CID.1807.1807.2	K.YGMGTS*VER.K
JH_2_CID.3519.3519.3	K.LVLIRHGES*AWNLENR.F	Sara_2_CID.1808.1808.4	K.LLKPGEEPSEYT*DEEDTKDHSKQD.K
JH_2_CID.3523.3523.4	R.MEHIPESRPLS*PTAFSLESLRK.N	Sara_2_CID.1809.1809.2	K.QGDNIS*DDEDEVR.K
JH_2_CID.3529.3529.4	K.KDKDDQEWESTS*PPKPTVYISGVIAR.G	Sara_2_CID.1813.1813.3	K.EELEQQT*DGDCDEEDDDKDGEMPK.K
JH_2_CID.3538.3538.3	K.KGEPGPPDCDS*PLFLPYK.T	Sara_2_CID.1814.1814.3	K.LLKPGEEPSEYT*DEEDTKDHSK.K
JH_2_CID.3545.3545.3	R.HAFSPVAS*VES*ASGEVLHSPK.V	Sara_2_CID.1815.1815.3	K.HPEAPDEES*DHDYQNHI.K
JH_2_CID.3546.3546.3	R.SKS*QLS*LLTHDPPLAVADHK.S	Sara_2_CID.1816.1816.3	K.VRPASSAAS*VYAGAGGSGSR.K
JH_2_CID.3560.3560.3	K.HSLPS*GLGLSETQITSHGFDSTK.E	Sara_2_CID.1817.1817.3	K.AQES*LIKDSAVKK.K
JH_2_CID.3571.3571.2	K.YQVQS*QENFEPFMK.A	Sara_2_CID.1818.1818.3	K.LGMAKIT*QVDFPPR.K
JH_2_CID.3577.3577.4	R.MEHIPESRPLS*PTAFSLESLRK.N	Sara_2_CID.1827.1827.3	K.LLKPGEEPSEYT*DEEDTKDHSKQD.K
JH_2_CID.3594.3594.3	K.AAEIPAVASCWVGPQVS*PEHK.E	Sara_2_CID.1829.1829.2	K.VRPASSAAS*VYAGAGGSGSR.K
JH_2_CID.3608.3608.3	R.RGS*GDTSSLIDPDTSLSELR.E	Sara_2_CID.1830.1830.3	K.YHGHS*MSDPGVS*YR.K
JH_2_CID.3610.3610.3	R.RQS*VELHS*PQSLPR.G	Sara_2_CID.1832.1832.2	K.GQQALHPT*Q#T*TVPR.K
JH_2_CID.3621.3621.3	K.GRTDGDWDDQEVLDYFS*DKESAK.Q	Sara_2_CID.1836.1836.3	K.LGNRKS*VVFTSAR.K
JH_2_CID.3629.3629.3	R.HAFSPVASVES*ASGEVLHSPK.V	Sara_2_CID.1839.1839.2	K.AIYQGPSS*PDKS.K
JH_2_CID.3640.3640.3	K.YGPVSVADTTGSGAADAKDDDDIDLFGS*DDEEESEDAK.R	Sara_2_CID.1841.1841.3	K.RQT*LREARM@T*EK.K
JH_2_CID.3648.3648.2	R.WLDES*DAEMELR.A	Sara_2_CID.1849.1849.3	K.DEIT*LAILQ#LQEN#N#R.K
JH_2_CID.3655.3655.2	R.TPEELDDS*DFETEDFDVR.S	Sara_2_CID.1850.1850.4	K.LLKPGEEPSEYTDEEDT*KDHSK.K
JH_2_CID.3659.3659.2	R.ASS*LEDLVLK.E	Sara_2_CID.1859.1859.3	K.KQ#M@GTN#LVHS*LK.K
JH_2_CID.3676.3676.3	R.HAFSPVASVES*ASGEVLHSPK.V	Sara_2_CID.1860.1860.4	K.KANS*QDKIEFHNEVDGAK.K
JH_2_CID.3679.3679.3	K.SQLS*LLTHDPPLAVADHK.S	Sara_2_CID.1863.1863.2	K.SGLIS*TSGR.K
JH_2_CID.3685.3685.3	R.KKS*PNELVDDLFK.G	Sara_2_CID.1864.1864.3	K.TVAIRQDCLHY*IR.K
JH_2_CID.3690.3690.2	R.KKS*PNELVDDLFK.G	Sara_2_CID.1866.1866.3	K.ITFVPADS*DFQ#GM@LSPK.K
JH_2_CID.3691.3691.3	K.EVDPSTGELQSLQMPESEGPSS*LDPSQEGPTGLK.E	Sara_2_CID.1867.1867.3	K.VRPAS*SAASVYAGAGGSGSR.K
JH_2_CID.3696.3696.2	R.WLDES*DAEMELR.A	Sara_2_CID.1869.1869.4	K.LLKPGEEPSEYT*DEEDTKDHSKQD.K
JH_2_CID.3701.3701.3	K.ETVFTKS*PYQEFTDHLVK.T	Sara_2_CID.1870.1870.3	K.AKPS*PAPS*PTISAPDASGPQKR.K
JH_2_CID.3720.3720.3	K.MEDPGSVLST*ACGTPGYVAPEVLAQKPYSK.A	Sara_2_CID.1871.1871.2	K.Q#VPDAS*ARTTQTLTIER.K
JH_2_CID.3731.3731.2	R.ARES*PVHSICDELF.-	Sara_2_CID.1878.1878.3	K.KNY*RASQ#QEIQ#HIVNR.K
JH_2_CID.3740.3740.3	R.RLS*ENSCSLDDLEIGAGHLSSSAFNSEK.N	Sara_2_CID.1879.1879.3	K.RLS*THSPFR.K
JH_2_CID.3745.3745.3	K.DKDDQEWESTS*PPKPTVYISGVIAR.G	Sara_2_CID.1880.1880.2	K.VSDQNS*PVLPK.K
JH_2_CID.3746.3746.4	K.DKDDQEWESTS*PPKPTVYISGVIAR.G	Sara_2_CID.1885.1885.2	K.SSQS*ESEIVPK.K
JH_2_CID.3748.3748.3	K.YLS*FTPPEKDGFPSGTPALNTK.G	Sara_2_CID.1886.1886.4	K.RPHT*PTPGIYM@GRPTYGSSR.K
JH_2_CID.3762.3762.3	R.RFS*FCFSPEPEAEAAAGPGPCER.L	Sara_2_CID.1888.1888.2	K.VAVGCRLS*N#GEAE.K
JH_2_CID.3777.3777.2	R.S*QSQASLTGLALMSPSNR.S	Sara_2_CID.1892.1892.2	K.AYS*GSDLPSGTSGGGGADGAR.K
JH_2_CID.3780.3780.2	R.ARES*PVHSICDELF.-	Sara_2_CID.1893.1893.2	K.SS*PPATDPGPVPSSPR.K
JH_2_CID.3795.3795.3	K.DKDDQEWESTS*PPKPTVYISGVIAR.G	Sara_2_CID.1894.1894.3	K.IEDVGS*DEEDDSGKDKK.K
JH_2_CID.3809.3809.3	K.AIGGIILTAS*HNPGGPNGDFGIK.F	Sara_2_CID.1899.1899.3	K.HTGPNS*PDTANDGFVR.K
JH_2_CID.3817.3817.3	R.M#EHIPESRPLS*PTAFSLESLR.K	Sara_2_CID.1900.1900.3	K.LELQGPRGS*PNAR.K
JH_2_CID.3829.3829.2	R.ARES*PVHSICDELF.-	Sara_2_CID.1901.1901.2	K.LELQGPRGS*PNAR.K
JH_2_CID.3834.3834.3	R.TDGDWDDQEVLDYFS*DKESAK.Q	Sara_2_CID.1902.1902.2	K.HTGPNS*PDTANDGFVR.K
JH_2_CID.3836.3836.3	K.AIGGIILTAS*HNPGGPN@GDFGIK.F	Sara_2_CID.1908.1908.3	K.SHS*GPAGSFNKPAIR.K
JH_2_CID.3838.3838.2	R.RFS*LSILR.D	Sara_2_CID.1912.1912.2	K.ILN#S*QSSK.K
JH_2_CID.3843.3843.2	R.S*MGYDDLDYGMMSDYGTAR.R	Sara_2_CID.1914.1914.3	K.AKPAMPQDSVPS*PR.K
JH_2_CID.3852.3852.3	R.AKS*PQPPVEEEDEHFDDTVVCLDTYNCDLHFK.I	Sara_2_CID.1915.1915.3	K.RRTQRY*FM@EAN#R.K
JH_2_CID.3878.3878.2	R.ARES*PVHSICDELF.-	Sara_2_CID.1916.1916.3	K.AKPS*PAPS*PTISAPDASGPQKR.K
JH_2_CID.3879.3879.3	R.YQDEVFGGFVTEPQEES*EEEVEEPEER.Q	Sara_2_CID.1918.1918.3	K.RRT*LCFLADHISPR.K
JH_2_CID.3887.3887.3	R.MEHIPESRPLS*PTAFSLESLR.K	Sara_2_CID.1919.1919.3	K.RRQS*VELHS*PQSLPR.K
JH_2_CID.3897.3897.3	K.AIGGIILTAS*HNPGGPN@GDFGIK.F	Sara_2_CID.1920.1920.3	K.S*ANVLLDQHLN#PK.K
JH_2_CID.3899.3899.4	R.MEHIPESRPLS*PTAFSLESLR.K	Sara_2_CID.1921.1921.2	K.QEGRT*VVVVNS*PR.K
JH_2_CID.3901.3901.2	R.MEHIPESRPLS*PTAFSLESLR.K	Sara_2_CID.1923.1923.2	K.KDKET*S*K.K
JH_2_CID.3915.3915.3	K.VLTPTQVMNRPSS*ISWDGLN@PGK.L	Sara_2_CID.1925.1925.2	K.IQ#S*SGGS*SK.K
JH_2_CID.3927.3927.2	R.ARES*PVHSICDELF.-	Sara_2_CID.1926.1926.2	K.DAPSY*KEAEEM@T*EK.K
JH_2_CID.3945.3945.3	R.SPS*WEPFRDWYPAHSR.L	Sara_2_CID.1930.1930.3	K.FRRS*ET*PPHWR.K
JH_2_CID.3978.3978.2	R.ARES*PVHSICDELF.-	Sara_2_CID.1932.1932.4	K.RRQS*VELHS*PQSLPR.K
JH_2_CID.3979.3979.3	R.RKVS*LVLEQMQPLGMVS*PASTK.A	Sara_2_CID.1935.1935.2	K.LQ#S*LN#HK.K
JH_2_CID.4008.4008.3	R.TQLWASEPGT*PPAPTSLPSQNPILK.N	Sara_2_CID.1937.1937.2	K.FT*T*EVPK.K
JH_2_CID.4016.4016.3	R.RDS*VLWSDIPKGPLSAYR.A	Sara_2_CID.1939.1939.2	K.RRQS*VELHS*PQSLPR.K
JH_2_CID.4023.4023.2	R.TLS*MIEEEIR.A	Sara_2_CID.1941.1941.3	K.GPPS*PPAPVMHS*PSRK.K
JH_2_CID.4026.4026.3	K.VEM#GTSSQNDVDMSWIPQETLNQINKAS*PR.R	Sara_2_CID.1943.1943.3	K.MSLVSQN#S*RR.K
JH_2_CID.4029.4029.2	R.ARES*PVHSICDELF.-	Sara_2_CID.1949.1949.3	K.GELQRLS*VDQFVR.K
JH_2_CID.4100.4100.2	R.LEVTS*DSEDASEVPEWLR.E	Sara_2_CID.1953.1953.3	K.ESDDKPEIEDVGS*DEEEEEKK.K
JH_2_CID.4106.4106.3	R.SFGS*GTELGHWVTTPPDIPGSR.N	Sara_2_CID.1960.1960.2	K.ILN#S*QSSK.K
JH_2_CID.4130.4130.2	R.TALPTSGSS*TGELELLAGEVPAR.S	Sara_2_CID.1967.1967.3	K.RRQS*VELHS*PQSLPR.K
JH_2_CID.4135.4135.2	K.LVSFHDDS*DEDLLHI.-	Sara_2_CID.1970.1970.2	K.QEGRT*VVVVNS*PR.K
JH_2_CID.4139.4139.3	K.VEMGTSSQNDVDMSWIPQET*LNQINKASPR.R	Sara_2_CID.1974.1974.2	K.KHT*Y*M@R.K
JH_2_CID.4153.4153.4	K.VEMGTSSQNDVDMSWIPQETLNQINKAS*PR.R	Sara_2_CID.1976.1976.2	K.TFS*ATVR.K
JH_2_CID.4184.4184.3	K.VEMGTSSQNDVDMSWIPQET*LNQINKASPR.R	Sara_2_CID.1977.1977.3	K.LKVMLADSPREVS*K.K
JH_2_CID.4186.4186.3	R.TNTNVNCPIECFMPLDVQADRDDS*RE.-	Sara_2_CID.1978.1978.2	K.Q#VEVT*S*EKVYSDMK.K
JH_2_CID.4229.4229.2	R.SLS*VTSLGGLPAWEAER.L	Sara_2_CID.1981.1981.4	K.RRQS*VELHS*PQSLPR.K
JH_2_CID.4234.4234.3	K.VEMGTSSQNDVDMSWIPQET*LNQINKASPR.R	Sara_2_CID.1985.1985.4	K.QQKLAQMLS*RLQ#K.K
JH_2_CID.4242.4242.3	R.TNTNVNCPIECFMPLDVQADRDDS*RE.-	Sara_2_CID.1988.1988.2	K.RRQS*VELHS*PQSLPR.K
JH_2_CID.4264.4264.2	R.FIIGSVSEDNS*EDEISNLVK.L	Sara_2_CID.1993.1993.2	K.AEEDEILNRS*PR.K
JH_2_CID.4271.4271.3	K.SS*RSQLDLFDDVGTFASGPPK.Y	Sara_2_CID.1996.1996.3	K.AEEDEILNRS*PR.K
JH_2_CID.4272.4272.3	K.VGIFSSQSVSS*PLLETVQQR.T	Sara_2_CID.1997.1997.4	K.LMGAPVKMT*VSQGQ#PVK.K
JH_2_CID.4279.4279.4	R.RRGS*SIPQFTNSPTMVIMVGLPAR.G	Sara_2_CID.2002.2002.3	K.ESDDKPEIEDVGS*DEEEEEKK.K
JH_2_CID.4284.4284.3	R.RRGSS*IPQFTNSPTMVIMVGLPAR.G	Sara_2_CID.2003.2003.2	K.WIPLS*Y*TLR.K
JH_2_CID.4301.4301.2	R.ARES*PVHSICDELF.-	Sara_2_CID.2006.2006.3	K.SKDAS*PINRWS*PSR.K
JH_2_CID.4314.4314.3	K.KTS*FDQDSDVDIFPSDFTSEPPALPR.T	Sara_2_CID.2009.2009.2	K.ILN#S*QSSK.K
JH_2_CID.4317.4317.2	R.S*QNNFVAILDLPEGEHQYK.F	Sara_2_CID.2011.2011.2	K.VVN#GKGEGPAS*ADR.K
JH_2_CID.4362.4362.3	K.RSS*KEEADMAYSAFLFQSSTIAAQVHDGPQEA.-	Sara_2_CID.2013.2013.2	K.TGLGPQGT*RGR.K
JH_2_CID.4376.4376.3	K.GIPLPTGDTS*PEPELLPGDPLPPPK.E	Sara_2_CID.2016.2016.3	K.RRQS*VELHS*PQSLPR.K
JH_2_CID.4378.4378.3	K.VEMGTSSQNDVDMSWIPQET*LNQINKASPR.R	Sara_2_CID.2019.2019.3	K.AVTIQPSANS*ERSQ#PR.K
JH_2_CID.4384.4384.3	R.DHGDLAFVDVPNDS*PFQIVK.N	Sara_2_CID.2020.2020.2	K.ST*TFSTNYR.K
JH_2_CID.4385.4385.2	K.GIPLPTGDT*SPEPELLPGDPLPPPK.E	Sara_2_CID.2023.2023.2	K.TFS*ATVR.K
JH_2_CID.4404.4404.2	R.NLS*LPFILHEK.T	Sara_2_CID.2024.2024.3	K.AQ#Q#EQAAY*Q#ASLR.K
JH_2_CID.4556.4556.2	K.ASS*FADMMGILK.D	Sara_2_CID.2028.2028.3	K.DRS*RHSS*RSER.K
JH_2_CID.4571.4571.3	K.VEMGTSSQNDVDMSWIPQETLNQINKAS*PR.R	Sara_2_CID.2030.2030.4	K.RRQS*VELHS*PQSLPR.K
JH_2_CID.4693.4693.3	K.GRT*WTLCGTPEYLAPEIILSK.G	Sara_2_CID.2034.2034.2	K.NAS*VPNLR.K
JH_2_CID.4803.4803.2	R.ATS*NVFAMFDQSQIQEFK.E	Sara_2_CID.2035.2035.2	K.LGVSVS*PSR.K
JH_2_CID.4811.4811.3	R.ATS*NVFAMFDQSQIQEFK.E	Sara_2_CID.2037.2037.2	K.AEEDEILNRS*PR.K
JH_2_CID.4865.4865.3	K.AFPKEELAS*DLEEMATSSISVPK.K	Sara_2_CID.2039.2039.3	K.DRN#ARLGES*VDLN#R.K
JH_2_CID.4901.4901.3	R.TVPAAVPGICFLS*GGMSEEDATLNLNAINR.C	Sara_2_CID.2041.2041.2	K.RRQS*VELHS*PQSLPR.K
JH_2_CID.4933.4933.3	K.VLEIPDRDS*EEELEHVIEQIAYR.D	Sara_2_CID.2044.2044.3	K.AEEDEILNRS*PR.K
JH_2_CID.4940.4940.4	K.VLEIPDRDS*EEELEHVIEQIAYR.D	Sara_2_CID.2046.2046.2	K.IFLQ#HN#CIT*HISR.K
JH_2_CID.4983.4983.3	K.VLEIPDRDS*EEELEHVIEQIAYR.D	Sara_2_CID.2047.2047.2	K.SAILS*N#T*PS*LLALR.K
JH_2_CID.5034.5034.3	K.VLEIPDRDS*EEELEHVIEQIAYR.D	Sara_2_CID.2049.2049.2	K.RHS*DLPETNTSDPETLTK.K
JH_2_CID.5112.5112.2	R.TWT*LCGTPEYLAPEIILSK.G	Sara_2_CID.2051.2051.2	K.Y*PGPLAQQAQR.K
JH_2_CID.5118.5118.3	R.TWT*LCGTPEYLAPEIILSK.G	Sara_2_CID.2052.2052.2	K.VLHGAQTS*DEEKDF.K
JH_2_CID.5138.5138.3	R.KLS*DFGQETSYIEDNSNQNGAISLIFSLK.E	Sara_2_CID.2054.2054.3	K.RQSVELHS*PQSLPR.K
JH_2_CID.5153.5153.3	K.VIHDNFGIVEGLMTTVHAITAT*QK.T	Sara_2_CID.2056.2056.3	K.TET*QEKNPLPSKETIEQEK.K
JH_2_CID.5164.5164.4	K.VIHDNFGIVEGLMTTVHAIT*ATQK.T	Sara_2_CID.2058.2058.2	K.ILN#S*QSSK.K
JH_2_CID.5173.5173.3	R.AGTLSITEFADMLSGNAGGFRS*R.S	Sara_2_CID.2061.2061.3	K.VLHGAQTS*DEEKDF.K
JH_2_CID.5194.5194.3	K.VIHDNFGIVEGLMTTVHAITAT*QK.T	Sara_2_CID.2063.2063.3	K.KEKS*PELPEPSVR.K
JH_2_CID.5228.5228.2	R.FALGLSGGS*LVSMLAR.D	Sara_2_CID.2065.2065.3	K.RRQS*VELHS*PQSLPR.K
JH_2_CID.5641.5641.3	R.TSVKEDLN@VNEVFKY*LAEK.H	Sara_2_CID.2067.2067.2	K.S*TTFSTNYR.K
		Sara_2_CID.2068.2068.2	K.SETNWES*PKQIK.K
		Sara_2_CID.2072.2072.2	K.DVYLS*PR.K
		Sara_2_CID.2076.2076.3	K.RPGPEHSLGLEKES*DEEPED.K
		Sara_2_CID.2079.2079.2	K.AEEDEILNRS*PR.K
		Sara_2_CID.2080.2080.4	K.RRQS*VELHS*PQSLPR.K
		Sara_2_CID.2081.2081.3	K.DRN#ARLGES*VDLN#R.K
		Sara_2_CID.2084.2084.3	K.TNS*PSASPSVLSNAEHK.K
		Sara_2_CID.2087.2087.3	K.AEEDEILNRS*PR.K
		Sara_2_CID.2088.2088.4	K.KKEIQN#GTLHES*DSEHVPQDFK.K
		Sara_2_CID.2093.2093.3	K.TGEPDEEEGTFRS*SIR.K
		Sara_2_CID.2095.2095.2	K.VLHGAQTS*DEEKDF.K
		Sara_2_CID.2096.2096.2	K.TGEPDEEEGTFRSS*IR.K
		Sara_2_CID.2097.2097.3	K.SMGTGDSAGLEVPSS*PHRR.K
		Sara_2_CID.2100.2100.2	K.ILN#S*QSSK.K
		Sara_2_CID.2102.2102.4	K.SYHQAYEPDYEGRYS*PSYDRR.K
		Sara_2_CID.2105.2105.3	K.LSRGDS*LKEPTSIADSSR.K
		Sara_2_CID.2107.2107.3	K.RRQS*VELHS*PQSLPR.K
		Sara_2_CID.2111.2111.3	K.Q#QVS*RPNSLESSR.K
		Sara_2_CID.2114.2114.3	K.ESDDKPEIEDVGS*DEEEEEK.K
		Sara_2_CID.2115.2115.3	K.WVVN#KS*S*QFLAPK.K
		Sara_2_CID.2116.2116.2	K.ESDDKPEIEDVGS*DEEEEEK.K
		Sara_2_CID.2117.2117.3	K.DRDGRGPPPRGGM@T*Q#K.K
		Sara_2_CID.2119.2119.3	K.RNEAFVCKPDPSPPS*PSEEER.K
		Sara_2_CID.2121.2121.3	K.LLKPGEEPSEYT*DEEDTK.K
		Sara_2_CID.2128.2128.4	K.RRQS*VELHS*PQSLPR.K
		Sara_2_CID.2133.2133.3	K.DRN#ARLGES*VDLN#R.K
		Sara_2_CID.2135.2135.2	K.AEEDEILNRS*PR.K
		Sara_2_CID.2137.2137.3	K.NAIHTYVQAGS*HIAAK.K
		Sara_2_CID.2142.2142.3	K.RQS*VELHS*PQSLPR.K
		Sara_2_CID.2143.2143.3	K.TGEPDEEEGTFRSS*IR.K
		Sara_2_CID.2144.2144.2	K.SSM@S*GLHLVK.K
		Sara_2_CID.2146.2146.4	K.SRS*RDDLYDPDDPRDLPHSR.K
		Sara_2_CID.2147.2147.3	K.GPPS*PPAPVMHS*PSR.K
		Sara_2_CID.2149.2149.2	K.SGLIS*TSGR.K
		Sara_2_CID.2150.2150.2	K.RQS*VELHS*PQSLPR.K
		Sara_2_CID.2151.2151.3	K.RMWT*LRS*PLSR.K
		Sara_2_CID.2153.2153.2	K.TGEPDEEEGTFRSS*IR.K
		Sara_2_CID.2156.2156.3	K.RRQS*VELHS*PQSLPR.K
		Sara_2_CID.2158.2158.3	K.SIEGQYGTLQAY*VTPR.K
		Sara_2_CID.2161.2161.3	K.RQS*VELHSPQSLPR.K
		Sara_2_CID.2164.2164.3	K.GINKGQVS*ANMKIQK.K
		Sara_2_CID.2165.2165.4	K.RQS*VELHS*PQSLPR.K
		Sara_2_CID.2168.2168.3	K.AEEDEILNRS*PR.K
		Sara_2_CID.2171.2171.3	K.Q#TDGS*PIALFNM@FIDR.K
		Sara_2_CID.2174.2174.2	K.QRTY*QS*EN#PFTCR.K
		Sara_2_CID.2179.2179.3	K.QAEVADQQTTDLPAENGETENQSPAS*EEEKEAK.K
		Sara_2_CID.2180.2180.4	K.RRQS*VELHS*PQSLPR.K
		Sara_2_CID.2182.2182.2	K.RSVVS*FDKVKES*R.K
		Sara_2_CID.2184.2184.3	K.M@APT*PSDPCRS*LSPR.K
		Sara_2_CID.2188.2188.2	K.VATLNS*EEESDPPTYK.K
		Sara_2_CID.2189.2189.2	K.AEEDEILNRS*PR.K
		Sara_2_CID.2191.2191.3	K.RQS*VELHS*PQSLPR.K
		Sara_2_CID.2192.2192.3	K.QAEVADQQTTDLPAENGETENQSPAS*EEEKEAK.K
		Sara_2_CID.2195.2195.3	K.KAS*LETGESFPEDTKEPR.K
		Sara_2_CID.2196.2196.3	K.QES*DPEDDDVKKPALQSSVVATSK.K
		Sara_2_CID.2198.2198.2	K.RQS*VELHS*PQSLPR.K
		Sara_2_CID.2200.2200.3	K.LFN#YMYS*TAPRPR.K
		Sara_2_CID.2202.2202.2	K.SGLIS*TSGR.K
		Sara_2_CID.2205.2205.2	K.RS*ELELNIYENTN#EEY*VDVLP.K
		Sara_2_CID.2206.2206.3	K.RRQS*VELHS*PQSLPR.K
		Sara_2_CID.2210.2210.2	K.GEAHDALHS*LIQ#EK.K
		Sara_2_CID.2213.2213.4	K.SKKPARPNSEVLLS*GSEDADDPNKLSK.K
		Sara_2_CID.2214.2214.4	K.RQS*VELHS*PQSLPR.K
		Sara_2_CID.2215.2215.3	K.DKFS*PTQDRPESSTVLK.K
		Sara_2_CID.2217.2217.2	K.EYEGKES*VYQ#KS*K.K
		Sara_2_CID.2219.2219.3	K.TRTLKY*STKMT*YLR.K
		Sara_2_CID.2223.2223.3	K.GELQRLS*VDQFVR.K
		Sara_2_CID.2226.2226.3	K.SSS*PVTELTARS*PVKQDK.K
		Sara_2_CID.2230.2230.3	K.CS*LGIFLPKLPN#K.K
		Sara_2_CID.2231.2231.4	K.RRQS*VELHS*PQSLPR.K
		Sara_2_CID.2234.2234.3	K.SKES*LQEAGKSDANTDLIGGSPK.K
		Sara_2_CID.2240.2240.3	K.RQS*VELHS*PQSLPR.K
		Sara_2_CID.2242.2242.2	K.DPTLTWQYFGS*STGFFR.K
		Sara_2_CID.2243.2243.3	K.GINKGQVS*ANMKIQK.K
		Sara_2_CID.2245.2245.3	K.DGTAPPPQSPSSPGSGQDEDWS*DEESPR.K
		Sara_2_CID.2248.2248.2	K.RQS*VELHS*PQSLPR.K
		Sara_2_CID.2250.2250.2	K.ESRSRS*R.K
		Sara_2_CID.2251.2251.4	K.HIKEEPLS*EEEPCTSTAVPSPEKK.K
		Sara_2_CID.2257.2257.3	K.SRTS*VQTEDDQLIAGQSAR.K
		Sara_2_CID.2258.2258.3	K.QPALVS*TPGLS*IK.K
		Sara_2_CID.2261.2261.3	K.RRQS*VELHS*PQSLPR.K
		Sara_2_CID.2262.2262.4	K.RPHT*PTPGIYMGRPTYGSSR.K
		Sara_2_CID.2263.2263.2	K.MS*GAARAGPAR.K
		Sara_2_CID.2264.2264.2	K.TASLTSAAS*IDGSR.K
		Sara_2_CID.2268.2268.3	K.RKS*EQELS*FGTPADR.K
		Sara_2_CID.2270.2270.2	K.EKS*PELPEPSVR.K
		Sara_2_CID.2272.2272.2	K.HSSLPTES*DEDIAPAQR.K
		Sara_2_CID.2273.2273.3	K.EKS*PELPEPSVR.K
		Sara_2_CID.2275.2275.3	K.RPHT*PTPGIYMGRPTYGSSR.K
		Sara_2_CID.2276.2276.3	K.HSSLPTES*DEDIAPAQR.K
		Sara_2_CID.2277.2277.3	K.SYHQAYEPDYEGRYS*PSYDR.K
		Sara_2_CID.2279.2279.3	K.ELEKPIQSKPQS*PVIQATAGS*PK.K
		Sara_2_CID.2280.2280.3	K.HIKEEPLS*EEEPCTSTAVPS*PEKK.K
		Sara_2_CID.2286.2286.4	K.RRQS*VELHS*PQSLPR.K
		Sara_2_CID.2287.2287.3	K.QSVELHS*PQSLPR.K
		Sara_2_CID.2289.2289.3	K.RQS*VELHS*PQSLPR.K
		Sara_2_CID.2292.2292.3	K.KDKS*PVREPIDNLTPEER.K
		Sara_2_CID.2294.2294.3	K.MEIT*IRNSPYRR.K
		Sara_2_CID.2298.2298.2	K.RQS*VELHS*PQSLPR.K
		Sara_2_CID.2299.2299.2	K.SRN#T*VGN#K.K
		Sara_2_CID.2301.2301.2	K.ATWGDGGDSS*PSNVVSK.K
		Sara_2_CID.2303.2303.4	K.RPHT*PTPGIYMGRPTYGSSR.K
		Sara_2_CID.2304.2304.3	K.RRQS*VELHS*PQSLPR.K
		Sara_2_CID.2305.2305.2	K.RQS*VELHS*PQ#SLPR.K
		Sara_2_CID.2308.2308.2	K.YGGHLVS*RR.K
		Sara_2_CID.2312.2312.2	K.QSVELHS*PQSLPR.K
		Sara_2_CID.2314.2314.2	K.SYSAGEASEVS*R.K
		Sara_2_CID.2317.2317.3	K.ELEKPIQSKPQSPVIQATAGS*PK.K
		Sara_2_CID.2318.2318.3	K.RPHT*PTPGIYMGRPTYGSSR.K
		Sara_2_CID.2320.2320.2	K.EKS*PELPEPSVR.K
		Sara_2_CID.2321.2321.3	K.EKS*PELPEPSVR.K
		Sara_2_CID.2326.2326.2	K.AGS*PQLDDIR.K
		Sara_2_CID.2327.2327.2	K.SRS*GEGEVSGLMR.K
		Sara_2_CID.2331.2331.3	K.RQS*VELHS*PQSLPR.K
		Sara_2_CID.2332.2332.3	K.DIHLEMENLVN#S*RTT*PK.K
		Sara_2_CID.2335.2335.2	K.GLQGKQ#GEKCS*GN#PYPAQ#R.K
		Sara_2_CID.2336.2336.3	K.VLTDTGTESSPRSPVCS*LR.K
		Sara_2_CID.2339.2339.2	K.ILN#S*QSSK.K
		Sara_2_CID.2340.2340.2	K.RQS*VELHS*PQSLPR.K
		Sara_2_CID.2342.2342.4	K.RRQS*VELHS*PQSLPR.K
		Sara_2_CID.2343.2343.3	K.N#SPHLS*RLQ#ECSR.K
		Sara_2_CID.2345.2345.3	K.RRQS*VELHS*PQSLPR.K
		Sara_2_CID.2346.2346.3	K.GNVVPSPLPT*RR.K
		Sara_2_CID.2348.2348.2	K.VS*S*FRVKEN#FDKAR.K
		Sara_2_CID.2349.2349.3	K.GRLS*PVPVPR.K
		Sara_2_CID.2350.2350.3	K.NKGS*ILSATGPELSHK.K
		Sara_2_CID.2354.2354.3	K.AVTIQPSANSERS*Q#PR.K
		Sara_2_CID.2357.2357.3	K.RFS*FKKS*FK.K
		Sara_2_CID.2361.2361.3	K.LKMVETLS*NLLR.K
		Sara_2_CID.2362.2362.3	K.HPTRWNRQCTS*VLR.K
		Sara_2_CID.2364.2364.3	K.SVDALDDINRPGSTESGRSS*PPSSGR.K
		Sara_2_CID.2371.2371.2	K.TSS*VPEYVYK.K
		Sara_2_CID.2373.2373.3	K.RQS*VELHS*PQSLPR.K
		Sara_2_CID.2374.2374.3	K.TDSREDEIS*PPPPNPVVK.K
		Sara_2_CID.2380.2380.3	K.NLGS*PPNAVLGM@SQGK.K
		Sara_2_CID.2382.2382.2	K.TAS*LTSAASIDGSR.K
		Sara_2_CID.2383.2383.2	K.SAS*PAPADVAPAQEDLR.K
		Sara_2_CID.2384.2384.2	K.RQS*VELHS*PQSLPR.K
		Sara_2_CID.2385.2385.2	K.TDSREDEIS*PPPPNPVVK.K
		Sara_2_CID.2387.2387.3	K.RFVS*Q#NTNPSKYGK.K
		Sara_2_CID.2389.2389.4	K.RRQS*VELHS*PQSLPR.K
		Sara_2_CID.2391.2391.3	K.HSS*VGGHSSQVPLLR.K
		Sara_2_CID.2392.2392.3	K.VRGWS*PPPEVRR.K
		Sara_2_CID.2394.2394.3	K.RRQS*VELHS*PQSLPR.K
		Sara_2_CID.2395.2395.3	K.SAS*PAPADVAPAQEDLR.K
		Sara_2_CID.2397.2397.3	K.VDNLTYRTS*PDTLR.K
		Sara_2_CID.2398.2398.2	K.ALDIDS*DEEPEPK.K
		Sara_2_CID.2402.2402.2	K.KAQVTGST*LNGR.K
		Sara_2_CID.2403.2403.2	K.QS*VELHS*PQSLPR.K
		Sara_2_CID.2404.2404.2	K.RN#LKDS*Q#LGTGT*VR.K
		Sara_2_CID.2405.2405.3	K.QS*VELHS*PQSLPR.K
		Sara_2_CID.2406.2406.3	K.ALN#GAEPS*YHSLPSAR.K
		Sara_2_CID.2409.2409.2	K.GLS*PLSSTADTK.K
		Sara_2_CID.2411.2411.3	K.EGQVEAAQPEQAAEAPAESSAQPNQLETGASS*PER.K
		Sara_2_CID.2413.2413.3	K.LRT*LACGVEELR.K
		Sara_2_CID.2419.2419.3	K.HIKEEPLS*EEEPCTSTAVPSPEK.K
		Sara_2_CID.2420.2420.3	K.SKEPSSPGTDDVFTPGPSDS*PGSQR.K
		Sara_2_CID.2422.2422.3	K.TDSREDEIS*PPPPNPVVK.K
		Sara_2_CID.2423.2423.3	K.RQS*VELHS*PQSLPR.K
		Sara_2_CID.2424.2424.2	K.RQQENMQRQS*R.K
		Sara_2_CID.2429.2429.2	K.SAS*PAPADVAPAQEDLR.K
		Sara_2_CID.2434.2434.2	K.TAS*LTSAASIDGSR.K
		Sara_2_CID.2436.2436.3	K.RFVS*Q#NTNPSKYGK.K
		Sara_2_CID.2443.2443.3	K.RRQS*VELHS*PQSLPR.K
		Sara_2_CID.2445.2445.3	K.KETES*EAEDDNLDDLER.K
		Sara_2_CID.2447.2447.2	K.KETES*EAEDDNLDDLER.K
		Sara_2_CID.2452.2452.3	K.WT*SPFNCLRMSLVT*R.K
		Sara_2_CID.2455.2455.2	K.NIEDDPKMM@WS*MHVAK.K
		Sara_2_CID.2457.2457.3	K.GENEETLGRPAQPPSAGETPHS*PGVEDAPIAK.K
		Sara_2_CID.2458.2458.3	K.SQ#Y*LQ#FQLADM@ATK.K
		Sara_2_CID.2459.2459.3	K.EEPLS*EEEPCTSTAVPSPEKK.K
		Sara_2_CID.2460.2460.2	K.EDS*GTFSLGK.K
		Sara_2_CID.2468.2468.3	K.AINPTMAAPGS*PSLSHR.K
		Sara_2_CID.2471.2471.4	K.GENEETLGRPAQPPSAGETPHS*PGVEDAPIAK.K
		Sara_2_CID.2472.2472.3	K.RQS*VELHS*PQSLPR.K
		Sara_2_CID.2474.2474.3	K.RTNPPGGKGS*GIFDESTPVQTR.K
		Sara_2_CID.2475.2475.2	K.SRPS*LPLPQSR.K
		Sara_2_CID.2476.2476.3	K.RKS*ELPQDVYTIK.K
		Sara_2_CID.2478.2478.2	K.ILN#SQS*SK.K
		Sara_2_CID.2479.2479.2	K.RTS*MGGTQQQFVEGVR.K
		Sara_2_CID.2482.2482.2	K.TDS*TSDGRPAWMR.K
		Sara_2_CID.2485.2485.3	K.KVVDYSQFQES*DDADEDYGR.K
		Sara_2_CID.2492.2492.3	K.RRQS*VELHS*PQSLPR.K
		Sara_2_CID.2494.2494.2	K.SVPTIDS*GNEDDDSSFK.K
		Sara_2_CID.2497.2497.3	K.TDS*TSDGRPAWMR.K
		Sara_2_CID.2499.2499.2	K.EDS*GTFSLGK.K
		Sara_2_CID.2500.2500.3	K.SEAGARGGS*QGSKEKGR.K
		Sara_2_CID.2501.2501.3	K.EALVEPASES*PRPALAR.K
		Sara_2_CID.2502.2502.3	K.N#MVTHIPAHKMT*VPR.K
		Sara_2_CID.2503.2503.3	K.T*EIEKLQM@KEMTCR.K
		Sara_2_CID.2509.2509.4	K.RRQS*VELHS*PQSLPR.K
		Sara_2_CID.2511.2511.2	K.EALVEPASES*PRPALAR.K
		Sara_2_CID.2514.2514.3	K.RRS*ESSGNLPSIVDTR.K
		Sara_2_CID.2521.2521.3	K.RQS*VELHS*PQSLPR.K
		Sara_2_CID.2525.2525.2	K.EEVAS*EPEEAASPITPK.K
		Sara_2_CID.2530.2530.2	K.GNGSAQAT*DLR.K
		Sara_2_CID.2534.2534.3	K.DKS*PVREPIDNLTPEER.K
		Sara_2_CID.2536.2536.2	K.SGLIS*TSGR.K
		Sara_2_CID.2541.2541.2	K.SVPTIDS*GNEDDDSSFK.K
		Sara_2_CID.2542.2542.2	K.TDISMGDFRNS*R.K
		Sara_2_CID.2543.2543.3	K.KVQVAPLQGS*PPLSHDDR.K
		Sara_2_CID.2549.2549.2	K.EDEIS*PPPPNPVVK.K
		Sara_2_CID.2550.2550.2	K.VVAGVAS*ALAHK.K
		Sara_2_CID.2552.2552.3	K.KVVDYSQFQES*DDADEDYGR.K
		Sara_2_CID.2563.2563.2	K.SIS*TVDLTEK.K
		Sara_2_CID.2565.2565.2	K.LGAPENSGIST*LER.K
		Sara_2_CID.2569.2569.2	K.RFS*VSTLR.K
		Sara_2_CID.2570.2570.3	K.RQS*VELHS*PQSLPR.K
		Sara_2_CID.2573.2573.3	K.RGES*LDNLDSQRPGSWR.K
		Sara_2_CID.2574.2574.4	K.RRQS*VELHS*PQSLPR.K
		Sara_2_CID.2577.2577.2	K.LSGLS*FKR.K
		Sara_2_CID.2578.2578.3	K.RKPS*VPDTASPADDSFVDPGER.K
		Sara_2_CID.2579.2579.2	K.VSGRTS*PLLLDR.K
		Sara_2_CID.2585.2585.3	K.RRQS*VELHS*PQSLPR.K
		Sara_2_CID.2586.2586.3	K.STPRRVPHS*PAR.K
		Sara_2_CID.2591.2591.2	K.IDS*TEVIYQPR.K
		Sara_2_CID.2592.2592.2	K.S*QALQLMQ#NR.K
		Sara_2_CID.2594.2594.3	K.VSGRTS*PLLLDR.K
		Sara_2_CID.2597.2597.2	K.EDEIS*PPPPNPVVK.K
		Sara_2_CID.2601.2601.3	K.AATATRPPGPPPAPQPPS*PAPSS*PPRPALAR.K
		Sara_2_CID.2605.2605.2	K.KNS*ATIPESDDL.K
		Sara_2_CID.2609.2609.2	K.SGLIS*TSGR.K
		Sara_2_CID.2611.2611.3	K.RVS*VCAETFNPDEEEDNDPR.K
		Sara_2_CID.2615.2615.4	K.ERIGQ#TIGY*Q#IR.K
		Sara_2_CID.2618.2618.2	K.RVS*VCAETFNPDEEEDNDPR.K
		Sara_2_CID.2619.2619.2	K.SIFREES*PLR.K
		Sara_2_CID.2621.2621.4	K.RRQS*VELHS*PQSLPR.K
		Sara_2_CID.2622.2622.3	K.RIDIS*PSTFRK.K
		Sara_2_CID.2625.2625.4	K.IGHHSTSDDSSAYRS*VDEVNYWDK.K
		Sara_2_CID.2626.2626.3	K.RRQS*VELHS*PQSLPR.K
		Sara_2_CID.2627.2627.3	K.QPLLLS*EDEEDTKR.K
		Sara_2_CID.2633.2633.3	K.TVEIPEDEVVRT*PR.K
		Sara_2_CID.2635.2635.3	K.RNRAISS*SAIS*K.K
		Sara_2_CID.2636.2636.2	K.LYGSGGPPPTGEEDT*SEKDEL.K
		Sara_2_CID.2637.2637.2	K.SLS*EQPVVDTATATEQAK.K
		Sara_2_CID.2640.2640.2	K.QPLLLS*EDEEDTKR.K
		Sara_2_CID.2641.2641.3	K.GSEDYPDPPLPHS*YSSDR.K
		Sara_2_CID.2642.2642.2	K.GSEDYPDPPLPHSYS*SDR.K
		Sara_2_CID.2644.2644.3	K.S*VDEVNYWDKQDHPISR.K
		Sara_2_CID.2647.2647.2	K.VVDYSQFQES*DDADEDYGR.K
		Sara_2_CID.2648.2648.3	K.NYIRTET*TEDERK.K
		Sara_2_CID.2650.2650.2	K.YFDS*GDYNMAK.K
		Sara_2_CID.2653.2653.3	K.RVS*VCAETFNPDEEEDNDPR.K
		Sara_2_CID.2654.2654.2	K.KNS*ATIPESDDL.K
		Sara_2_CID.2655.2655.3	K.RQS*VELHS*PQSLPR.K
		Sara_2_CID.2657.2657.2	K.TVEIPEDEVVRT*PR.K
		Sara_2_CID.2658.2658.2	K.Q#IRS*MLQ#.K
		Sara_2_CID.2660.2660.3	K.SLPKEEVAS*EPEEAASPITPK.K
		Sara_2_CID.2664.2664.2	K.VRGWS*PPPEVR.K
		Sara_2_CID.2665.2665.3	K.VRGWS*PPPEVR.K
		Sara_2_CID.2668.2668.3	K.RPLTTSPS*LEGTQETYTVAHEENVR.K
		Sara_2_CID.2670.2670.2	K.DRT*PPLLYR.K
		Sara_2_CID.2674.2674.3	K.QPLLLS*EDEEDTKR.K
		Sara_2_CID.2675.2675.3	K.ADAPDAGAQS*DSELPSYHQNDVSLDR.K
		Sara_2_CID.2676.2676.3	K.RRQS*VELHS*PQSLPR.K
		Sara_2_CID.2677.2677.2	K.SLS*PGGAALGYR.K
		Sara_2_CID.2678.2678.3	K.TVEIPEDEVVRT*PR.K
		Sara_2_CID.2679.2679.3	K.TRS*WESSSPVDRPELEAASPTTR.K
		Sara_2_CID.2682.2682.3	K.SDSVLPASHGHLPQAGS*LER.K
		Sara_2_CID.2688.2688.2	K.QPLLLS*EDEEDTKR.K
		Sara_2_CID.2696.2696.3	K.RQS*VELHS*PQSLPR.K
		Sara_2_CID.2699.2699.3	K.CSDVSELSSS*PPGPYHQEPYISKPEER.K
		Sara_2_CID.2700.2700.3	K.ACGPTGRTSSRS*QSLR.K
		Sara_2_CID.2702.2702.2	K.VRGWS*PPPEVR.K
		Sara_2_CID.2704.2704.3	K.VRGWS*PPPEVR.K
		Sara_2_CID.2706.2706.3	K.KAQLPETIQDVERKS*TQEEDV.K
		Sara_2_CID.2710.2710.2	K.SQS*LPNSLDYAQTSER.K
		Sara_2_CID.2711.2711.2	K.FLVEAS*DGGIPSLR.K
		Sara_2_CID.2712.2712.4	K.KAQLPETIQDVERKST*QEEDV.K
		Sara_2_CID.2713.2713.2	K.SGLIST*SGR.K
		Sara_2_CID.2714.2714.4	K.RRQS*VELHS*PQSLPR.K
		Sara_2_CID.2716.2716.2	K.SSMS*GLHLVK.K
		Sara_2_CID.2717.2717.3	K.SRT*LS*QSSESGTLPSGPPGHTMEVSC.K
		Sara_2_CID.2718.2718.3	K.RRDEDMLYS*PELAQR.K
		Sara_2_CID.2721.2721.3	K.RVS*VCAETFNPDEEEDNDPR.K
		Sara_2_CID.2725.2725.2	K.MELGT*PLR.K
		Sara_2_CID.2726.2726.3	K.VVAGVAS*ALAHKYH.K
		Sara_2_CID.2728.2728.3	K.QPLLLS*EDEEDTKR.K
		Sara_2_CID.2730.2730.3	K.IYHLPDAES*DEDEDFKEQTR.K
		Sara_2_CID.2731.2731.2	K.LSGFS*FKK.K
		Sara_2_CID.2733.2733.2	K.LHVS*TINLQK.K
		Sara_2_CID.2734.2734.2	K.GWS*PPPEVR.K
		Sara_2_CID.2737.2737.3	K.RQS*VELHS*PQSLPR.K
		Sara_2_CID.2741.2741.4	K.IYHLPDAES*DEDEDFKEQTR.K
		Sara_2_CID.2744.2744.3	K.RRQS*VELHS*PQSLPR.K
		Sara_2_CID.2749.2749.3	K.VSSAPIPCPSPGPAPSAVPS*SPK.K
		Sara_2_CID.2753.2753.2	K.VGS*LDNVGHLPAGGTVK.K
		Sara_2_CID.2758.2758.2	K.SSMS*GLHLVK.K
		Sara_2_CID.2760.2760.3	K.IGHHS*TSDDSSAYRS*VDEVNYWDK.K
		Sara_2_CID.2762.2762.2	K.LSCS*LEDLR.K
		Sara_2_CID.2763.2763.2	K.ASS*VTTFTGEPNMCPR.K
		Sara_2_CID.2765.2765.4	K.IGHHS*TSDDSSAYRS*VDEVNYWDK.K
		Sara_2_CID.2766.2766.3	K.LHLVENDFVGRQS*PAAR.K
		Sara_2_CID.2770.2770.3	K.VAQS*DGEESPAEEGQLLGER.K
		Sara_2_CID.2772.2772.2	K.RIPYT*PGEIPK.K
		Sara_2_CID.2773.2773.2	K.GWS*PPPEVR.K
		Sara_2_CID.2774.2774.3	K.RIPYT*PGEIPK.K
		Sara_2_CID.2775.2775.3	K.TLS*QSSESGTLPSGPPGHTMEVSC.K
		Sara_2_CID.2776.2776.2	K.RLS*IATLR.K
		Sara_2_CID.2777.2777.2	K.LSGFS*FKK.K
		Sara_2_CID.2779.2779.3	K.IYHLPDAES*DEDEDFKEQTR.K
		Sara_2_CID.2780.2780.2	K.TLS*QSSESGTLPSGPPGHTMEVSC.K
		Sara_2_CID.2784.2784.3	K.RQS*VELHS*PQSLPR.K
		Sara_2_CID.2787.2787.3	K.EGINPGYDDYADSDEDQHDAY*LER.K
		Sara_2_CID.2790.2790.2	K.S*GLISTSGR.K
		Sara_2_CID.2795.2795.3	K.T*RTSLHTLTGDLPK.K
		Sara_2_CID.2801.2801.4	K.HGTDLWIDNMNSAPS*HSPEKK.K
		Sara_2_CID.2804.2804.2	K.IDIS*PSTFRK.K
		Sara_2_CID.2805.2805.2	K.SSS*VGSSSSYPISSAVPR.K
		Sara_2_CID.2808.2808.2	K.GILAADESVGT*MGNR.K
		Sara_2_CID.2809.2809.3	K.GPLPAAPPAAPERQPS*WER.K
		Sara_2_CID.2812.2812.2	K.MS*GFIYQGK.K
		Sara_2_CID.2814.2814.3	K.RRQS*VELHS*PQSLPR.K
		Sara_2_CID.2818.2818.2	K.TS*PLLLDR.K
		Sara_2_CID.2829.2829.3	K.IYHLPDAES*DEDEDFKEQTR.K
		Sara_2_CID.2831.2831.4	K.RRQS*VELHS*PQSLPR.K
		Sara_2_CID.2833.2833.2	K.TSS*PTTLPPLAR.K
		Sara_2_CID.2839.2839.2	K.RTLS*IDKGF.K
		Sara_2_CID.2844.2844.3	K.GWLRDPNAS*PGDAGEQAIR.K
		Sara_2_CID.2849.2849.4	K.HGS*WGSGLDM@HTKPWIR.K
		Sara_2_CID.2850.2850.2	K.GILAADES*VGTMGNR.K
		Sara_2_CID.2852.2852.3	K.HGS*WGSGLDM@HTKPWIR.K
		Sara_2_CID.2853.2853.2	K.T*LSQSSESGTLPSGPPGHTMEVSC.K
		Sara_2_CID.2856.2856.3	K.TLS*QSSESGTLPSGPPGHTMEVSC.K
		Sara_2_CID.2858.2858.3	K.RRQS*VELHS*PQSLPR.K
		Sara_2_CID.2863.2863.3	K.TVS*SPPTS*PRPGSAATMASSTSNIVPPR.K
		Sara_2_CID.2864.2864.3	K.RQS*VELHS*PQSLPR.K
		Sara_2_CID.2865.2865.3	K.TLS*QSS*ESGTLPSGPPGHTMEVSC.K
		Sara_2_CID.2870.2870.2	K.VNS*VPLKN#K.K
		Sara_2_CID.2872.2872.3	K.IYHLPDAES*DEDEDFKEQTR.K
		Sara_2_CID.2878.2878.3	K.CGSGPVHISGQHLVAVEEDAES*EDEDEEDVK.K
		Sara_2_CID.2879.2879.4	K.CGSGPVHISGQHLVAVEEDAES*EDEDEEDVK.K
		Sara_2_CID.2882.2882.3	K.NWTEDMEGGISS*PVKK.K
		Sara_2_CID.2888.2888.2	K.TLS*QS*SESGTLPSGPPGHTMEVSC.K
		Sara_2_CID.2892.2892.2	K.GILAADES*VGTMGNR.K
		Sara_2_CID.2896.2896.2	K.RAS*LSDIGFGK.K
		Sara_2_CID.2899.2899.2	K.CPLVS*LSYLPR.K
		Sara_2_CID.2900.2900.3	K.RRQS*VELHS*PQSLPR.K
		Sara_2_CID.2902.2902.2	K.SVS*NLKPVPVIGSK.K
		Sara_2_CID.2905.2905.3	K.DLQS*PDFTAGFHSDKVEGK.K
		Sara_2_CID.2906.2906.3	K.RLS*SASTGKPPLSVEDDFEK.K
		Sara_2_CID.2907.2907.2	K.GLPSPYNMSAPGS*R.K
		Sara_2_CID.2908.2908.3	K.SVS*NLKPVPVIGSK.K
		Sara_2_CID.2909.2909.2	K.GSLAS*LDS*LRK.K
		Sara_2_CID.2912.2912.3	K.RQS*VELHS*PQSLPR.K
		Sara_2_CID.2915.2915.2	K.KQIT*VEELVR.K
		Sara_2_CID.2917.2917.3	K.TGDLGIPPNPEDRS*PS*PEPIYNSEGKR.K
		Sara_2_CID.2919.2919.3	K.TLS*QSS*ESGTLPSGPPGHTMEVSC.K
		Sara_2_CID.2922.2922.3	K.TRTS*LHT*LTGDLPK.K
		Sara_2_CID.2927.2927.2	K.DEILPTT*PISEQK.K
		Sara_2_CID.2930.2930.3	K.GFGDGYNGYGGGPGGGNFGGS*PGYGGGR.K
		Sara_2_CID.2931.2931.3	K.ENVEYIEREES*DGEYDEFGR.K
		Sara_2_CID.2933.2933.2	K.KDIS*IQLSSAQS*R.K
		Sara_2_CID.2937.2937.2	K.GFGDGYNGYGGGPGGGNFGGS*PGYGGGR.K
		Sara_2_CID.2940.2940.3	K.HAFSPVASVESAS*GEVLHSPK.K
		Sara_2_CID.2941.2941.2	K.RIDIS*PSALR.K
		Sara_2_CID.2943.2943.4	K.KKS*QIQEYVDYNGGAGVQHIALR.K
		Sara_2_CID.2947.2947.2	K.CPLVS*LSYLPR.K
		Sara_2_CID.2954.2954.3	K.VQGEAVSNIQENTQTPTVQEES*EEEEVDETGVEVK.K
		Sara_2_CID.2955.2955.3	K.TS*IHNFM@AHPEFR.K
		Sara_2_CID.2956.2956.2	K.DWEDDS*DEDMSNFDR.K
		Sara_2_CID.2961.2961.3	K.RQS*VELHS*PQSLPR.K
		Sara_2_CID.2963.2963.3	K.RRQS*VELHS*PQSLPR.K
		Sara_2_CID.2964.2964.4	K.KGDRS*PEPGQTWAHEVFSSR.K
		Sara_2_CID.2965.2965.2	K.GSLAS*LDS*LRK.K
		Sara_2_CID.2966.2966.2	K.RIS*EQ#FSAMFR.K
		Sara_2_CID.2975.2975.4	K.KKS*QIQEYVDYN#GGAGVQHIALR.K
		Sara_2_CID.2976.2976.2	K.DEILPTT*PISEQK.K
		Sara_2_CID.2977.2977.3	K.GFGDGYN#GYGGGPGGGNFGGS*PGYGGGR.K
		Sara_2_CID.2978.2978.3	K.HAFSPVAS*VESAS*GEVLHSPK.K
		Sara_2_CID.2979.2979.3	K.ERS*PALKS*PLQSVVVR.K
		Sara_2_CID.2990.2990.4	K.SDSLRPALNS*PVERPGTDLEEGEASVQTER.K
		Sara_2_CID.2991.2991.3	K.SDS*LRPALNSPVERPGTDLEEGEASVQTER.K
		Sara_2_CID.3001.3001.3	K.HAFSPVASVESAS*GEVLHSPK.K
		Sara_2_CID.3003.3003.2	K.DWEDDS*DEDMSNFDR.K
		Sara_2_CID.3004.3004.3	K.KGATPAEDDEDNDIDLFGS*DEEEEDKEAAR.K
		Sara_2_CID.3014.3014.3	K.SLAPDLS*DDEHDPVDSISRPR.K
		Sara_2_CID.3015.3015.3	K.VNLPYSSEEGVSRGRNS*GGEQK.K
		Sara_2_CID.3019.3019.2	K.ILGS*TVT*VDQ#K.K
		Sara_2_CID.3020.3020.3	K.RQS*VELHS*PQSLPR.K
		Sara_2_CID.3024.3024.2	K.WRS*LQQLAEER.K
		Sara_2_CID.3025.3025.4	K.KKS*QIQEYVDYN#GGAGVQHIALR.K
		Sara_2_CID.3026.3026.3	K.ERS*PALKS*PLQSVVVR.K
		Sara_2_CID.3027.3027.3	K.RRQS*VELHS*PQSLPR.K
		Sara_2_CID.3034.3034.3	K.WRS*LQQLAEER.K
		Sara_2_CID.3035.3035.3	K.STS*TPNVHMVSTTLPVDSR.K
		Sara_2_CID.3043.3043.3	K.RAS*DGGANIQLHAQQLLK.K
		Sara_2_CID.3047.3047.2	K.RIS*GLIYEETR.K
		Sara_2_CID.3048.3048.3	K.HAFSPVASVES*AS*GEVLHSPK.K
		Sara_2_CID.3049.3049.3	K.LLLLERPS*PVRDR.K
		Sara_2_CID.3050.3050.3	K.EPEPVVHY*EI.K
		Sara_2_CID.3053.3053.3	K.KGATPAEDDEDNDIDLFGS*DEEEEDKEAAR.K
		Sara_2_CID.3054.3054.2	K.DWEDDS*DEDMSNFDR.K
		Sara_2_CID.3055.3055.3	K.DRS*PS*PLRGNVVPSPLPTR.K
		Sara_2_CID.3057.3057.2	K.FVAFSGEGQS*LR.K
		Sara_2_CID.3061.3061.3	K.SLAPDLS*DDEHDPVDSISRPR.K
		Sara_2_CID.3067.3067.4	K.RDS*FDDRGPSLNPVLDYDHGSR.K
		Sara_2_CID.3073.3073.3	K.GHQNGS*MTAVN#GHTNNFASLENSVTSR.K
		Sara_2_CID.3076.3076.2	K.VLDASWYS*PGTR.K
		Sara_2_CID.3077.3077.3	K.RDS*FDDRGPSLNPVLDYDHGSR.K
		Sara_2_CID.3078.3078.2	K.TIVMGAS*FR.K
		Sara_2_CID.3083.3083.2	K.KLS*VGAYVSSVR.K
		Sara_2_CID.3084.3084.3	K.ERS*PALKSPLQSVVVR.K
		Sara_2_CID.3085.3085.2	K.GSPGALSS*DSELPENPYSQVK.K
		Sara_2_CID.3091.3091.3	K.GSPGALSS*DSELPENPYSQVK.K
		Sara_2_CID.3095.3095.3	K.HAFSPVASVES*AS*GEVLHSPK.K
		Sara_2_CID.3097.3097.3	K.DVLNPVPVPVSSPTTTKPS*R.K
		Sara_2_CID.3102.3102.3	K.VTS*FRDLIHDQDEEEEEEEGQR.K
		Sara_2_CID.3103.3103.4	K.GHQNGSMTAVNGHT*NN#FASLENSVTSR.K
		Sara_2_CID.3105.3105.3	K.GVTIPYRPKPSSS*PVIFAGGQDR.K
		Sara_2_CID.3106.3106.2	K.DWEDDS*DEDMSNFDR.K
		Sara_2_CID.3110.3110.3	K.DRS*PS*PLRGNVVPSPLPTR.K
		Sara_2_CID.3116.3116.3	K.IWIPHSSS*SSVLQR.K
		Sara_2_CID.3119.3119.3	K.KGATPAEDDEDNDIDLFGS*DEEEEDKEAAR.K
		Sara_2_CID.3123.3123.2	K.IWIPHSSSS*SVLQR.K
		Sara_2_CID.3129.3129.3	K.GHQN#GS*MTAVN#GHTNNFASLENSVTSR.K
		Sara_2_CID.3132.3132.3	K.ERS*PALKSPLQSVVVR.K
		Sara_2_CID.3134.3134.3	K.RQS*VELHS*PQSLPR.K
		Sara_2_CID.3141.3141.2	K.SAS*ADNLILPR.K
		Sara_2_CID.3144.3144.3	K.HAFSPVASVES*AS*GEVLHSPK.K
		Sara_2_CID.3145.3145.4	K.GHQN#GSMTAVNGHT*NN#FASLENSVTSR.K
		Sara_2_CID.3148.3148.2	K.YLS*FTPPEK.K
		Sara_2_CID.3150.3150.3	K.CWEPLQAHFTPTSRS*PTEPK.K
		Sara_2_CID.3155.3155.2	K.VTASPQS*LCGLR.K
		Sara_2_CID.3157.3157.2	K.IDIS*PSALR.K
		Sara_2_CID.3158.3158.3	K.RS*SDPALTGLSTSVSDNNFSSEEPSR.K
		Sara_2_CID.3159.3159.4	K.SSSRDDNLPLTEAVRPKT*PPVVIK.K
		Sara_2_CID.3160.3160.2	K.DWEDDS*DEDMSNFDR.K
		Sara_2_CID.3164.3164.3	K.IWIPHSSS*SSVLQR.K
		Sara_2_CID.3166.3166.3	K.DRS*PS*PLRGN#VVPSPLPTR.K
		Sara_2_CID.3168.3168.3	K.VKIS*EQ#VQALQ#R.K
		Sara_2_CID.3172.3172.2	K.AN#KHSS*VLERDNQ#R.K
		Sara_2_CID.3175.3175.2	K.AS*PALGSGPDGSGDSLEMSSLDR.K
		Sara_2_CID.3181.3181.3	K.ELSHS*PPRDNSFESLEFR.K
		Sara_2_CID.3185.3185.3	K.AS*PALGSGPDGSGDSLEMSSLDR.K
		Sara_2_CID.3189.3189.3	K.RQS*VELHS*PQSLPR.K
		Sara_2_CID.3190.3190.3	K.RRQS*VELHS*PQSLPR.K
		Sara_2_CID.3193.3193.2	K.QALIAPGDT*ES*Q#Q#R.K
		Sara_2_CID.3195.3195.4	K.HGS*WGSGLDMHTKPWIR.K
		Sara_2_CID.3196.3196.4	K.MAFTHHPLPVLAGVRPGS*PR.K
		Sara_2_CID.3200.3200.3	K.HGS*WGSGLDMHTKPWIR.K
		Sara_2_CID.3202.3202.2	K.QADLSFSS*PVEMK.K
		Sara_2_CID.3203.3203.4	K.SKS*QLSLLTHDPPLAVADHK.K
		Sara_2_CID.3206.3206.3	K.GATPAEDDEDNDIDLFGS*DEEEEDKEAAR.K
		Sara_2_CID.3214.3214.3	K.SKS*QLSLLTHDPPLAVADHK.K
		Sara_2_CID.3218.3218.2	K.HSS*WGSVGLGGSLEASR.K
		Sara_2_CID.3221.3221.2	K.AS*PALGSGPDGSGDSLEMSSLDR.K
		Sara_2_CID.3228.3228.3	K.ELSHS*PPRDNSFESLEFR.K
		Sara_2_CID.3231.3231.2	K.GATPAEDDEDNDIDLFGS*DEEEEDKEAAR.K
		Sara_2_CID.3237.3237.2	K.T*LDSALFY*Q#DK.K
		Sara_2_CID.3241.3241.4	K.HGS*WGSGLDMHTKPWIR.K
		Sara_2_CID.3242.3242.2	K.IDIS*PSTFR.K
		Sara_2_CID.3243.3243.2	K.QALIAPGDT*ES*Q#Q#R.K
		Sara_2_CID.3244.3244.2	K.STS*LLELAPQK.K
		Sara_2_CID.3245.3245.3	K.KLDPAQS*ASRENLLEEQGSIALR.K
		Sara_2_CID.3246.3246.2	K.QPT*PPFFGR.K
		Sara_2_CID.3248.3248.3	K.HGS*WGSGLDMHTKPWIR.K
		Sara_2_CID.3249.3249.2	K.NFETNDLAFS*PK.K
		Sara_2_CID.3250.3250.3	K.RQS*VELHS*PQSLPR.K
		Sara_2_CID.3251.3251.2	K.IEQEQ#KFT*VVR.K
		Sara_2_CID.3255.3255.3	K.GATPAEDDEDNDIDLFGS*DEEEEDKEAAR.K
		Sara_2_CID.3258.3258.3	K.NKFGS*ADNIPNLKDSLEEGQVDDGGK.K
		Sara_2_CID.3260.3260.2	K.M@VLGS*LVRITQ#K.K
		Sara_2_CID.3264.3264.2	K.SAS*PDDDLGSSNWEAADLGNEER.K
		Sara_2_CID.3270.3270.2	K.Q#FAGYS*EEVLDVR.K
		Sara_2_CID.3272.3272.3	K.KKGEPGPPDCDS*PLFLPYK.K
		Sara_2_CID.3276.3276.3	K.S*ASPDDDLGSSNWEAADLGNEER.K
		Sara_2_CID.3283.3283.2	K.RPRVS*STEMNR.K
		Sara_2_CID.3285.3285.2	K.RFS*LFGK.K
		Sara_2_CID.3290.3290.2	K.QPT*PPFFGR.K
		Sara_2_CID.3291.3291.4	K.HGS*WGSGLDMHTKPWIR.K
		Sara_2_CID.3293.3293.3	K.RQS*VELHS*PQSLPR.K
		Sara_2_CID.3298.3298.3	K.GATPAEDDEDNDIDLFGS*DEEEEDKEAAR.K
		Sara_2_CID.3306.3306.4	K.LGLAVIHGEAQCTELDMDDGRHS*PPMVK.K
		Sara_2_CID.3335.3335.2	K.ALPT*STSSSPQQ#K.K
		Sara_2_CID.3341.3341.3	K.HAFSPVAS*VESASGEVLHSPK.K
		Sara_2_CID.3342.3342.3	K.RQS*VELHS*PQSLPR.K
		Sara_2_CID.3343.3343.2	K.SQS*FPDVEPQLPQAPAR.K
		Sara_2_CID.3344.3344.2	K.TQS*GNFNTDTPGMVEFR.K
		Sara_2_CID.3353.3353.2	K.NLGS*INTELQDVQR.K
		Sara_2_CID.3354.3354.2	K.SKEFVS*SDESSSGENKS*KK.K
		Sara_2_CID.3365.3365.3	K.MVQLLGS*N#LSS*GDRSSM@LK.K
		Sara_2_CID.3369.3369.2	K.SALWS*HLLHY*Q#EN#RQR.K
		Sara_2_CID.3374.3374.2	K.DRM@SS*GAGPGVR.K
		Sara_2_CID.3375.3375.3	K.LKQLSVPAS*DEEDEVPVPVPR.K
		Sara_2_CID.3377.3377.2	K.ASS*PPDRIDIFGR.K
		Sara_2_CID.3384.3384.3	K.DDN#SSATHKALRCQPTS*WK.K
		Sara_2_CID.3388.3388.3	K.MLPHAPGVQMQAIPEDAIPEES*GDEDEEDPDKR.K
		Sara_2_CID.3389.3389.3	K.EDSCVQPQSLLTSQENNSTSSPARNS*LTQEV.K
		Sara_2_CID.3397.3397.2	K.LIN#Q#PLPDLKNVKS*K.K
		Sara_2_CID.3398.3398.2	K.LKQLSVPAS*DEEDEVPVPVPR.K
		Sara_2_CID.3399.3399.4	K.LSSESHHGGS*PIHWVLPAGMSAK.K
		Sara_2_CID.3403.3403.3	K.LKELFDYS*PPLHK.K
		Sara_2_CID.3420.3420.3	K.MSKSKDDAPHELES*Q#FILR.K
		Sara_2_CID.3421.3421.3	K.GATPAEDDEDNDIDLFGS*DEEEEDKEAAR.K
		Sara_2_CID.3423.3423.2	K.VDS*TTCLFPVEEK.K
		Sara_2_CID.3441.3441.3	K.YGPVSVADTTGSGAADAKDDDDIDLFGS*DDEEESEDAKR.K
		Sara_2_CID.3445.3445.4	K.M@EHIPESRPLS*PTAFSLESLRK.K
		Sara_2_CID.3446.3446.3	K.EFITGDVEPTDAESAWHS*ENEEDDKLAGDMK.K
		Sara_2_CID.3447.3447.3	K.LKELFDYS*PPLHK.K
		Sara_2_CID.3449.3449.4	K.LGIAVIHGEAQDAESDLVDGRHS*PPMVR.K
		Sara_2_CID.3468.3468.3	K.LGIAVIHGEAQDAESDLVDGRHS*PPMVR.K
		Sara_2_CID.3472.3472.2	K.RDS*VLWSDIPK.K
		Sara_2_CID.3475.3475.2	K.QLSVPAS*DEEDEVPVPVPR.K
		Sara_2_CID.3476.3476.2	K.LLSEQDGS*LKDILR.K
		Sara_2_CID.3477.3477.3	K.SSLHS*KSWSPR.K
		Sara_2_CID.3480.3480.3	K.SFS*MHDLTAIQGDEPVGHRPYQTLPEAK.K
		Sara_2_CID.3483.3483.3	K.LLSEQDGS*LKDILR.K
		Sara_2_CID.3486.3486.2	K.Q#IAS*IIQRGER.K
		Sara_2_CID.3491.3491.4	K.SKS*QLS*LLTHDPPLAVADHK.K
		Sara_2_CID.3494.3494.3	K.SKS*QLS*LLTHDPPLAVADHK.K
		Sara_2_CID.3495.3495.2	K.IRLCNS*PVPQ#M@GGK.K
		Sara_2_CID.3496.3496.3	K.LCDFGSASHVADNDITPY*LVSR.K
		Sara_2_CID.3508.3508.3	K.VDIITEEMPENALPS*DEDDKDPNDPYR.K
		Sara_2_CID.3512.3512.3	K.SGKLS*QELDFVSHNVR.K
		Sara_2_CID.3514.3514.3	K.KLS*GDQITLPTTVDYSSVPK.K
		Sara_2_CID.3515.3515.3	K.ITKPGSIDSNNQLFAPGGRLS*WGK.K
		Sara_2_CID.3516.3516.2	K.KLS*GDQITLPTTVDYSSVPK.K
		Sara_2_CID.3519.3519.3	K.LVLIRHGES*AWNLENR.K
		Sara_2_CID.3523.3523.4	K.MEHIPESRPLS*PTAFSLESLRK.K
		Sara_2_CID.3524.3524.3	K.SSLHSKSWS*PR.K
		Sara_2_CID.3529.3529.4	K.KDKDDQEWESTS*PPKPTVYISGVIAR.K
		Sara_2_CID.3536.3536.3	K.MEHIPESRPLS*PTAFSLESLRK.K
		Sara_2_CID.3537.3537.2	K.RFSIMT*LR.K
		Sara_2_CID.3538.3538.3	K.KGEPGPPDCDS*PLFLPYK.K
		Sara_2_CID.3539.3539.2	K.GASRRTS*AGPRR.K
		Sara_2_CID.3545.3545.3	K.HAFSPVAS*VES*ASGEVLHSPK.K
		Sara_2_CID.3546.3546.3	K.SKS*QLS*LLTHDPPLAVADHK.K
		Sara_2_CID.3560.3560.3	K.HSLPS*GLGLSETQITSHGFDSTK.K
		Sara_2_CID.3565.3565.2	K.GS*LN#VNLNSVVLR.K
		Sara_2_CID.3571.3571.2	K.YQVQS*QENFEPFMK.K
		Sara_2_CID.3577.3577.4	K.MEHIPESRPLS*PTAFSLESLRK.K
		Sara_2_CID.3582.3582.2	K.CTS*DPIVT*LLGN#EK.K
		Sara_2_CID.3594.3594.3	K.AAEIPAVASCWVGPQVS*PEHK.K
		Sara_2_CID.3608.3608.3	K.RGS*GDTSSLIDPDTSLSELR.K
		Sara_2_CID.3610.3610.3	K.RQS*VELHS*PQSLPR.K
		Sara_2_CID.3621.3621.3	K.GRTDGDWDDQEVLDYFS*DKESAK.K
		Sara_2_CID.3629.3629.3	K.HAFSPVASVES*ASGEVLHSPK.K
		Sara_2_CID.3635.3635.3	K.SEQPLSQVLPTLS*PEHK.K
		Sara_2_CID.3637.3637.3	K.RFN#IRMGFNT*LN#SLISNN#SK.K
		Sara_2_CID.3640.3640.3	K.YGPVSVADTTGSGAADAKDDDDIDLFGS*DDEEESEDAK.K
		Sara_2_CID.3648.3648.2	K.WLDES*DAEMELR.K
		Sara_2_CID.3655.3655.2	K.TPEELDDS*DFETEDFDVR.K
		Sara_2_CID.3658.3658.3	K.VMTIPYQPMPASS*PVICAGGQDR.K
		Sara_2_CID.3659.3659.2	K.ASS*LEDLVLK.K
		Sara_2_CID.3669.3669.3	K.VASQ#KGMSVYGLGRQVY*DPK.K
		Sara_2_CID.3676.3676.3	K.HAFSPVASVES*ASGEVLHSPK.K
		Sara_2_CID.3679.3679.3	K.SQLS*LLTHDPPLAVADHK.K
		Sara_2_CID.3685.3685.3	K.KKS*PNELVDDLFK.K
		Sara_2_CID.3690.3690.2	K.KKS*PNELVDDLFK.K
		Sara_2_CID.3691.3691.3	K.EVDPSTGELQSLQMPESEGPS*SLDPSQEGPTGLK.K
		Sara_2_CID.3696.3696.2	K.WLDES*DAEMELR.K
		Sara_2_CID.3701.3701.3	K.ETVFTKS*PYQEFTDHLVK.K
		Sara_2_CID.3712.3712.3	K.GAAVCLQ#AAY*RGRRAR.K
		Sara_2_CID.3714.3714.3	K.SCS*VPLPPIHGEIDELR.K
		Sara_2_CID.3720.3720.3	K.MEDPGSVLST*ACGTPGYVAPEVLAQKPYSK.K
		Sara_2_CID.3731.3731.2	K.ARES*PVHSICDELF.K
		Sara_2_CID.3739.3739.3	K.GVRQWS*SELLSKR.K
		Sara_2_CID.3740.3740.3	K.RLS*ENSCSLDDLEIGAGHLSSSAFNSEK.K
		Sara_2_CID.3745.3745.3	K.DKDDQEWESTS*PPKPTVYISGVIAR.K
		Sara_2_CID.3746.3746.4	K.DKDDQEWESTS*PPKPTVYISGVIAR.K
		Sara_2_CID.3747.3747.2	K.QQN#NLSNPPTPPAS*LPPTPPPM@ACQK.K
		Sara_2_CID.3748.3748.3	K.YLS*FTPPEKDGFPSGTPALNTK.K
		Sara_2_CID.3752.3752.2	K.SN#VSRS*FYHGPSR.K
		Sara_2_CID.3762.3762.3	K.RFSFCFS*PEPEAEAAAGPGPCER.K
		Sara_2_CID.3764.3764.2	K.YLS*FTPPEKDGFPSGTPALNTK.K
		Sara_2_CID.3777.3777.2	K.SQS*QASLTGLALMSPSNR.K
		Sara_2_CID.3778.3778.4	K.FMKHMNS*AVEDSSSK.K
		Sara_2_CID.3780.3780.2	K.ARES*PVHSICDELF.K
		Sara_2_CID.3787.3787.3	K.ARESPVHS*ICDELF.K
		Sara_2_CID.3795.3795.3	K.DKDDQEWESTS*PPKPTVYISGVIAR.K
		Sara_2_CID.3797.3797.2	K.SN#VSRS*FYHGPSR.K
		Sara_2_CID.3799.3799.2	K.KTYGGY*QGR.K
		Sara_2_CID.3809.3809.3	K.AIGGIILTAS*HNPGGPNGDFGIK.K
		Sara_2_CID.3817.3817.3	K.M@EHIPESRPLS*PTAFSLESLR.K
		Sara_2_CID.3829.3829.2	K.ARES*PVHSICDELF.K
		Sara_2_CID.3834.3834.3	K.TDGDWDDQEVLDYFS*DKESAK.K
		Sara_2_CID.3836.3836.3	K.AIGGIILTAS*HNPGGPN#GDFGIK.K
		Sara_2_CID.3838.3838.2	K.RFS*LSILR.K
		Sara_2_CID.3843.3843.2	K.S*MGYDDLDYGMMSDYGTAR.K
		Sara_2_CID.3852.3852.3	K.AKS*PQPPVEEEDEHFDDTVVCLDTYNCDLHFK.K
		Sara_2_CID.3853.3853.2	K.Y*FLQ#AT*HVQPDDIGAHMN#VGR.K
		Sara_2_CID.3878.3878.2	K.ARES*PVHSICDELF.K
		Sara_2_CID.3879.3879.3	K.YQDEVFGGFVTEPQEES*EEEVEEPEER.K
		Sara_2_CID.3887.3887.3	K.MEHIPESRPLS*PTAFSLESLR.K
		Sara_2_CID.3895.3895.2	K.GSVVS*PAFS*IY*GR.K
		Sara_2_CID.3897.3897.3	K.AIGGIILTAS*HNPGGPN#GDFGIK.K
		Sara_2_CID.3899.3899.4	K.MEHIPESRPLS*PTAFSLESLR.K
		Sara_2_CID.3901.3901.2	K.MEHIPESRPLS*PTAFSLESLR.K
		Sara_2_CID.3910.3910.3	K.QYLSEKEQWQQKLT*SVTLEMESK.K
		Sara_2_CID.3915.3915.3	K.VLTPTQVMNRPSS*ISWDGLDPGK.K
		Sara_2_CID.3927.3927.2	K.ARES*PVHSICDELF.K
		Sara_2_CID.3934.3934.3	K.MEHIPESRPLS*PTAFSLESLR.K
		Sara_2_CID.3941.3941.2	K.GSVVS*PAFS*IY*GR.K
		Sara_2_CID.3945.3945.3	K.SPS*WEPFRDWYPAHSR.K
		Sara_2_CID.3964.3964.3	K.VNKTHSVNGIT*EEANPTIYSGK.K
		Sara_2_CID.3967.3967.3	K.VLTPTQVMNRPSS*ISWDGLDPGK.K
		Sara_2_CID.3978.3978.2	K.ARES*PVHSICDELF.K
		Sara_2_CID.3979.3979.3	K.RKVS*LVLEQMQPLGMVS*PASTK.K
		Sara_2_CID.4008.4008.3	K.TQLWASEPGT*PPAPTSLPSQNPILK.K
		Sara_2_CID.4016.4016.3	K.RDS*VLWSDIPKGPLSAYR.K
		Sara_2_CID.4020.4020.3	K.GEM@ETLEPN#NLWYLFT*GLEK.K
		Sara_2_CID.4023.4023.2	K.TLS*MIEEEIR.K
		Sara_2_CID.4026.4026.3	K.VEM@GTSSQNDVDMSWIPQETLNQINKAS*PR.K
		Sara_2_CID.4029.4029.2	K.ARES*PVHSICDELF.K
		Sara_2_CID.4083.4083.2	K.RLS*VELTSSLFR.K
		Sara_2_CID.4100.4100.2	K.LEVTS*DSEDASEVPEWLR.K
		Sara_2_CID.4106.4106.3	K.SFGS*GTELGHWVTTPPDIPGSR.K
		Sara_2_CID.4130.4130.2	K.TALPTSGSS*TGELELLAGEVPAR.K
		Sara_2_CID.4135.4135.2	K.LVSFHDDS*DEDLLHI.K
		Sara_2_CID.4139.4139.3	K.VEMGTSSQNDVDMSWIPQET*LNQINKASPR.K
		Sara_2_CID.4145.4145.3	K.INPYMSS*PCHIEMILTEK.K
		Sara_2_CID.4153.4153.4	K.VEMGTSSQNDVDMSWIPQETLNQINKAS*PR.K
		Sara_2_CID.4167.4167.3	K.LVSFHDDS*DEDLLHI.K
		Sara_2_CID.4173.4173.2	K.KIDIGWEVIKDY*LQK.K
		Sara_2_CID.4184.4184.3	K.VEMGTSSQNDVDMSWIPQET*LNQINKASPR.K
		Sara_2_CID.4186.4186.3	K.TNTNVNCPIECFMPLDVQADRDDS*RE.K
		Sara_2_CID.4202.4202.2	K.SKSLPRQS*TSAR.K
		Sara_2_CID.4208.4208.2	K.LRLELS*ESTQQVEQEQ#QK.K
		Sara_2_CID.4220.4220.2	K.ET*LSPGTDLSKNR.K
		Sara_2_CID.4229.4229.2	K.SLS*VTSLGGLPAWEAER.K
		Sara_2_CID.4234.4234.3	K.VEMGTSSQNDVDMSWIPQET*LNQINKASPR.K
		Sara_2_CID.4242.4242.3	K.TNTNVNCPIECFMPLDVQADRDDS*RE.K
		Sara_2_CID.4264.4264.2	K.FIIGSVSEDNS*EDEISNLVK.K
		Sara_2_CID.4271.4271.3	K.SS*RSQLDLFDDVGTFASGPPK.K
		Sara_2_CID.4272.4272.3	K.VGIFSSQSVSS*PLLETVQQR.K
		Sara_2_CID.4279.4279.4	K.RRGSS*IPQFTNSPTMVIMVGLPAR.K
		Sara_2_CID.4284.4284.3	K.RRGS*SIPQFTNSPTMVIMVGLPAR.K
		Sara_2_CID.4301.4301.2	K.ARES*PVHSICDELF.K
		Sara_2_CID.4314.4314.3	K.KTSFDQDS*DVDIFPSDFTSEPPALPR.K
		Sara_2_CID.4317.4317.2	K.S*QNNFVAILDLPEGEHQYK.K
		Sara_2_CID.4350.4350.2	K.ARES*PVHSICDELF.K
		Sara_2_CID.4362.4362.3	K.RS*SKEEADMAYSAFLFQSSTIAAQVHDGPQEA.K
		Sara_2_CID.4376.4376.3	K.GIPLPTGDTS*PEPELLPGDPLPPPK.K
		Sara_2_CID.4378.4378.3	K.VEMGTSSQNDVDMSWIPQETLNQINKAS*PR.K
		Sara_2_CID.4384.4384.3	K.DHGDLAFVDVPNDS*PFQIVK.K
		Sara_2_CID.4385.4385.2	K.GIPLPTGDTS*PEPELLPGDPLPPPK.K
		Sara_2_CID.4404.4404.2	K.NLS*LPFILHEK.K
		Sara_2_CID.4420.4420.2	K.LLQ#S*VKNS*M@LQMK.K
		Sara_2_CID.4495.4495.2	K.YDPDILLGYEIQMHSWGY*LLQR.K
		Sara_2_CID.4528.4528.3	K.ITQYISGANCAHQ#LPIAEAM@LT*YK.K
		Sara_2_CID.4556.4556.2	K.ASS*FADMMGILK.K
		Sara_2_CID.4571.4571.3	K.VEMGTSSQNDVDMSWIPQETLNQINKAS*PR.K
		Sara_2_CID.4597.4597.2	K.AVQ#EQLQVNDN#T*KGPR.K
		Sara_2_CID.4664.4664.3	K.NSMRSLS*PFRRHSWGPGK.K
		Sara_2_CID.4693.4693.3	K.GRT*WTLCGTPEYLAPEIILSK.K
		Sara_2_CID.4716.4716.2	K.RLQ#LLGES*DFALGR.K
		Sara_2_CID.4739.4739.2	K.AVQ#EQLQVNDNT*KGPR.K
		Sara_2_CID.4768.4768.2	K.RLQ#LLGES*DFALGR.K
		Sara_2_CID.4803.4803.2	K.ATS*NVFAMFDQSQIQEFK.K
		Sara_2_CID.4811.4811.3	K.ATS*NVFAMFDQSQIQEFK.K
		Sara_2_CID.4865.4865.3	K.AFPKEELAS*DLEEMATSSISVPK.K
		Sara_2_CID.4901.4901.3	K.TVPAAVPGICFLS*GGMSEEDATLNLNAINR.K
		Sara_2_CID.4933.4933.3	K.VLEIPDRDS*EEELEHVIEQIAYR.K
		Sara_2_CID.4940.4940.4	K.VLEIPDRDS*EEELEHVIEQIAYR.K
		Sara_2_CID.4966.4966.2	K.NLKDT*LGLGKTRR.K
		Sara_2_CID.4983.4983.3	K.VLEIPDRDS*EEELEHVIEQIAYR.K
		Sara_2_CID.4987.4987.3	K.DVKSVY*PQ#EFQDK.K
		Sara_2_CID.4993.4993.3	K.LN#PPT*PSIY*LEN#K.K
		Sara_2_CID.5034.5034.3	K.VLEIPDRDS*EEELEHVIEQIAYR.K
		Sara_2_CID.5057.5057.2	K.GN#RRALVDQKS*SVIK.K
		Sara_2_CID.5103.5103.2	K.ELAVRS*LLLLER.K
		Sara_2_CID.5112.5112.2	K.TWT*LCGTPEYLAPEIILSK.K
		Sara_2_CID.5118.5118.3	K.TWT*LCGTPEYLAPEIILSK.K
		Sara_2_CID.5138.5138.3	K.KLS*DFGQETSYIEDNSNQNGAISLIFSLK.K
		Sara_2_CID.5153.5153.3	K.VIHDNFGIVEGLMTTVHAITAT*QK.K
		Sara_2_CID.5164.5164.4	K.VIHDNFGIVEGLMTTVHAIT*ATQK.K
		Sara_2_CID.5173.5173.3	K.AGTLSITEFADMLSGNAGGFRS*R.K
		Sara_2_CID.5175.5175.2	K.RNM@EVAMMDKRIS*ELR.K
		Sara_2_CID.5194.5194.3	K.VIHDNFGIVEGLMTTVHAITAT*QK.K
		Sara_2_CID.5228.5228.2	K.FALGLSGGS*LVSMLAR.K
		Sara_2_CID.5321.5321.2	K.RQTVIT*TMTTLKK.K
		Sara_2_CID.5510.5510.3	K.HHSELTEQ#LASLESKQQ#ALLET*HVAK.K
		Sara_2_CID.5529.5529.3	K.FEAIQYKVQ#VVAGRNY*FIK.K
		Sara_2_CID.5614.5614.2	K.TETKQ#EAPPSFLPPEAS*Q#LK.K
		Sara_2_CID.5641.5641.3	K.TSVKEDLN#VNEVFKY*LAEK.K
		Sara_2_CID.5658.5658.2	K.SKKY*IGRQDSLDIK.K
		Sara_2_CID.5719.5719.2	K.Y*GKLGQGALVQVSPALVK.K
		Sara_2_CID.6258.6258.3	K.ITQYISGANCAHQ#LPIAEAM@LT*YK.K
		Sara_2_CID.6323.6323.3	K.ITQYISGANCAHQ#LPIAEAM@LT*YK.K

## Sheet: CID-AQP2-L-(S256-S261)
Seqest Search		Mascot Search
JH_3_CID.0650.0650.4	R.KADS*DSEDKGEESKPK.K	Sara_3_CID.0619.0619.4	K.KADS*DSEDKGEESKPK.K
JH_3_CID.0655.0655.3	R.KADS*DSEDKGEESKPK.K	Sara_3_CID.0623.0623.3	K.KADS*DSEDKGEESKPK.K
JH_3_CID.0672.0672.4	R.KRSVS*HGSNHAQNAEEQR.N	Sara_3_CID.0625.0625.4	K.RKADS*DSEDKGEESKPK.K
JH_3_CID.0702.0702.4	R.KRS*VSHGSNHAQNAEEQR.N	Sara_3_CID.0637.0637.4	K.KRT*EEPDRDER.K
JH_3_CID.0708.0708.2	K.GAEQGS*EEEKEEK.E	Sara_3_CID.0650.0650.4	K.KADS*DSEDKGEESKPK.K
JH_3_CID.0716.0716.2	R.AAGGGGGS*GEDEAQSR.R	Sara_3_CID.0653.0653.3	K.KRT*EEPDRDER.K
JH_3_CID.0727.0727.2	R.GDDASEEGQN@GSS*PK.S	Sara_3_CID.0655.0655.3	K.KADS*DSEDKGEESKPK.K
JH_3_CID.0739.0739.2	K.GAEQGS*EEEKEEK.E	Sara_3_CID.0656.0656.3	K.ADS*DSEDKGEESKPK.K
JH_3_CID.0748.0748.2	R.HM#S*QPEPEQK.H	Sara_3_CID.0657.0657.3	K.EGSGSSS*TGEQKEDQKEEK.K
JH_3_CID.0753.0753.2	R.VDGKTS*PVQSK.S	Sara_3_CID.0665.0665.3	K.QEM@DNT*T*KKMKK.K
JH_3_CID.0768.0768.3	K.DGEKEDSKKEETPGT*PK.K	Sara_3_CID.0672.0672.4	K.KRS*VSHGSNHAQNAEEQR.K
JH_3_CID.0772.0772.3	K.AGKES*EEEEEDTEQNKK.A	Sara_3_CID.0682.0682.4	K.KADS*DSEDKGEESKPK.K
JH_3_CID.0775.0775.3	K.KLNS*DEEGESSGKR.K	Sara_3_CID.0690.0690.3	K.QSSS*PYEDKDKK.K
JH_3_CID.0778.0778.2	R.DSNS*PEPSSCR.G	Sara_3_CID.0692.0692.3	K.KADS*DSEDKGEESKPK.K
JH_3_CID.0782.0782.2	R.AQTAPTKTS*PR.N	Sara_3_CID.0694.0694.3	K.RNS*SSSSSPSERPR.K
JH_3_CID.0795.0795.3	K.AGKES*EEEEEDTEQNKK.A	Sara_3_CID.0695.0695.3	K.ERPS*SREETSGR.K
JH_3_CID.0796.0796.3	K.DGEKEDSKKEETPGT*PK.K	Sara_3_CID.0697.0697.3	K.KTS*GPPKGPSK.K
JH_3_CID.0804.0804.4	R.SKS*KDHAEDKLQNNDSAGK.A	Sara_3_CID.0698.0698.3	K.NEEDEGHSN#SS*PR.K
JH_3_CID.0811.0811.3	K.RES*PSPAPKPR.K	Sara_3_CID.0702.0702.4	K.KRS*VSHGSNHAQNAEEQR.K
JH_3_CID.0818.0818.3	R.HSHSGSTS*PYPK.S	Sara_3_CID.0704.0704.3	K.RTGT*PSDPRR.K
JH_3_CID.0820.0820.3	K.GNDS*DGEAESDDPEKKK.L	Sara_3_CID.0708.0708.2	K.GAEQGS*EEEKEEK.K
JH_3_CID.0823.0823.4	K.QKSDAEEDGGTGSQDEEDS*KPK.A	Sara_3_CID.0709.0709.3	K.GAEQGS*EEEKEEK.K
JH_3_CID.0825.0825.4	K.KRDGKEDET*STDVDEKPK.K	Sara_3_CID.0716.0716.2	K.AAGGGGGS*GEDEAQSR.K
JH_3_CID.0830.0830.3	K.QKSDAEEDGGTGS*QDEEDSKPK.A	Sara_3_CID.0717.0717.3	K.N#TPAT*Q#KN#KVKQDSESPK.K
JH_3_CID.0831.0831.3	K.AGKES*EEEEEDTEQNKK.A	Sara_3_CID.0718.0718.3	K.TKSDES*GEEKNGDEDCQR.K
JH_3_CID.0834.0834.2	R.T*GSESSQTGTSATSGR.N	Sara_3_CID.0720.0720.2	K.RT*GTPSDPR.K
JH_3_CID.0838.0838.3	K.QKS*DAEEDGGTGS*QDEEDSKPK.A	Sara_3_CID.0721.0721.3	K.TQSSSCERDS*PSTSR.K
JH_3_CID.0841.0841.4	R.RRPPKGEEGS*DDDETENGPKPK.K	Sara_3_CID.0725.0725.2	K.VDKT*EGGRS*HR.K
JH_3_CID.0855.0855.3	K.IDASKNEEDEGHSNSS*PR.H	Sara_3_CID.0727.0727.2	K.GDDASEEGQN#GSS*PK.K
JH_3_CID.0856.0856.2	R.HRPSS*PAT*PPPK.T	Sara_3_CID.0730.0730.3	K.RRS*SDEDAAGEPK.K
JH_3_CID.0859.0859.3	K.ERDKEVS*DDEAEEK.E	Sara_3_CID.0733.0733.3	K.EGN#VGFS*AAETNNK.K
JH_3_CID.0862.0862.2	R.SRTPS*ASHEEQQE.-	Sara_3_CID.0735.0735.3	K.RAS*PS*PPPKR.K
JH_3_CID.0865.0865.2	K.SKES*LQEAGK.S	Sara_3_CID.0736.0736.3	K.RS*PEPCSKPEK.K
JH_3_CID.0875.0875.2	R.DKEVS*DDEAEEK.E	Sara_3_CID.0737.0737.4	K.MEDPQRS*QNKDRR.K
JH_3_CID.0876.0876.2	R.KGTGDCS*DEEVDGK.A	Sara_3_CID.0739.0739.2	K.GAEQGS*EEEKEEK.K
JH_3_CID.0879.0879.3	K.SDAEEDGGTGS*QDEEDSKPK.A	Sara_3_CID.0742.0742.3	K.RRAS*PS*PPPKR.K
JH_3_CID.0881.0881.2	K.NEKS*EEEQSSASVK.K	Sara_3_CID.0743.0743.3	K.S*VSHGSNHAQNAEEQR.K
JH_3_CID.0884.0884.3	R.SYS*PDGKESPSDKK.S	Sara_3_CID.0744.0744.2	K.QPEPPS*S*YGAK.K
JH_3_CID.0886.0886.2	R.RPPS*PEPSAK.V	Sara_3_CID.0747.0747.3	K.RSS*DERPVSGQGR.K
JH_3_CID.0887.0887.3	R.KGTGDCS*DEEVDGK.A	Sara_3_CID.0748.0748.2	K.HM@S*QPEPEQK.K
JH_3_CID.0889.0889.2	K.SDAEEDGGTGS*QDEEDSKPK.A	Sara_3_CID.0749.0749.3	K.N#KLY*EQHLGKSANFQKPK.K
JH_3_CID.0890.0890.3	R.DKEVS*DDEAEEK.E	Sara_3_CID.0753.0753.2	K.VDGKTS*PVQSK.K
JH_3_CID.0893.0893.3	K.IDASKNEEDEGHSNS*SPR.H	Sara_3_CID.0754.0754.2	K.SST*PPRQS*PSR.K
JH_3_CID.0895.0895.3	K.NEKS*EEEQSSASVK.K	Sara_3_CID.0756.0756.3	K.EDSKKEETPGT*PK.K
JH_3_CID.0903.0903.3	R.VHGHS*DEEEEEEQPR.H	Sara_3_CID.0760.0760.3	K.RRS*PSLSSK.K
JH_3_CID.0907.0907.2	K.SKES*LQEAGK.S	Sara_3_CID.0761.0761.3	K.KRRPPS*PEPSAK.K
JH_3_CID.0910.0910.2	R.SYS*PDGKES*PSDKK.S	Sara_3_CID.0763.0763.4	K.NQEDEKTRS*PVEKENQK.K
JH_3_CID.0914.0914.2	R.KGTGDCS*DEEVDGK.A	Sara_3_CID.0764.0764.3	K.RAS*PS*PPPKR.K
JH_3_CID.0916.0916.2	R.DKEVS*DDEAEEK.E	Sara_3_CID.0765.0765.3	K.RRRS*PT*PPPR.K
JH_3_CID.0917.0917.2	K.GEVAPKET*PK.K	Sara_3_CID.0767.0767.2	K.S*YLDACR.K
JH_3_CID.0921.0921.4	K.ERDKEVS*DDEAEEKEEK.E	Sara_3_CID.0768.0768.3	K.DGEKEDSKKEETPGT*PK.K
JH_3_CID.0923.0923.2	K.EEDEEAES*PPEKK.T	Sara_3_CID.0769.0769.4	K.VTGRRS*PEPCSKPEK.K
JH_3_CID.0929.0929.3	R.KGTGDCS*DEEVDGK.A	Sara_3_CID.0770.0770.3	K.RPSS*PAPGPSRR.K
JH_3_CID.0933.0933.2	R.SQSS*DTEQPSPTSGGGK.V	Sara_3_CID.0772.0772.3	K.AGKES*EEEEEDTEQNKK.K
JH_3_CID.0936.0936.2	R.RPPS*PEPSAK.V	Sara_3_CID.0774.0774.4	K.DGEKEDSKKEETPGT*PK.K
JH_3_CID.0942.0942.3	R.VHGHS*DEEEEEEQPR.H	Sara_3_CID.0775.0775.3	K.KLNS*DEEGESSGKR.K
JH_3_CID.0944.0944.2	R.SMS*SSSSASAAAK.K	Sara_3_CID.0776.0776.3	K.VKSST*PPRQS*PSR.K
JH_3_CID.0946.0946.3	R.AEETETASS*PPEKDRENR.T	Sara_3_CID.0777.0777.3	K.RRRS*PS*PPPAR.K
JH_3_CID.0950.0950.3	R.IGHHS*TSDDSSAYR.S	Sara_3_CID.0778.0778.2	K.DSNS*PEPSSCR.K
JH_3_CID.0951.0951.3	R.DKEVS*DDEAEEKEEK.E	Sara_3_CID.0779.0779.2	K.QRS*PPVTK.K
JH_3_CID.0952.0952.3	K.NSQEDS*EDSEEKDVK.T	Sara_3_CID.0781.0781.2	K.VKS*STPPRQS*PSR.K
JH_3_CID.0953.0953.3	K.IDASKNEEDEGHSN@SS*PR.H	Sara_3_CID.0782.0782.2	K.AQTAPTKTS*PR.K
JH_3_CID.0957.0957.2	R.KGTGDCS*DEEVDGK.A	Sara_3_CID.0784.0784.3	K.AGATASGLS*GLPR.K
JH_3_CID.0960.0960.2	K.NSQEDS*EDSEEKDVK.T	Sara_3_CID.0786.0786.2	K.EADEDS*EPER.K
JH_3_CID.0961.0961.4	R.DREKEPEAASSRGS*PVR.V	Sara_3_CID.0788.0788.3	K.RRRS*PT*PPPR.K
JH_3_CID.0963.0963.2	K.LDGETAS*DSESR.A	Sara_3_CID.0790.0790.2	K.SST*PPRQS*PSR.K
JH_3_CID.0964.0964.2	K.EEDEEAES*PPEKK.T	Sara_3_CID.0791.0791.3	K.RRS*PSLSSK.K
JH_3_CID.0967.0967.2	R.DKEVS*DDEAEEKEEK.E	Sara_3_CID.0792.0792.2	K.AGKES*EEEEEDTEQNKK.K
JH_3_CID.0974.0974.2	R.SQS*VEPESQEK.E	Sara_3_CID.0793.0793.3	K.RRS*PT*PPPR.K
JH_3_CID.0975.0975.3	K.IDASKNEEDEGHSNS*SPR.H	Sara_3_CID.0795.0795.3	K.AGKES*EEEEEDTEQNKK.K
JH_3_CID.0981.0981.3	R.KGTGDCS*DEEVDGKADGADAK.A	Sara_3_CID.0796.0796.3	K.DGEKEDSKKEETPGT*PK.K
JH_3_CID.0985.0985.3	R.VHGHS*DEEEEEEQPR.H	Sara_3_CID.0797.0797.2	K.S*YLDACR.K
JH_3_CID.0989.0989.2	R.SQS*SDTEQPSPTSGGGK.V	Sara_3_CID.0798.0798.3	K.QKSDAEEDGGT*GSQDEEDSKPK.K
JH_3_CID.0991.0991.3	R.DKEVS*DDEAEEKEEK.E	Sara_3_CID.0799.0799.2	K.GDKT*PGGGGANLK.K
JH_3_CID.0994.0994.3	R.IGHHS*TSDDSSAYR.S	Sara_3_CID.0802.0802.3	K.FTDT*RKDEQER.K
JH_3_CID.0998.0998.2	K.GTGDCS*DEEVDGK.A	Sara_3_CID.0803.0803.2	K.ERAPS*PASR.K
JH_3_CID.1000.1000.4	K.IEDVGS*DEEDDSGKDKKK.K	Sara_3_CID.0804.0804.4	K.SKS*KDHAEDKLQNNDSAGK.K
JH_3_CID.1002.1002.2	R.KGTGDCS*DEEVDGK.A	Sara_3_CID.0809.0809.4	K.NTPSQHSHSIQHS*PER.K
JH_3_CID.1005.1005.3	K.IEDVGS*DEEDDSGKDKKK.K	Sara_3_CID.0810.0810.3	K.NTPSQHSHSIQHS*PER.K
JH_3_CID.1009.1009.4	R.KSSSFSEEKGES*DDEKPR.K	Sara_3_CID.0811.0811.3	K.RES*PSPAPKPR.K
JH_3_CID.1013.1013.2	K.GVQAGNS*DTEGGQPGR.K	Sara_3_CID.0812.0812.3	K.RRS*PS*PPPAR.K
JH_3_CID.1017.1017.3	K.IDASKNEEDEGHSNS*SPR.H	Sara_3_CID.0813.0813.2	K.S*QAEQGT*TSK.K
JH_3_CID.1020.1020.2	K.KEVQS*PEQVK.S	Sara_3_CID.0814.0814.2	K.QRLES*VASEVS*K.K
JH_3_CID.1021.1021.3	R.KGTGDCS*DEEVDGKADGADAK.A	Sara_3_CID.0816.0816.3	K.KRN#TFLLT*M@R.K
JH_3_CID.1022.1022.3	R.KSSSFSEEKGES*DDEKPR.K	Sara_3_CID.0818.0818.3	K.HSHSGSTS*PYPK.K
JH_3_CID.1026.1026.3	K.KKEPAISSQNS*PEAR.E	Sara_3_CID.0820.0820.3	K.GNDS*DGEAESDDPEKKK.K
JH_3_CID.1028.1028.2	K.NSQEDS*EDS*EEKDVK.T	Sara_3_CID.0824.0824.3	K.RRS*PT*PPPR.K
JH_3_CID.1033.1033.4	K.IEDVGS*DEEDDSGKDKKK.K	Sara_3_CID.0825.0825.4	K.KRDGKEDET*STDVDEKPK.K
JH_3_CID.1037.1037.2	K.GTGDCS*DEEVDGK.A	Sara_3_CID.0826.0826.3	K.RAS*DDGKLTDSSK.K
JH_3_CID.1040.1040.3	K.IEDVGS*DEEDDSGKDKKK.K	Sara_3_CID.0827.0827.3	K.SRT*PSASHEEQQE.K
JH_3_CID.1051.1051.3	R.DKEVS*DDEAEEKEEK.E	Sara_3_CID.0828.0828.4	K.RRRS*PS*PPPAR.K
JH_3_CID.1054.1054.2	R.KGTGDCS*DEEVDGKADGADAK.A	Sara_3_CID.0830.0830.3	K.QKSDAEEDGGTGS*QDEEDSKPK.K
JH_3_CID.1058.1058.3	K.LANHEEGS*DEEEEETPKK.N	Sara_3_CID.0831.0831.3	K.AGKES*EEEEEDTEQNKK.K
JH_3_CID.1059.1059.2	K.LKS*KESLQEAGK.S	Sara_3_CID.0832.0832.2	K.GDKT*PGGGGANLK.K
JH_3_CID.1061.1061.3	R.KGTGDCS*DEEVDGKADGADAK.A	Sara_3_CID.0834.0834.2	K.TGS*ESSQTGTSATSGR.K
JH_3_CID.1063.1063.4	R.KGTGDCS*DEEVDGKADGADAK.A	Sara_3_CID.0835.0835.2	K.SQGGDGY*YGR.K
JH_3_CID.1068.1068.3	K.GAEQGS*EEEKEEKEGEVK.A	Sara_3_CID.0837.0837.3	K.FT*DTRKDEQER.K
JH_3_CID.1069.1069.3	K.KKEPAISSQNS*PEAR.E	Sara_3_CID.0838.0838.3	K.QKS*DAEEDGGTGS*QDEEDSKPK.K
JH_3_CID.1072.1072.2	R.S*GDETPGSEAPGDK.A	Sara_3_CID.0840.0840.3	K.LIT*LS*VQDAPTK.K
JH_3_CID.1082.1082.2	R.KAAS*LTEDR.G	Sara_3_CID.0841.0841.4	K.RRPPKGEEGS*DDDETENGPKPK.K
JH_3_CID.1083.1083.3	K.IEDVGS*DEEDDSGKDKK.K	Sara_3_CID.0842.0842.2	K.TSS*LTHSEEK.K
JH_3_CID.1084.1084.3	K.QKS*DAEEDGGTGS*QDEEDSKPK.A	Sara_3_CID.0844.0844.3	K.RES*PSPAPKPR.K
JH_3_CID.1087.1087.3	R.SNT*PMGDKDDDDDDDADEK.M	Sara_3_CID.0845.0845.3	K.HRPSS*PAT*PPPK.K
JH_3_CID.1093.1093.3	R.DKEVS*DDEAEEKEEKEEEK.E	Sara_3_CID.0846.0846.2	K.RST*PSGPVR.K
JH_3_CID.1096.1096.4	R.DKEVS*DDEAEEKEEKEEEK.E	Sara_3_CID.0847.0847.3	K.RRS*PS*PPPAR.K
JH_3_CID.1099.1099.2	K.IEDVGS*DEEDDSGKDKK.K	Sara_3_CID.0848.0848.3	K.SQS*VEPESQEKEHK.K
JH_3_CID.1104.1104.3	R.KGTGDCS*DEEVDGKADGADAK.A	Sara_3_CID.0852.0852.3	K.SRHS*PRLS*R.K
JH_3_CID.1108.1108.2	R.S*GDETPGSEAPGDK.A	Sara_3_CID.0853.0853.2	K.FT*DTRKDEQER.K
JH_3_CID.1124.1124.3	K.IEDVGS*DEEDDSGKDKK.K	Sara_3_CID.0854.0854.3	K.TSEDTSSGS*PPKKSPGGPK.K
JH_3_CID.1133.1133.2	R.RGGGSGGGDES*EGEEVDED.-	Sara_3_CID.0855.0855.3	K.IDASKNEEDEGHSNSS*PR.K
JH_3_CID.1142.1142.2	R.YGM#GTS*VER.A	Sara_3_CID.0856.0856.2	K.HRPSS*PAT*PPPK.K
JH_3_CID.1145.1145.2	K.IEDVGS*DEEDDSGKDKK.K	Sara_3_CID.0859.0859.3	K.ERDKEVS*DDEAEEK.K
JH_3_CID.1150.1150.3	R.AGDM#LEDS*PKRPK.E	Sara_3_CID.0862.0862.2	K.SRTPS*ASHEEQQE.K
JH_3_CID.1155.1155.3	R.KGTGDCS*DEEVDGKADGADAK.A	Sara_3_CID.0865.0865.2	K.SKES*LQEAGK.K
JH_3_CID.1162.1162.2	K.KADIDQS*PVSK.T	Sara_3_CID.0867.0867.3	K.QRKS*VNVM@R.K
JH_3_CID.1166.1166.3	K.GTGDCS*DEEVDGKADGADAK.A	Sara_3_CID.0868.0868.3	K.RRT*PS*PPPR.K
JH_3_CID.1170.1170.3	R.RKS*EPAVGPPR.G	Sara_3_CID.0870.0870.3	K.KRPLS*PQSK.K
JH_3_CID.1174.1174.2	R.KVS*MEPR.D	Sara_3_CID.0873.0873.3	K.RES*PS*PAPKPR.K
JH_3_CID.1175.1175.3	K.SSSFSEEKGES*DDEKPR.K	Sara_3_CID.0874.0874.3	K.FT*DT*RKDEQER.K
JH_3_CID.1177.1177.2	K.GTGDCS*DEEVDGKADGADAK.A	Sara_3_CID.0875.0875.2	K.DKEVS*DDEAEEK.K
JH_3_CID.1181.1181.2	R.RDS*TPSLK.T	Sara_3_CID.0876.0876.2	K.KGTGDCS*DEEVDGK.K
JH_3_CID.1189.1189.3	K.TPSPKEEDEEAES*PPEKK.T	Sara_3_CID.0879.0879.3	K.SDAEEDGGTGS*QDEEDSKPK.K
JH_3_CID.1195.1195.2	K.IEDVGS*DEEDDSGKDKK.K	Sara_3_CID.0880.0880.3	K.ERLES*CDRR.K
JH_3_CID.1196.1196.2	R.TAS*FSESR.A	Sara_3_CID.0881.0881.2	K.NEKS*EEEQSSASVK.K
JH_3_CID.1197.1197.3	K.GKPSS*EDEKEAGGLR.K	Sara_3_CID.0883.0883.2	K.TPS*ASHEEQQE.K
JH_3_CID.1199.1199.2	R.EKEIS*DDEAEEEK.G	Sara_3_CID.0884.0884.3	K.SYS*PDGKESPSDKK.K
JH_3_CID.1208.1208.3	K.IEDVGS*DEEDDSGKDKK.K	Sara_3_CID.0886.0886.2	K.RPPS*PEPSAK.K
JH_3_CID.1212.1212.3	R.KGTGDCS*DEEVDGKADGADAK.A	Sara_3_CID.0887.0887.3	K.KGTGDCS*DEEVDGK.K
JH_3_CID.1223.1223.4	R.VLHAQCHST*PDSAEDVRK.F	Sara_3_CID.0888.0888.3	K.HRPSS*PAT*PPPK.K
JH_3_CID.1224.1224.3	R.VLHAQCHSTPDS*AEDVRK.F	Sara_3_CID.0889.0889.2	K.SDAEEDGGTGS*QDEEDSKPK.K
JH_3_CID.1225.1225.3	R.RKS*EPAVGPPR.G	Sara_3_CID.0890.0890.3	K.DKEVS*DDEAEEK.K
JH_3_CID.1227.1227.2	R.TELSPSRAS*PGK.S	Sara_3_CID.0891.0891.2	K.FT*DT*RKDEQER.K
JH_3_CID.1234.1234.2	R.AAS*PEACEVDSK.G	Sara_3_CID.0893.0893.3	K.IDASKNEEDEGHSNS*SPR.K
JH_3_CID.1237.1237.3	K.KAEGEPQEES*PLKSK.S	Sara_3_CID.0894.0894.3	K.AEDGAAPSPSSET*PKKK.K
JH_3_CID.1244.1244.2	R.EKEIS*DDEAEEEK.G	Sara_3_CID.0895.0895.3	K.NEKS*EEEQSSASVK.K
JH_3_CID.1247.1247.2	R.VLHAQCHST*PDSAEDVRK.F	Sara_3_CID.0896.0896.3	K.FT*DTRKDEQER.K
JH_3_CID.1248.1248.4	R.RPERPRPS*DAAPVK.G	Sara_3_CID.0898.0898.3	K.RGKS*LKNS*LK.K
JH_3_CID.1262.1262.3	R.GAKEEHGGLIRS*PR.H	Sara_3_CID.0901.0901.3	K.SYS*PDGKES*PSDKK.K
JH_3_CID.1265.1265.2	K.IEDVGS*DEEDDSGKDK.K	Sara_3_CID.0902.0902.2	K.RST*PSGPVR.K
JH_3_CID.1266.1266.3	R.KGTENGVNGTVTSN@GADS*PR.S	Sara_3_CID.0903.0903.3	K.VHGHS*DEEEEEEQPR.K
JH_3_CID.1271.1271.4	R.VLHAQCHST*PDSAEDVRK.F	Sara_3_CID.0904.0904.3	K.RPPS*PEPSAK.K
JH_3_CID.1272.1272.3	R.VLHAQCHSTPDS*AEDVRK.F	Sara_3_CID.0905.0905.3	K.AAAEDGEEPKSEPET*KK.K
JH_3_CID.1273.1273.3	K.IEDVGS*DEEDDSGKDKK.K	Sara_3_CID.0907.0907.2	K.SKES*LQEAGK.K
JH_3_CID.1283.1283.2	K.EIS*DDEAEEEK.G	Sara_3_CID.0908.0908.3	K.RRT*PS*PPPR.K
JH_3_CID.1289.1289.3	R.KGTGDCS*DEEVDGKADGADAK.A	Sara_3_CID.0909.0909.3	K.KRS*PS*PSPTPEAK.K
JH_3_CID.1290.1290.2	R.ASHS*AVDITK.V	Sara_3_CID.0910.0910.2	K.SYS*PDGKES*PSDKK.K
JH_3_CID.1294.1294.2	R.KGTEN@GVNGTVTSN@GADS*PR.S	Sara_3_CID.0914.0914.2	K.KGTGDCS*DEEVDGK.K
JH_3_CID.1295.1295.2	R.APTAAPS*PEPR.D	Sara_3_CID.0915.0915.3	K.FT*DT*RKDEQER.K
JH_3_CID.1299.1299.3	R.KGTENGVN@GTVTSN@GADS*PR.S	Sara_3_CID.0916.0916.2	K.DKEVS*DDEAEEK.K
JH_3_CID.1302.1302.2	K.LGASNS*PGQPNSVK.R	Sara_3_CID.0917.0917.2	K.GEVAPKET*PK.K
JH_3_CID.1304.1304.2	R.VLHAQCHST*PDSAEDVRK.F	Sara_3_CID.0918.0918.3	K.DKYKT*LR.K
JH_3_CID.1313.1313.2	K.IEDVGS*DEEDDSGKDK.K	Sara_3_CID.0921.0921.4	K.ERDKEVS*DDEAEEKEEK.K
JH_3_CID.1322.1322.3	R.VLHAQCHSTPDS*AEDVRK.F	Sara_3_CID.0922.0922.3	K.SALN#ATDS*ERR.K
JH_3_CID.1323.1323.3	K.IEDVGS*DEEDDSGKDKK.K	Sara_3_CID.0923.0923.2	K.EEDEEAES*PPEKK.K
JH_3_CID.1328.1328.4	R.RSN@GLAHTS*PTRPTPQPR.S	Sara_3_CID.0924.0924.2	K.SRGS*PRYS*PR.K
JH_3_CID.1342.1342.2	R.APTAAPS*PEPR.D	Sara_3_CID.0925.0925.3	K.EEDEEAES*PPEKK.K
JH_3_CID.1343.1343.2	R.KGTEN@GVNGTVTSN@GADS*PR.S	Sara_3_CID.0926.0926.3	K.SRGS*PRYS*PR.K
JH_3_CID.1344.1344.2	R.KGS*PTPAYPER.K	Sara_3_CID.0929.0929.3	K.KGTGDCS*DEEVDGK.K
JH_3_CID.1346.1346.2	K.AEEPS*EEEADAPKPK.K	Sara_3_CID.0930.0930.3	K.ERDKEVS*DDEAEEKEEK.K
JH_3_CID.1348.1348.3	R.KGTENGVN@GTVTSN@GADS*PR.S	Sara_3_CID.0931.0931.3	K.NEEPVRS*PERR.K
JH_3_CID.1352.1352.2	R.EEAQPAS*PSSVQDR.S	Sara_3_CID.0932.0932.2	K.RRT*PS*PPPR.K
JH_3_CID.1366.1366.2	R.VGS*SSSSFR.G	Sara_3_CID.0933.0933.2	K.SQSS*DTEQPSPTSGGGK.K
JH_3_CID.1369.1369.4	R.VLHAQCHST*PDSAEDVRK.F	Sara_3_CID.0935.0935.3	K.SQEPISNDQKDS*DDDKEK.K
JH_3_CID.1370.1370.3	R.VLHAQCHSTPDS*AEDVRK.F	Sara_3_CID.0936.0936.2	K.RPPS*PEPSAK.K
JH_3_CID.1371.1371.3	K.IEDVGS*DEEDDSGKDKK.K	Sara_3_CID.0937.0937.2	K.MT*LAASS*QR.K
JH_3_CID.1372.1372.2	K.IEDVGS*DEEDDSGKDK.K	Sara_3_CID.0939.0939.3	K.HRPS*SPAT*PPPK.K
JH_3_CID.1373.1373.3	R.VDGKTS*PVQSKS*PTLK.D	Sara_3_CID.0940.0940.3	K.ARS*RT*PPSAPSQSR.K
JH_3_CID.1377.1377.3	R.NYQQNYQNS*ESGEKNEGSESAPEGQAQQR.R	Sara_3_CID.0942.0942.3	K.VHGHS*DEEEEEEQPR.K
JH_3_CID.1378.1378.2	R.RES*GEGEEEVADSAR.L	Sara_3_CID.0943.0943.3	K.HLDRS*PESDRPR.K
JH_3_CID.1379.1379.2	R.AES*GPDLR.Y	Sara_3_CID.0944.0944.2	K.SMS*SSSSASAAAK.K
JH_3_CID.1391.1391.3	R.KGTENGVN@GTVTSN@GADS*PR.S	Sara_3_CID.0945.0945.2	K.RST*PSGPVR.K
JH_3_CID.1394.1394.2	K.KAEGEPQEES*PLK.S	Sara_3_CID.0946.0946.3	K.AEETETASS*PPEKDRENR.K
JH_3_CID.1399.1399.3	R.RAGDMLEDS*PKRPK.E	Sara_3_CID.0947.0947.4	K.HLDRS*PESDRPR.K
JH_3_CID.1400.1400.2	R.KGTEN@GVN@GTVTSNGADS*PR.S	Sara_3_CID.0949.0949.3	K.RRT*PS*PPPR.K
JH_3_CID.1401.1401.2	K.IEDVGS*DEEDDSGK.D	Sara_3_CID.0950.0950.3	K.IGHHS*TSDDSSAYR.K
JH_3_CID.1402.1402.3	R.VKVDGPRS*PSYGR.S	Sara_3_CID.0951.0951.3	K.DKEVS*DDEAEEKEEK.K
JH_3_CID.1405.1405.4	R.RRHS*GQDVHVVLK.L	Sara_3_CID.0952.0952.3	K.NSQEDS*EDSEEKDVK.K
JH_3_CID.1406.1406.2	K.TSAS*PPLEK.S	Sara_3_CID.0953.0953.3	K.IDASKNEEDEGHSN#S*SPR.K
JH_3_CID.1411.1411.2	R.VGS*SSSSFR.G	Sara_3_CID.0954.0954.2	K.SPTPKS*PPSR.K
JH_3_CID.1412.1412.4	R.VLHAQCHST*PDSAEDVRK.F	Sara_3_CID.0956.0956.2	K.RPTEAVS*PK.K
JH_3_CID.1413.1413.3	R.VLHAQCHSTPDS*AEDVRK.F	Sara_3_CID.0957.0957.2	K.KGTGDCS*DEEVDGK.K
JH_3_CID.1420.1420.3	R.RRHS*GQDVHVVLK.L	Sara_3_CID.0959.0959.3	K.FT*DT*RKDEQER.K
JH_3_CID.1421.1421.2	R.AES*GPDLR.Y	Sara_3_CID.0960.0960.2	K.NSQEDS*EDSEEKDVK.K
JH_3_CID.1427.1427.3	R.VLHAQCHSTPDS*AEDVR.K	Sara_3_CID.0961.0961.4	K.DREKEPEAASSRGS*PVR.K
JH_3_CID.1429.1429.5	R.RRHS*GQDVHVVLK.L	Sara_3_CID.0963.0963.2	K.LDGETAS*DSESR.K
JH_3_CID.1435.1435.3	R.KNS*VSLHAPK.T	Sara_3_CID.0964.0964.2	K.EEDEEAES*PPEKK.K
JH_3_CID.1444.1444.2	R.KNS*VSLHAPK.T	Sara_3_CID.0967.0967.2	K.DKEVS*DDEAEEKEEK.K
JH_3_CID.1447.1447.4	R.RRHS*GQDVHVVLK.L	Sara_3_CID.0968.0968.3	K.DREKEPEAASSRGS*PVR.K
JH_3_CID.1448.1448.2	K.TSAS*PPLEK.S	Sara_3_CID.0970.0970.3	K.SRT*PPSAPSQSR.K
JH_3_CID.1449.1449.3	R.KGTENGVN@GTVTSN@GADS*PR.S	Sara_3_CID.0971.0971.3	K.GRS*RT*PLTSR.K
JH_3_CID.1453.1453.2	K.IEDVGS*DEEDDSGK.D	Sara_3_CID.0972.0972.3	K.RASS*PFRR.K
JH_3_CID.1454.1454.2	R.VLHAQCHSTPDS*AEDVR.K	Sara_3_CID.0973.0973.2	K.EM@T*S*LR.K
JH_3_CID.1457.1457.4	R.REEQTDTSDGESVT*HHIR.R	Sara_3_CID.0974.0974.2	K.SQS*VEPESQEK.K
JH_3_CID.1462.1462.3	R.VLHAQCHSTPDS*AEDVRK.F	Sara_3_CID.0975.0975.3	K.IDASKNEEDEGHSNS*SPR.K
JH_3_CID.1464.1464.2	R.KGTEN@GVNGTVTSN@GADS*PR.S	Sara_3_CID.0979.0979.3	K.ARS*RT*PPSAPSQSR.K
JH_3_CID.1472.1472.4	R.GDSAPQASS*DLEDDPHTHTK.E	Sara_3_CID.0980.0980.2	K.MT*LAASS*QR.K
JH_3_CID.1475.1475.3	R.VLHAQCHSTPDS*AEDVR.K	Sara_3_CID.0981.0981.3	K.KGTGDCS*DEEVDGKADGADAK.K
JH_3_CID.1478.1478.2	R.GDSAPQASS*DLEDDPHTHTK.E	Sara_3_CID.0982.0982.3	K.SQEPISNDQKDS*DDDKEK.K
JH_3_CID.1484.1484.3	K.IEDVGS*DEEDDSGKDKK.K	Sara_3_CID.0984.0984.3	K.QKS*DAEEDGGTGS*QDEEDSKPK.K
JH_3_CID.1485.1485.2	R.VGS*SSSSFR.G	Sara_3_CID.0985.0985.3	K.VHGHS*DEEEEEEQPR.K
JH_3_CID.1495.1495.2	R.ATAPQTQHVS*PMR.Q	Sara_3_CID.0987.0987.2	K.GRS*RT*PLTSR.K
JH_3_CID.1496.1496.4	R.RRHS*GQDVHVVLK.L	Sara_3_CID.0989.0989.2	K.SQS*SDTEQPSPTSGGGK.K
JH_3_CID.1497.1497.2	R.KGTEN@GVN@GTVTSN@GADS*PR.S	Sara_3_CID.0991.0991.3	K.DKEVS*DDEAEEKEEK.K
JH_3_CID.1503.1503.2	R.VLHAQCHSTPDS*AEDVR.K	Sara_3_CID.0992.0992.3	K.DGKEDETS*TDVDEKPK.K
JH_3_CID.1513.1513.3	R.AGDMLEDS*PKRPK.E	Sara_3_CID.0993.0993.3	K.RRT*PS*PPPR.K
JH_3_CID.1518.1518.3	R.KGTEN@GVNGTVTSN@GADS*PR.S	Sara_3_CID.0994.0994.3	K.IGHHS*TSDDSSAYR.K
JH_3_CID.1519.1519.3	R.VLHAQCHSTPDS*AEDVRK.F	Sara_3_CID.0995.0995.2	K.AGSRLS*AEDR.K
JH_3_CID.1520.1520.2	R.AGDMLEDS*PKRPK.E	Sara_3_CID.0996.0996.3	K.YEPSDKDRQS*PPAK.K
JH_3_CID.1522.1522.3	R.VLHAQCHSTPDS*AEDVR.K	Sara_3_CID.0998.0998.2	K.GTGDCS*DEEVDGK.K
JH_3_CID.1533.1533.3	R.KNS*VSLHAPK.T	Sara_3_CID.1000.1000.4	K.IEDVGS*DEEDDSGKDKKK.K
JH_3_CID.1537.1537.3	K.IEDVGS*DEEDDSGKDKK.K	Sara_3_CID.1001.1001.2	K.RMS*VGDR.K
JH_3_CID.1543.1543.2	K.SES*PKEPEQLR.K	Sara_3_CID.1002.1002.2	K.KGTGDCS*DEEVDGK.K
JH_3_CID.1544.1544.3	K.SES*PKEPEQLR.K	Sara_3_CID.1003.1003.3	K.ARDRS*PSPLR.K
JH_3_CID.1545.1545.2	K.LDEGT*PPEPK.G	Sara_3_CID.1005.1005.3	K.IEDVGS*DEEDDSGKDKKK.K
JH_3_CID.1546.1546.4	R.RRHS*GQDVHVVLK.L	Sara_3_CID.1007.1007.3	K.FT*DT*RKDEQER.K
JH_3_CID.1548.1548.2	R.KGTEN@GVN@GTVTSN@GADS*PR.S	Sara_3_CID.1008.1008.2	K.SQTS*PKGGLS*R.K
JH_3_CID.1557.1557.3	R.AGDMLEDS*PKRPK.E	Sara_3_CID.1009.1009.4	K.KSSSFSEEKGES*DDEKPR.K
JH_3_CID.1559.1559.4	R.VLHAQCHST*PDSAEDVRK.F	Sara_3_CID.1012.1012.4	K.LEQ#CN#TELKKY*SHVN#KK.K
JH_3_CID.1561.1561.4	K.HGLTHEELKS*PREPGYK.A	Sara_3_CID.1013.1013.2	K.GVQAGNS*DTEGGQPGR.K
JH_3_CID.1564.1564.2	R.DYDDMS*PR.R	Sara_3_CID.1015.1015.3	K.GRS*RT*PLTSR.K
JH_3_CID.1565.1565.3	R.VLHAQCHSTPDS*AEDVRK.F	Sara_3_CID.1017.1017.3	K.IDASKNEEDEGHSNSS*PR.K
JH_3_CID.1567.1567.3	R.KGTENGVN@GTVTSN@GADS*PR.S	Sara_3_CID.1020.1020.2	K.KEVQS*PEQVK.K
JH_3_CID.1571.1571.3	R.VLHAQCHSTPDS*AEDVR.K	Sara_3_CID.1021.1021.3	K.KGTGDCS*DEEVDGKADGADAK.K
JH_3_CID.1573.1573.2	R.EMAPQSVS*PR.E	Sara_3_CID.1022.1022.3	K.KSSSFSEEKGES*DDEKPR.K
JH_3_CID.1587.1587.2	R.VGGS*SVDLHR.F	Sara_3_CID.1024.1024.3	K.LKQPST*PTR.K
JH_3_CID.1588.1588.3	K.IEDVGS*DEEDDSGKDKK.K	Sara_3_CID.1026.1026.3	K.KKEPAISSQNS*PEAR.K
JH_3_CID.1590.1590.2	K.VIYSQPS*AR.S	Sara_3_CID.1027.1027.2	K.LKQPS*TPTR.K
JH_3_CID.1594.1594.4	R.RHS*GQDVHVVLK.L	Sara_3_CID.1028.1028.2	K.NSQEDS*EDS*EEKDVK.K
JH_3_CID.1595.1595.3	R.RHS*GQDVHVVLK.L	Sara_3_CID.1029.1029.3	K.GKPSS*EDEKEAGGLRK.K
JH_3_CID.1607.1607.4	R.VLHAQCHST*PDSAEDVRK.F	Sara_3_CID.1030.1030.3	K.GTGRPNS*PQRLDR.K
JH_3_CID.1610.1610.2	K.LSSQLS*AGEEK.W	Sara_3_CID.1031.1031.2	K.TAS*PPPPPKR.K
JH_3_CID.1614.1614.2	K.IES*PKLER.T	Sara_3_CID.1033.1033.4	K.IEDVGS*DEEDDSGKDKKK.K
JH_3_CID.1616.1616.3	R.VLHAQCHSTPDS*AEDVRK.F	Sara_3_CID.1034.1034.3	K.ARDRS*PSPLR.K
JH_3_CID.1620.1620.3	R.VLHAQCHSTPDS*AEDVR.K	Sara_3_CID.1036.1036.3	K.RQQYS*DQEYHSSTEK.K
JH_3_CID.1621.1621.2	K.RVPS*PTPVPK.E	Sara_3_CID.1037.1037.2	K.GTGDCS*DEEVDGK.K
JH_3_CID.1623.1623.2	K.ESLKEEDES*DDDNM.-	Sara_3_CID.1038.1038.3	K.RRT*PS*PPPR.K
JH_3_CID.1639.1639.3	K.IEDVGS*DEEDDSGKDKK.K	Sara_3_CID.1040.1040.3	K.IEDVGS*DEEDDSGKDKKK.K
JH_3_CID.1641.1641.3	K.SQEPISNDQKDS*DDDKEKGEGALPTGK.S	Sara_3_CID.1042.1042.4	K.KSSSFSEEKGES*DDEKPR.K
JH_3_CID.1648.1648.3	R.AKPAAQSEEETAAS*PAAS*PTPQSAQEPSAPGK.A	Sara_3_CID.1043.1043.2	K.KAAS*LTEDR.K
JH_3_CID.1653.1653.2	R.RLGS*TSDIEEK.E	Sara_3_CID.1045.1045.3	K.TAS*PPPPPKR.K
JH_3_CID.1656.1656.2	K.LSSQLS*AGEEK.W	Sara_3_CID.1047.1047.3	K.LKSKES*LQEAGK.K
JH_3_CID.1666.1666.2	R.NTELCET*PTTSDPK.S	Sara_3_CID.1048.1048.2	K.ASS*PFRR.K
JH_3_CID.1669.1669.2	K.ESLKEEDES*DDDNM.-	Sara_3_CID.1049.1049.3	K.NSQEDS*EDS*EEKDVK.K
JH_3_CID.1671.1671.2	K.AIYQGPSS*PDKS.-	Sara_3_CID.1050.1050.3	K.ERHPS*WR.K
JH_3_CID.1672.1672.3	R.VLHAQCHSTPDS*AEDVR.K	Sara_3_CID.1051.1051.3	K.DKEVS*DDEAEEKEEK.K
JH_3_CID.1673.1673.2	R.KSS*VEGLEPAENK.C	Sara_3_CID.1054.1054.2	K.KGTGDCS*DEEVDGKADGADAK.K
JH_3_CID.1677.1677.2	R.SSGS*PYGGGYGSGGGSGGYGSR.R	Sara_3_CID.1058.1058.3	K.LANHEEGS*DEEEEETPKK.K
JH_3_CID.1679.1679.3	R.YHGHS*MSDPGVSYR.T	Sara_3_CID.1059.1059.2	K.LKS*KESLQEAGK.K
JH_3_CID.1686.1686.2	R.ASVSDLS*PR.E	Sara_3_CID.1061.1061.3	K.KGTGDCS*DEEVDGKADGADAK.K
JH_3_CID.1687.1687.4	K.GDKSELNEIKENQRS*PVR.V	Sara_3_CID.1063.1063.4	K.KGTGDCS*DEEVDGKADGADAK.K
JH_3_CID.1688.1688.3	K.HSASDPGPPPVVNSSS*R.S	Sara_3_CID.1068.1068.3	K.GAEQGS*EEEKEEKEGEVK.K
JH_3_CID.1694.1694.2	R.SAS*SDTSEELNAQDSPK.R	Sara_3_CID.1069.1069.3	K.KKEPAISSQNS*PEAR.K
JH_3_CID.1695.1695.2	R.ISSSS*FSR.V	Sara_3_CID.1072.1072.2	K.S*GDETPGSEAPGDK.K
JH_3_CID.1698.1698.2	K.SETNWES*PK.Q	Sara_3_CID.1076.1076.3	K.VTRS*QEELREEK.K
JH_3_CID.1706.1706.3	K.RKS*VTYEELR.N	Sara_3_CID.1079.1079.3	K.SCS*AAGLHRPR.K
JH_3_CID.1713.1713.2	K.AGS*DTELAAPK.S	Sara_3_CID.1080.1080.4	K.KHGLTHEELKS*PR.K
JH_3_CID.1714.1714.2	R.HVTLPSS*PR.S	Sara_3_CID.1082.1082.2	K.KAAS*LTEDR.K
JH_3_CID.1715.1715.3	K.SQEPISNDQKDS*DDDKEKGEGALPTGK.S	Sara_3_CID.1083.1083.3	K.IEDVGS*DEEDDSGKDKK.K
JH_3_CID.1718.1718.2	K.AIYQGPSS*PDKS.-	Sara_3_CID.1084.1084.3	K.QKS*DAEEDGGTGS*QDEEDSKPK.K
JH_3_CID.1719.1719.2	K.ESLKEEDES*DDDNM.-	Sara_3_CID.1086.1086.3	K.EMS*PGQSTASKPSDR.K
JH_3_CID.1723.1723.3	R.VLHAQCHSTPDS*AEDVR.K	Sara_3_CID.1087.1087.3	K.SNT*PMGDKDDDDDDDADEK.K
JH_3_CID.1727.1727.2	K.IRTS*PTFR.R	Sara_3_CID.1089.1089.3	K.ERHPS*WR.K
JH_3_CID.1729.1729.2	R.ASHYS*DQLTPR.Q	Sara_3_CID.1090.1090.2	K.ASS*PFRR.K
JH_3_CID.1730.1730.3	K.KTSFDENDS*EELEDKDSK.S	Sara_3_CID.1091.1091.2	K.DRRAQS*RS*R.K
JH_3_CID.1733.1733.2	R.ASVSDLS*PR.E	Sara_3_CID.1093.1093.3	K.DKEVS*DDEAEEKEEKEEEK.K
JH_3_CID.1736.1736.2	R.AEQS*LHDLQER.L	Sara_3_CID.1094.1094.3	K.RRT*PS*PPPR.K
JH_3_CID.1741.1741.2	R.SAS*SDTSEELNAQDSPK.R	Sara_3_CID.1096.1096.4	K.DKEVS*DDEAEEKEEKEEEK.K
JH_3_CID.1750.1750.4	K.SKSPKPVKPVEDEDDTGLQKS*LK.F	Sara_3_CID.1097.1097.3	K.HELS*PPQKR.K
JH_3_CID.1754.1754.2	R.VIENTDGS*EEEMDAR.D	Sara_3_CID.1098.1098.4	K.QLRS*SPEM@LYQ#YVKK.K
JH_3_CID.1763.1763.2	R.YGMGTS*VER.A	Sara_3_CID.1099.1099.2	K.IEDVGS*DEEDDSGKDKK.K
JH_3_CID.1768.1768.3	R.VLHAQCHSTPDS*AEDVR.K	Sara_3_CID.1101.1101.3	K.KEDQ#QPEPKKST*S*PK.K
JH_3_CID.1770.1770.3	R.IHRAS*DPGLPAEEPK.E	Sara_3_CID.1104.1104.3	K.KGTGDCS*DEEVDGKADGADAK.K
JH_3_CID.1775.1775.3	K.SELNEIKENQRS*PVR.V	Sara_3_CID.1106.1106.3	K.AGETRFT*DT*RKDEQER.K
JH_3_CID.1776.1776.2	K.AIYQGPSS*PDKS.-	Sara_3_CID.1108.1108.2	K.S*GDETPGSEAPGDK.K
JH_3_CID.1781.1781.4	K.ESDDKPEIEDVGS*DEEEEEKKDGDKK.K	Sara_3_CID.1111.1111.3	K.SCS*AAGLHRPR.K
JH_3_CID.1785.1785.2	K.ESLKEEDES*DDDNM.-	Sara_3_CID.1112.1112.4	K.IEDVGS*DEEDDSGKDKK.K
JH_3_CID.1790.1790.3	K.APKPEPVPEPKEPS*PEK.N	Sara_3_CID.1118.1118.3	K.AEPANAGKY*TCQ#IK.K
JH_3_CID.1792.1792.2	K.HAEAT*LGSGNLR.Q	Sara_3_CID.1121.1121.3	K.HGS*FVNKPTR.K
JH_3_CID.1807.1807.3	R.VRPASSAASVYAGAGGS*GSR.I	Sara_3_CID.1122.1122.3	K.LY*SMKFQ#GPDNGQGPK.K
JH_3_CID.1809.1809.2	R.YGMGTS*VER.A	Sara_3_CID.1124.1124.3	K.IEDVGS*DEEDDSGKDKK.K
JH_3_CID.1810.1810.4	R.LLKPGEEPSEYT*DEEDTKDHSK.Q	Sara_3_CID.1127.1127.4	K.IEEY*EPAQS*MEELQK.K
JH_3_CID.1817.1817.3	R.VLHAQCHSTPDS*AEDVR.K	Sara_3_CID.1133.1133.2	K.RGGGSGGGDES*EGEEVDED.K
JH_3_CID.1832.1832.3	K.HPEAPDEES*DHDYQNHI.-	Sara_3_CID.1139.1139.4	K.AGETRFT*DT*RKDEQER.K
JH_3_CID.1834.1834.2	R.QGDNIS*DDEDEVR.V	Sara_3_CID.1140.1140.2	K.N#KM@IDGES*GEK.K
JH_3_CID.1835.1835.2	K.ESLKEEDES*DDDNM.-	Sara_3_CID.1142.1142.2	K.YGM@GTS*VER.K
JH_3_CID.1837.1837.4	R.LLKPGEEPSEYT*DEEDTKDHSKQD.-	Sara_3_CID.1143.1143.3	K.AGETRFT*DTRKDEQER.K
JH_3_CID.1838.1838.3	R.LLKPGEEPSEYT*DEEDTKDHSKQD.-	Sara_3_CID.1145.1145.2	K.IEDVGS*DEEDDSGKDKK.K
JH_3_CID.1839.1839.2	R.VRPASSAAS*VYAGAGGSGSR.I	Sara_3_CID.1147.1147.4	K.AGET*RFTDTRKDEQER.K
JH_3_CID.1848.1848.4	R.NQKS*DKKPDREEIPMSNMGSNTK.S	Sara_3_CID.1150.1150.3	K.AGDM@LEDS*PKRPK.K
JH_3_CID.1849.1849.3	R.LGNRKS*VVFTSAR.A	Sara_3_CID.1152.1152.3	K.AGETRFT*DT*RKDEQER.K
JH_3_CID.1852.1852.3	R.VRPAS*SAASVYAGAGGSGSR.I	Sara_3_CID.1155.1155.3	K.KGTGDCS*DEEVDGKADGADAK.K
JH_3_CID.1858.1858.4	R.LLKPGEEPSEYTDEEDT*KDHSK.Q	Sara_3_CID.1159.1159.3	K.DRS*PLRRS*PPR.K
JH_3_CID.1870.1870.3	R.VLHAQCHSTPDS*AEDVR.K	Sara_3_CID.1162.1162.2	K.KADIDQS*PVSK.K
JH_3_CID.1875.1875.3	K.AKPS*PAPS*PTISAPDASGPQKR.S	Sara_3_CID.1163.1163.3	K.DGLPRT*PSRR.K
JH_3_CID.1876.1876.3	K.IEDVGS*DEEDDSGKDKK.K	Sara_3_CID.1166.1166.3	K.GTGDCS*DEEVDGKADGADAK.K
JH_3_CID.1887.1887.4	R.LLKPGEEPSEYT*DEEDTKDHSKQD.-	Sara_3_CID.1168.1168.3	K.VSNTHNPPSDRDKESS*I.K
JH_3_CID.1891.1891.2	R.VSDQNS*PVLPK.K	Sara_3_CID.1170.1170.3	K.RKS*EPAVGPPR.K
JH_3_CID.1896.1896.2	R.SSQS*ESEIVPK.V	Sara_3_CID.1174.1174.2	K.KVS*MEPR.K
JH_3_CID.1905.1905.2	R.SS*PPATDPGPVPSSPR.Q	Sara_3_CID.1175.1175.3	K.SSSFSEEKGES*DDEKPR.K
JH_3_CID.1910.1910.2	R.AYS*GSDLPSGTSGGGGADGAR.A	Sara_3_CID.1176.1176.2	K.IFQ#HS*VKK.K
JH_3_CID.1912.1912.3	K.HTGPNS*PDTANDGFVR.L	Sara_3_CID.1177.1177.2	K.GTGDCS*DEEVDGKADGADAK.K
JH_3_CID.1918.1918.4	R.LLKPGEEPSEYT*DEEDTKDHSK.Q	Sara_3_CID.1181.1181.2	K.RDS*TPSLK.K
JH_3_CID.1923.1923.4	K.RPHT*PTPGIYM#GRPTYGSSR.R	Sara_3_CID.1182.1182.2	K.ALS*ARS*LR.K
JH_3_CID.1926.1926.3	K.AKPAMPQDSVPS*PR.S	Sara_3_CID.1183.1183.3	K.DRS*PSPLR.K
JH_3_CID.1929.1929.2	K.HTGPNS*PDTANDGFVR.L	Sara_3_CID.1185.1185.3	K.ERHPS*WR.K
JH_3_CID.1932.1932.3	R.VLHAQCHSTPDS*AEDVR.K	Sara_3_CID.1189.1189.3	K.TPSPKEEDEEAES*PPEKK.K
JH_3_CID.1938.1938.3	K.IEDVGS*DEEDDSGKDKK.K	Sara_3_CID.1190.1190.3	K.RRS*PS*PYYSR.K
JH_3_CID.1940.1940.3	R.SHS*GPAGSFNKPAIR.I	Sara_3_CID.1191.1191.3	K.AGETRFT*DTRKDEQER.K
JH_3_CID.1953.1953.2	R.SES*PPPLSEPK.Q	Sara_3_CID.1192.1192.2	K.AAS*LTEDR.K
JH_3_CID.1956.1956.3	R.RRQS*VELHS*PQSLPR.G	Sara_3_CID.1195.1195.2	K.IEDVGS*DEEDDSGKDKK.K
JH_3_CID.1961.1961.2	K.AIYQGPSS*PDKS.-	Sara_3_CID.1196.1196.2	K.TAS*FSESR.K
JH_3_CID.1975.1975.2	K.EGVGEETLS*PR.R	Sara_3_CID.1197.1197.3	K.GKPSS*EDEKEAGGLR.K
JH_3_CID.1981.1981.3	R.VLHAQCHSTPDS*AEDVR.K	Sara_3_CID.1198.1198.2	K.KN#REEFRS*PPR.K
JH_3_CID.1984.1984.3	K.ESDDKPEIEDVGS*DEEEEEKK.D	Sara_3_CID.1199.1199.2	K.EKEIS*DDEAEEEK.K
JH_3_CID.1995.1995.3	K.AEEDEILNRS*PR.N	Sara_3_CID.1202.1202.3	K.AGETRFT*DT*RKDEQER.K
JH_3_CID.2005.2005.3	R.RRQS*VELHS*PQSLPR.G	Sara_3_CID.1205.1205.2	K.ERGT*PPVDPK.K
JH_3_CID.2007.2007.3	R.QAS*TDAGTAGALTPQHVR.A	Sara_3_CID.1208.1208.3	K.IEDVGS*DEEDDSGKDKK.K
JH_3_CID.2010.2010.2	R.NFS*DNQLQEGK.N	Sara_3_CID.1209.1209.3	K.DRS*PLRRS*PPR.K
JH_3_CID.2015.2015.2	R.S*TTFSTNYR.S	Sara_3_CID.1210.1210.2	K.SAS*EPSLHR.K
JH_3_CID.2024.2024.2	K.LGVSVS*PSR.A	Sara_3_CID.1211.1211.3	K.KVELSESEEDKGS*K.K
JH_3_CID.2043.2043.2	R.RLS*AGTTVADVQK.I	Sara_3_CID.1212.1212.3	K.KGTGDCS*DEEVDGKADGADAK.K
JH_3_CID.2049.2049.2	K.VLHGAQTS*DEEKDF.-	Sara_3_CID.1217.1217.3	K.RENS*LRRT*LSR.K
JH_3_CID.2055.2055.3	R.RRQS*VELHS*PQSLPR.G	Sara_3_CID.1220.1220.3	K.SLRQS*FRR.K
JH_3_CID.2057.2057.3	K.VLHGAQTS*DEEKDF.-	Sara_3_CID.1223.1223.4	K.VLHAQCHSTPDS*AEDVRK.K
JH_3_CID.2058.2058.3	K.TET*QEKNPLPSKETIEQEK.Q	Sara_3_CID.1224.1224.3	K.VLHAQCHSTPDS*AEDVRK.K
JH_3_CID.2070.2070.3	K.KEKS*PELPEPSVR.M	Sara_3_CID.1225.1225.3	K.RKS*EPAVGPPR.K
JH_3_CID.2078.2078.4	K.KKEIQN@GTLHES*DSEHVPQDFK.L	Sara_3_CID.1226.1226.2	K.ES*QQ#M@QSGK.K
JH_3_CID.2080.2080.3	K.EKLQEEGGS*EEEEVGSPSEDGMQR.A	Sara_3_CID.1227.1227.2	K.TELSPSRAS*PGK.K
JH_3_CID.2091.2091.2	R.TGEPDEEEGTFRSS*IR.R	Sara_3_CID.1229.1229.2	K.YRS*PYSGPK.K
JH_3_CID.2093.2093.3	R.VLHAQCHSTPDS*AEDVR.K	Sara_3_CID.1231.1231.3	K.EKEIS*DDEAEEEK.K
JH_3_CID.2097.2097.4	R.SYHQAYEPDYEGRYS*PSYDRR.A	Sara_3_CID.1233.1233.3	K.LQ#EET*VT*FFDAR.K
JH_3_CID.2098.2098.2	K.VLHGAQTS*DEEKDF.-	Sara_3_CID.1234.1234.2	K.AAS*PEACEVDSK.K
JH_3_CID.2100.2100.3	K.ESDDKPEIEDVGS*DEEEEEK.K	Sara_3_CID.1237.1237.3	K.KAEGEPQEES*PLKSK.K
JH_3_CID.2103.2103.3	R.RRQS*VELHS*PQSLPR.G	Sara_3_CID.1238.1238.3	K.RRS*PS*PYYSR.K
JH_3_CID.2111.2111.3	R.LLKPGEEPSEYT*DEEDTK.D	Sara_3_CID.1239.1239.3	K.RPERPRPS*DAAPVK.K
JH_3_CID.2113.2113.3	R.RNEAFVCKPDPSPPS*PSEEER.R	Sara_3_CID.1240.1240.2	K.RRS*PS*PYYSR.K
JH_3_CID.2132.2132.2	R.TGEPDEEEGTFRSS*IR.R	Sara_3_CID.1243.1243.2	K.TAS*FSESR.K
JH_3_CID.2135.2135.2	R.SSM#S*GLHLVK.Q	Sara_3_CID.1244.1244.2	K.EKEIS*DDEAEEEK.K
JH_3_CID.2138.2138.3	K.NAIHTYVQAGS*HIAAK.G	Sara_3_CID.1245.1245.3	K.ASPASGHQLS*DQEEADHGR.K
JH_3_CID.2139.2139.2	R.RQDS*AGPILDGAR.S	Sara_3_CID.1246.1246.3	K.ELEALAT*LY*HKQ#N#K.K
JH_3_CID.2146.2146.3	R.RQS*VELHS*PQSLPR.G	Sara_3_CID.1247.1247.2	K.VLHAQCHST*PDSAEDVRK.K
JH_3_CID.2152.2152.3	K.QAEVADQQTTDLPAENGETENQSPAS*EEEKEAK.S	Sara_3_CID.1248.1248.4	K.RPERPRPS*DAAPVK.K
JH_3_CID.2155.2155.2	K.SGPQCSS*PICQEEADVR.Y	Sara_3_CID.1250.1250.3	K.AGETRFT*DT*RKDEQER.K
JH_3_CID.2162.2162.2	R.RQS*VELHS*PQSLPR.G	Sara_3_CID.1251.1251.4	K.AGETRFT*DT*RKDEQER.K
JH_3_CID.2169.2169.3	R.KAS*LETGESFPEDTKEPR.E	Sara_3_CID.1253.1253.2	K.IEDVGS*DEEDDSGKDKK.K
JH_3_CID.2175.2175.2	K.VATLNS*EEESDPPTYK.D	Sara_3_CID.1258.1258.3	K.DRS*PLRRS*PPR.K
JH_3_CID.2188.2188.4	K.SKKPARPNSEVLLS*GSEDADDPNKLSK.K	Sara_3_CID.1259.1259.3	K.RFS*PPRR.K
JH_3_CID.2194.2194.3	R.RQS*VELHS*PQSLPR.G	Sara_3_CID.1260.1260.2	K.AGETRFT*DTR.K
JH_3_CID.2230.2230.3	K.SKES*LQEAGKSDANTDLIGGSPK.G	Sara_3_CID.1261.1261.4	K.GAKEEHGGLIRS*PR.K
JH_3_CID.2240.2240.2	R.RQS*VELHS*PQSLPR.G	Sara_3_CID.1262.1262.3	K.GAKEEHGGLIRS*PR.K
JH_3_CID.2243.2243.3	R.RQS*VELHS*PQSLPR.G	Sara_3_CID.1265.1265.2	K.IEDVGS*DEEDDSGKDK.K
JH_3_CID.2245.2245.2	R.TASLTSAAS*IDGSR.S	Sara_3_CID.1266.1266.3	K.KGTENGVNGTVTSN#GADS*PR.K
JH_3_CID.2252.2252.4	K.RPHT*PTPGIYMGRPTYGSSR.R	Sara_3_CID.1271.1271.4	K.VLHAQCHST*PDSAEDVRK.K
JH_3_CID.2259.2259.3	R.SRTS*VQTEDDQLIAGQSAR.A	Sara_3_CID.1272.1272.3	K.VLHAQCHSTPDS*AEDVRK.K
JH_3_CID.2262.2262.2	K.EKS*PELPEPSVR.M	Sara_3_CID.1273.1273.3	K.IEDVGS*DEEDDSGKDKK.K
JH_3_CID.2280.2280.4	R.DKFS*PTQDRPESSTVLKDTPR.V	Sara_3_CID.1274.1274.3	K.IEDVGS*DEEDDSGKDK.K
JH_3_CID.2285.2285.2	K.ATWGDGGDSS*PSNVVSK.Q	Sara_3_CID.1275.1275.3	K.AGETRFT*DTR.K
JH_3_CID.2289.2289.3	R.VLHAQCHSTPDS*AEDVR.K	Sara_3_CID.1276.1276.2	K.LRQS*FR.K
JH_3_CID.2299.2299.4	K.RPHT*PTPGIYMGRPTYGSSR.R	Sara_3_CID.1278.1278.4	K.ECKVQIKFPDT*EKTTK.K
JH_3_CID.2300.2300.3	R.ELEKPIQSKPQSPVIQATAGS*PK.F	Sara_3_CID.1280.1280.3	K.RDES*DEEPPRVER.K
JH_3_CID.2301.2301.3	R.KDKS*PVREPIDNLTPEER.D	Sara_3_CID.1281.1281.3	K.SES*PKEPEQLRK.K
JH_3_CID.2310.2310.2	R.AGS*PQLDDIR.V	Sara_3_CID.1282.1282.2	K.YRS*PYSGPK.K
JH_3_CID.2322.2322.2	R.SRS*GEGEVSGLMR.K	Sara_3_CID.1283.1283.2	K.EIS*DDEAEEEK.K
JH_3_CID.2331.2331.3	R.SRS*GEGEVSGLMR.K	Sara_3_CID.1285.1285.2	K.YRES*RDQ#K.K
JH_3_CID.2339.2339.3	K.NKGS*ILSATGPELSHK.T	Sara_3_CID.1287.1287.2	K.RRS*PS*PYYSR.K
JH_3_CID.2352.2352.3	K.HSSS*SPVPGTMDKPVDLSTK.K	Sara_3_CID.1288.1288.3	K.RLSS*LRR.K
JH_3_CID.2357.2357.2	R.TAS*LTSAASIDGSR.S	Sara_3_CID.1289.1289.3	K.KGTGDCS*DEEVDGKADGADAK.K
JH_3_CID.2358.2358.2	K.SAS*PAPADVAPAQEDLR.T	Sara_3_CID.1290.1290.2	K.ASHS*AVDITK.K
JH_3_CID.2359.2359.2	R.TSS*VPEYVYK.L	Sara_3_CID.1294.1294.2	K.KGTEN#GVNGTVTSN#GADS*PR.K
JH_3_CID.2366.2366.2	R.TDSREDEIS*PPPPNPVVK.G	Sara_3_CID.1295.1295.2	K.APTAAPS*PEPR.K
JH_3_CID.2374.2374.3	R.HSS*VGGHSSQVPLLR.D	Sara_3_CID.1297.1297.2	K.TAS*FSESR.K
JH_3_CID.2376.2376.3	K.S*ASPAPADVAPAQEDLR.T	Sara_3_CID.1299.1299.3	K.KGTENGVNGTVTSN#GADS*PR.K
JH_3_CID.2377.2377.3	K.NKGSILS*ATGPELSHK.T	Sara_3_CID.1300.1300.3	K.RRS*PS*PYYSR.K
JH_3_CID.2380.2380.2	R.LSLNQGMDES*R.N	Sara_3_CID.1302.1302.2	K.LGASNS*PGQPNSVK.K
JH_3_CID.2395.2395.3	R.SKEPSSPGTDDVFTPGPSDS*PGSQR.I	Sara_3_CID.1304.1304.2	K.VLHAQCHST*PDSAEDVRK.K
JH_3_CID.2401.2401.2	R.SSS*PVTELTAR.S	Sara_3_CID.1306.1306.2	K.AGETRFT*DTR.K
JH_3_CID.2404.2404.2	K.SAS*PAPADVAPAQEDLR.T	Sara_3_CID.1307.1307.3	K.RFS*PPRR.K
JH_3_CID.2406.2406.2	R.GLS*PLSSTADTK.A	Sara_3_CID.1308.1308.3	K.GAKEEHGGLIRS*PR.K
JH_3_CID.2407.2407.2	R.TAS*LTSAASIDGSR.S	Sara_3_CID.1313.1313.2	K.IEDVGS*DEEDDSGKDK.K
JH_3_CID.2408.2408.3	K.HIKEEPLS*EEEPCTSTAVPSPEK.K	Sara_3_CID.1316.1316.3	K.AGET*RFTDT*RKDEQER.K
JH_3_CID.2416.2416.3	K.IEDVGS*DEEDDSGKDKK.K	Sara_3_CID.1318.1318.2	K.VGSS*SSSFR.K
JH_3_CID.2426.2426.2	R.TNPS*PTNPFSSDAQK.A	Sara_3_CID.1320.1320.4	K.VLHAQCHST*PDSAEDVRK.K
JH_3_CID.2428.2428.3	R.GGPEPPAS*GEM#DDNSLSPEACYECK.I	Sara_3_CID.1321.1321.3	K.IEDVGS*DEEDDSGKDK.K
JH_3_CID.2435.2435.2	R.KETES*EAEDDNLDDLER.H	Sara_3_CID.1322.1322.3	K.VLHAQCHSTPDS*AEDVRK.K
JH_3_CID.2440.2440.3	R.KETES*EAEDDNLDDLER.H	Sara_3_CID.1323.1323.3	K.IEDVGS*DEEDDSGKDKK.K
JH_3_CID.2446.2446.4	K.GENEETLGRPAQPPSAGETPHS*PGVEDAPIAK.V	Sara_3_CID.1324.1324.3	K.SES*PKEPEQLRK.K
JH_3_CID.2448.2448.3	K.GENEETLGRPAQPPSAGETPHS*PGVEDAPIAK.V	Sara_3_CID.1325.1325.3	K.AGETRFT*DTR.K
JH_3_CID.2455.2455.3	R.RTS*MGGTQQQFVEGVR.M	Sara_3_CID.1328.1328.4	K.RSN#GLAHTS*PTRPTPQPR.K
JH_3_CID.2456.2456.3	K.RTNPPGGKGS*GIFDESTPVQTR.Q	Sara_3_CID.1329.1329.3	K.RDES*DEEPPRVER.K
JH_3_CID.2457.2457.3	R.AINPTMAAPGS*PSLSHR.Q	Sara_3_CID.1330.1330.4	K.GAKEEHGGLIRS*PR.K
JH_3_CID.2461.2461.2	R.RTS*MGGTQQQFVEGVR.M	Sara_3_CID.1331.1331.3	K.IFNQNQ#GIS*VPR.K
JH_3_CID.2468.2468.3	R.KVVDYSQFQES*DDADEDYGR.D	Sara_3_CID.1332.1332.2	K.RGFS*DSGGGPPAK.K
JH_3_CID.2469.2469.3	R.RKS*ELPQDVYTIK.A	Sara_3_CID.1335.1335.3	K.DLDKPRRS*PALR.K
JH_3_CID.2470.2470.2	K.SVPTIDS*GNEDDDSSFK.I	Sara_3_CID.1337.1337.3	K.RSN#GLAHTS*PTRPTPQPR.K
JH_3_CID.2482.2482.2	R.TAS*LTSAASIDGSR.S	Sara_3_CID.1339.1339.2	K.ASHS*AVDITK.K
JH_3_CID.2505.2505.2	K.EEVAS*EPEEAASPITPK.K	Sara_3_CID.1342.1342.2	K.APTAAPS*PEPR.K
JH_3_CID.2509.2509.3	R.RRS*ESSGNLPSIVDTR.L	Sara_3_CID.1343.1343.2	K.KGTEN#GVNGTVTSN#GADS*PR.K
JH_3_CID.2516.2516.2	K.SVPTIDS*GNEDDDSSFK.I	Sara_3_CID.1344.1344.2	K.KGS*PTPAYPER.K
JH_3_CID.2518.2518.3	K.DKS*PVREPIDNLTPEER.D	Sara_3_CID.1345.1345.3	K.AEEPS*EEEADAPKPK.K
JH_3_CID.2537.2537.2	R.EDEIS*PPPPNPVVK.G	Sara_3_CID.1346.1346.2	K.AEEPS*EEEADAPKPK.K
JH_3_CID.2541.2541.3	R.QSS*LNFQSSDPEHIR.Q	Sara_3_CID.1348.1348.3	K.KGTENGVN#GTVTSN#GADS*PR.K
JH_3_CID.2546.2546.2	K.VVAGVAS*ALAHK.Y	Sara_3_CID.1351.1351.2	K.ALPQT*PR.K
JH_3_CID.2551.2551.2	K.KLSCS*LEDLR.C	Sara_3_CID.1352.1352.2	K.EEAQPAS*PSSVQDR.K
JH_3_CID.2555.2555.3	R.SAS*DINLKGDQPAASPGPTLR.S	Sara_3_CID.1356.1356.3	K.VATGLY*EAYEAERLAK.K
JH_3_CID.2559.2559.3	K.DKS*PVREPIDNLTPEER.D	Sara_3_CID.1357.1357.3	K.RRS*PS*PYYSR.K
JH_3_CID.2563.2563.4	K.LSVHDLKPLDS*PGRR.K	Sara_3_CID.1358.1358.2	K.KYS*AVR.K
JH_3_CID.2574.2574.3	K.RKPS*VPDTASPADDSFVDPGER.L	Sara_3_CID.1359.1359.3	K.LVSS*RDPDSESPK.K
JH_3_CID.2575.2575.2	R.VSGRTS*PLLLDR.A	Sara_3_CID.1360.1360.2	K.THPKGYT*EYK.K
JH_3_CID.2576.2576.2	R.IDS*TEVIYQPR.R	Sara_3_CID.1366.1366.2	K.VGS*SSSSFR.K
JH_3_CID.2579.2579.2	R.EDEIS*PPPPNPVVK.G	Sara_3_CID.1369.1369.4	K.VLHAQCHST*PDSAEDVRK.K
JH_3_CID.2583.2583.3	R.HSQDSQHCSVS*GDEEDELFK.G	Sara_3_CID.1370.1370.3	K.VLHAQCHSTPDS*AEDVRK.K
JH_3_CID.2588.2588.3	R.VSGRTS*PLLLDR.A	Sara_3_CID.1371.1371.3	K.IEDVGS*DEEDDSGKDKK.K
JH_3_CID.2593.2593.2	R.KNS*ATIPESDDL.-	Sara_3_CID.1372.1372.2	K.IEDVGS*DEEDDSGKDK.K
JH_3_CID.2600.2600.3	R.RVS*VCAETFNPDEEEDNDPR.V	Sara_3_CID.1373.1373.3	K.VDGKTS*PVQSKS*PTLK.K
JH_3_CID.2604.2604.2	R.LATTVS*APDLK.S	Sara_3_CID.1377.1377.3	K.NYQQNYQNS*ESGEKNEGSESAPEGQAQQR.K
JH_3_CID.2608.2608.2	R.RVS*VCAETFNPDEEEDNDPR.V	Sara_3_CID.1378.1378.2	K.RES*GEGEEEVADSAR.K
JH_3_CID.2612.2612.3	R.KAS*AVSGADGNKAEDADVEEMALK.L	Sara_3_CID.1379.1379.2	K.AES*GPDLR.K
JH_3_CID.2616.2616.4	R.IGHHSTSDDSSAYRS*VDEVNYWDK.Q	Sara_3_CID.1380.1380.3	K.RDES*DEEPPRVER.K
JH_3_CID.2618.2618.2	K.LYGSGGPPPTGEEDT*SEKDEL.-	Sara_3_CID.1381.1381.2	K.FAHS*LR.K
JH_3_CID.2624.2624.3	R.HPEPVPEEGS*EDELPPQVHKV.-	Sara_3_CID.1387.1387.3	K.EQTFAGVETDQ#PS*QKR.K
JH_3_CID.2633.2633.2	K.YFDS*GDYNMAK.A	Sara_3_CID.1391.1391.3	K.KGTENGVN#GTVTSN#GADS*PR.K
JH_3_CID.2642.2642.2	R.KNS*ATIPESDDL.-	Sara_3_CID.1394.1394.2	K.KAEGEPQEES*PLK.K
JH_3_CID.2643.2643.3	K.SLPKEEVAS*EPEEAASPITPK.K	Sara_3_CID.1397.1397.3	K.NHTLQLKSCQAS*LQR.K
JH_3_CID.2646.2646.2	R.TVEIPEDEVVRT*PR.S	Sara_3_CID.1398.1398.2	K.S*FTSGPGAR.K
JH_3_CID.2650.2650.3	R.RVS*VCAETFNPDEEEDNDPR.V	Sara_3_CID.1399.1399.3	K.RAGDMLEDS*PKRPK.K
JH_3_CID.2664.2664.3	R.ADAPDAGAQS*DSELPSYHQNDVSLDR.G	Sara_3_CID.1400.1400.2	K.KGTEN#GVN#GTVTSNGADS*PR.K
JH_3_CID.2665.2665.3	R.RPLTTSPS*LEGTQETYTVAHEENVR.F	Sara_3_CID.1401.1401.2	K.IEDVGS*DEEDDSGK.K
JH_3_CID.2666.2666.2	R.SLS*PGGAALGYR.D	Sara_3_CID.1402.1402.3	K.VKVDGPRS*PSYGR.K
JH_3_CID.2671.2671.3	R.TRS*WESSSPVDRPELEAASPTTR.S	Sara_3_CID.1404.1404.2	K.TSST*VQ#PT*PR.K
JH_3_CID.2691.2691.2	R.SQS*LPNSLDYAQTSER.G	Sara_3_CID.1405.1405.4	K.RRHS*GQDVHVVLK.K
JH_3_CID.2703.2703.3	K.KAQLPETIQDVERKS*TQEEDV.-	Sara_3_CID.1406.1406.2	K.TSAS*PPLEK.K
JH_3_CID.2705.2705.4	R.RPS*TNDHSLDEGVGLVHSNTATEHIPSPAK.K	Sara_3_CID.1407.1407.4	K.RAGDMLEDS*PKRPK.K
JH_3_CID.2713.2713.3	K.CSDVSELSSS*PPGPYHQEPYISKPEER.F	Sara_3_CID.1411.1411.2	K.VGS*SSSSFR.K
JH_3_CID.2714.2714.2	R.SSMS*GLHLVK.Q	Sara_3_CID.1412.1412.4	K.VLHAQCHST*PDSAEDVRK.K
JH_3_CID.2716.2716.4	K.KAQLPETIQDVERKST*QEEDV.-	Sara_3_CID.1413.1413.3	K.VLHAQCHSTPDS*AEDVRK.K
JH_3_CID.2722.2722.2	K.MELGT*PLR.H	Sara_3_CID.1418.1418.2	K.QIRS*IR.K
JH_3_CID.2733.2733.3	K.IYHLPDAES*DEDEDFKEQTR.L	Sara_3_CID.1420.1420.3	K.RRHS*GQDVHVVLK.K
JH_3_CID.2735.2735.2	R.GWS*PPPEVR.R	Sara_3_CID.1421.1421.2	K.AES*GPDLR.K
JH_3_CID.2738.2738.2	K.LHVS*TINLQK.A	Sara_3_CID.1423.1423.2	K.DTS*GPRVK.K
JH_3_CID.2740.2740.4	K.IYHLPDAES*DEDEDFKEQTR.L	Sara_3_CID.1427.1427.3	K.VLHAQCHSTPDS*AEDVR.K
JH_3_CID.2747.2747.2	R.SQS*LPNSLDYAQTSER.G	Sara_3_CID.1428.1428.2	K.LRSS*IR.K
JH_3_CID.2749.2749.2	K.VGS*LDNVGHLPAGGTVK.T	Sara_3_CID.1429.1429.5	K.RRHS*GQDVHVVLK.K
JH_3_CID.2751.2751.2	K.LSCS*LEDLR.C	Sara_3_CID.1430.1430.2	K.LASDDRPS*PPR.K
JH_3_CID.2754.2754.2	R.SSMS*GLHLVK.Q	Sara_3_CID.1435.1435.3	K.KNS*VSLHAPK.K
JH_3_CID.2755.2755.2	K.ASS*VTTFTGEPNMCPR.C	Sara_3_CID.1440.1440.3	K.EEHGGLIRS*PR.K
JH_3_CID.2766.2766.2	R.ASS*LGEIDDSSELR.V	Sara_3_CID.1444.1444.2	K.KNS*VSLHAPK.K
JH_3_CID.2768.2768.2	K.RIPYT*PGEIPK.F	Sara_3_CID.1446.1446.2	K.S*FTSGPGAR.K
JH_3_CID.2776.2776.3	K.IYHLPDAES*DEDEDFKEQTR.L	Sara_3_CID.1447.1447.4	K.RRHS*GQDVHVVLK.K
JH_3_CID.2777.2777.3	R.TLS*QSSESGTLPSGPPGHTMEVSC.-	Sara_3_CID.1448.1448.2	K.TSAS*PPLEK.K
JH_3_CID.2779.2779.2	R.GWS*PPPEVR.R	Sara_3_CID.1449.1449.3	K.KGTENGVN#GTVTSN#GADS*PR.K
JH_3_CID.2785.2785.3	R.IGHHS*TSDDSSAYRS*VDEVNYWDK.Q	Sara_3_CID.1450.1450.3	K.RAGDMLEDS*PKRPK.K
JH_3_CID.2794.2794.2	R.SSS*VGSSSSYPISSAVPR.T	Sara_3_CID.1453.1453.2	K.IEDVGS*DEEDDSGK.K
JH_3_CID.2796.2796.2	K.GILAADESVGT*MGNR.L	Sara_3_CID.1454.1454.2	K.VLHAQCHSTPDS*AEDVR.K
JH_3_CID.2797.2797.3	K.T*RTSLHTLTGDLPK.Q	Sara_3_CID.1455.1455.3	K.RFSHLY*ACAQ#VPT*R.K
JH_3_CID.2801.2801.3	R.SAFTPATATGSSPS*PVLGQGEK.V	Sara_3_CID.1457.1457.4	K.REEQTDTSDGESVT*HHIR.K
JH_3_CID.2817.2817.2	K.RIPYT*PGEIPK.F	Sara_3_CID.1458.1458.4	K.RAGDMLEDS*PKRPK.K
JH_3_CID.2819.2819.4	R.HGTDLWIDNMNSAPS*HSPEKK.D	Sara_3_CID.1460.1460.3	K.GDSAPQASS*DLEDDPHTHTK.K
JH_3_CID.2824.2824.3	K.IYHLPDAES*DEDEDFKEQTR.L	Sara_3_CID.1461.1461.4	K.VLHAQCHST*PDSAEDVRK.K
JH_3_CID.2826.2826.3	R.HGTDLWIDNMNSAPSHS*PEKK.D	Sara_3_CID.1462.1462.3	K.VLHAQCHSTPDS*AEDVRK.K
JH_3_CID.2829.2829.3	R.TLS*QSSESGTLPSGPPGHTMEVSC.-	Sara_3_CID.1464.1464.2	K.KGTEN#GVNGTVTSN#GADS*PR.K
JH_3_CID.2835.2835.3	K.GWLRDPNAS*PGDAGEQAIR.Q	Sara_3_CID.1465.1465.2	K.VPDPANSNSGQPY*IK.K
JH_3_CID.2845.2845.2	K.GILAADES*VGTMGNR.L	Sara_3_CID.1467.1467.2	K.QIRS*IR.K
JH_3_CID.2847.2847.3	R.KTPEGRAS*PALGSGPDGSGDSLEMSSLDR.A	Sara_3_CID.1472.1472.4	K.GDSAPQASS*DLEDDPHTHTK.K
JH_3_CID.2859.2859.2	R.TLS*QSSESGTLPSGPPGHTMEVSC.-	Sara_3_CID.1475.1475.3	K.VLHAQCHSTPDS*AEDVR.K
JH_3_CID.2866.2866.3	R.TLS*QSSESGTLPSGPPGHTMEVSC.-	Sara_3_CID.1478.1478.2	K.GDSAPQASS*DLEDDPHTHTK.K
JH_3_CID.2867.2867.4	K.HGS*WGSGLDM#HTKPWIR.A	Sara_3_CID.1479.1479.2	K.TRLS*PPR.K
JH_3_CID.2870.2870.3	K.IYHLPDAES*DEDEDFKEQTR.L	Sara_3_CID.1481.1481.3	K.KNS*VSLHAPK.K
JH_3_CID.2874.2874.3	K.GPPDFSSDEEREPT*PVLGSGASVGR.G	Sara_3_CID.1482.1482.2	K.RLSS*LR.K
JH_3_CID.2882.2882.2	R.NWTEDMEGGISS*PVKK.T	Sara_3_CID.1484.1484.3	K.IEDVGS*DEEDDSGKDKK.K
JH_3_CID.2887.2887.2	K.GILAADES*VGTMGNR.L	Sara_3_CID.1485.1485.2	K.VGS*SSSSFR.K
JH_3_CID.2892.2892.3	R.MSCFSRPSMS*PTPLDR.C	Sara_3_CID.1489.1489.3	K.EEHGGLIRS*PR.K
JH_3_CID.2894.2894.3	K.CGSGPVHISGQHLVAVEEDAES*EDEDEEDVK.L	Sara_3_CID.1491.1491.2	K.GLLS*PR.K
JH_3_CID.2895.2895.3	K.TVS*SPPTS*PRPGSAATMASSTSNIVPPR.H	Sara_3_CID.1495.1495.2	K.ATAPQTQHVS*PMR.K
JH_3_CID.2899.2899.2	R.RAS*LSDIGFGK.L	Sara_3_CID.1496.1496.4	K.RRHS*GQDVHVVLK.K
JH_3_CID.2904.2904.2	R.SVS*NLKPVPVIGSK.L	Sara_3_CID.1497.1497.2	K.KGTEN#GVN#GTVTSN#GADS*PR.K
JH_3_CID.2908.2908.4	K.CGSGPVHISGQHLVAVEEDAES*EDEDEEDVK.L	Sara_3_CID.1498.1498.3	K.RRHS*GQDVHVVLK.K
JH_3_CID.2910.2910.2	K.GLPSPYNMSAPGS*R.S	Sara_3_CID.1501.1501.3	K.ATAPQT*QHVSPMR.K
JH_3_CID.2916.2916.4	K.HGS*WGSGLDM#HTKPWIR.A	Sara_3_CID.1502.1502.2	K.S*FTSGPGAR.K
JH_3_CID.2917.2917.3	R.RLS*SASTGKPPLSVEDDFEK.L	Sara_3_CID.1503.1503.2	K.VLHAQCHSTPDS*AEDVR.K
JH_3_CID.2919.2919.3	R.SVS*NLKPVPVIGSK.L	Sara_3_CID.1504.1504.4	K.GRS*IDRDYDRDYER.K
JH_3_CID.2922.2922.2	K.DEILPTT*PISEQK.G	Sara_3_CID.1506.1506.2	K.TSAS*PPLEK.K
JH_3_CID.2927.2927.2	R.KQIT*VEELVR.S	Sara_3_CID.1508.1508.3	K.GDSAPQASS*DLEDDPHTHTK.K
JH_3_CID.2929.2929.3	R.GFGDGYNGYGGGPGGGNFGGS*PGYGGGR.G	Sara_3_CID.1509.1509.4	K.VLHAQCHST*PDSAEDVRK.K
JH_3_CID.2939.2939.2	R.GFGDGYNGYGGGPGGGNFGGS*PGYGGGR.G	Sara_3_CID.1512.1512.3	K.ESPRPPAAAEAPAGS*DGEDGGRR.K
JH_3_CID.2943.2943.3	R.HAFSPVASVESAS*GEVLHSPK.V	Sara_3_CID.1513.1513.3	K.AGDMLEDS*PKRPK.K
JH_3_CID.2944.2944.3	K.CGSGPVHISGQHLVAVEEDAES*EDEDEEDVK.L	Sara_3_CID.1516.1516.2	K.QIRS*IR.K
JH_3_CID.2947.2947.2	K.DWEDDS*DEDMSNFDR.F	Sara_3_CID.1518.1518.3	K.KGTEN#GVN#GTVTSN#GADS*PR.K
JH_3_CID.2951.2951.4	R.KKS*QIQEYVDYNGGAGVQHIALR.T	Sara_3_CID.1519.1519.3	K.VLHAQCHSTPDS*AEDVRK.K
JH_3_CID.2962.2962.3	R.KKS*QIQEYVDYNGGAGVQHIALR.T	Sara_3_CID.1520.1520.2	K.AGDMLEDS*PKRPK.K
JH_3_CID.2971.2971.2	K.DEILPTT*PISEQK.G	Sara_3_CID.1522.1522.3	K.VLHAQCHSTPDS*AEDVR.K
JH_3_CID.2973.2973.3	R.HAFSPVAS*VESAS*GEVLHSPK.V	Sara_3_CID.1523.1523.3	K.S*TSATDTHHVELAR.K
JH_3_CID.2979.2979.2	R.SES*SGNLPSIVDTR.L	Sara_3_CID.1525.1525.2	K.TRLS*PPR.K
JH_3_CID.2985.2985.4	R.KKS*QIQEYVDYN@GGAGVQHIALR.T	Sara_3_CID.1527.1527.3	K.DLTHSDS*ESSLHTSDR.K
JH_3_CID.2986.2986.3	R.ERS*PALKS*PLQSVVVR.R	Sara_3_CID.1530.1530.2	K.RLSS*LR.K
JH_3_CID.2987.2987.3	R.KKS*QIQEYVDYN@GGAGVQHIALR.T	Sara_3_CID.1531.1531.2	K.LERT*PNGPN#MDK.K
JH_3_CID.2988.2988.4	R.KGDRS*PEPGQTWAHEVFSSR.S	Sara_3_CID.1533.1533.3	K.KNS*VSLHAPK.K
JH_3_CID.2989.2989.3	R.ASSSPGRPPS*FTQDCSHLSPGLEAEVR.E	Sara_3_CID.1537.1537.3	K.IEDVGS*DEEDDSGKDKK.K
JH_3_CID.2993.2993.3	R.HAFSPVASVESAS*GEVLHSPK.V	Sara_3_CID.1539.1539.3	K.EEHGGLIRS*PR.K
JH_3_CID.3000.3000.2	K.DWEDDS*DEDMSNFDR.F	Sara_3_CID.1540.1540.2	K.S*TSATDTHHVELAR.K
JH_3_CID.3001.3001.3	R.GFGDGYN@GYGGGPGGGNFGGS*PGYGGGR.G	Sara_3_CID.1541.1541.2	K.Q#ANS*LRR.K
JH_3_CID.3015.3015.3	K.SLAPDLS*DDEHDPVDSISRPR.F	Sara_3_CID.1543.1543.2	K.SES*PKEPEQLR.K
JH_3_CID.3017.3017.2	R.GFGDGYN@GYGGGPGGGNFGGS*PGYGGGR.G	Sara_3_CID.1544.1544.3	K.SES*PKEPEQLR.K
JH_3_CID.3023.3023.3	R.HAFSPVAS*VESAS*GEVLHSPK.V	Sara_3_CID.1545.1545.2	K.LDEGT*PPEPK.K
JH_3_CID.3024.3024.4	K.KGATPAEDDEDNDIDLFGS*DEEEEDKEAAR.L	Sara_3_CID.1546.1546.4	K.RRHS*GQDVHVVLK.K
JH_3_CID.3028.3028.3	R.STS*TPNVHMVSTTLPVDSR.M	Sara_3_CID.1548.1548.2	K.KGTEN#GVN#GTVTSN#GADS*PR.K
JH_3_CID.3034.3034.3	K.KGATPAEDDEDNDIDLFGS*DEEEEDKEAAR.L	Sara_3_CID.1551.1551.2	K.SAS*SDTSEELNAQDSPKR.K
JH_3_CID.3035.3035.2	R.WRS*LQQLAEER.S	Sara_3_CID.1553.1553.2	K.S*FTSGPGAR.K
JH_3_CID.3037.3037.4	R.KKS*QIQEYVDYN@GGAGVQHIALR.T	Sara_3_CID.1555.1555.2	K.S*LKDLGK.K
JH_3_CID.3039.3039.3	R.WRS*LQQLAEER.S	Sara_3_CID.1557.1557.3	K.AGDMLEDS*PKRPK.K
JH_3_CID.3044.3044.3	R.RAS*DGGANIQLHAQQLLK.R	Sara_3_CID.1559.1559.4	K.VLHAQCHST*PDSAEDVRK.K
JH_3_CID.3055.3055.2	K.RIS*GLIYEETR.G	Sara_3_CID.1560.1560.2	K.RLS*PSAS*PPR.K
JH_3_CID.3058.3058.2	K.DWEDDS*DEDMSNFDR.F	Sara_3_CID.1561.1561.4	K.HGLTHEELKS*PREPGYK.K
JH_3_CID.3083.3083.4	R.RDS*FDDRGPSLNPVLDYDHGSR.S	Sara_3_CID.1564.1564.2	K.DYDDMS*PR.K
JH_3_CID.3087.3087.4	K.GHQNGSMTAVN@GHT*NNFASLENSVTSR.K	Sara_3_CID.1565.1565.3	K.VLHAQCHSTPDS*AEDVRK.K
JH_3_CID.3092.3092.2	R.GSPGALSS*DSELPENPYSQVK.G	Sara_3_CID.1567.1567.3	K.KGTENGVN#GTVTSN#GADS*PR.K
JH_3_CID.3097.3097.3	K.GHQNGS*MTAVN@GHTNNFASLENSVTSR.K	Sara_3_CID.1568.1568.3	K.GDSAPQASS*DLEDDPHTHTK.K
JH_3_CID.3099.3099.3	R.ERS*PALKSPLQSVVVR.R	Sara_3_CID.1569.1569.2	K.LRQS*IR.K
JH_3_CID.3105.3105.3	R.RDS*FDDRGPSLNPVLDYDHGSR.S	Sara_3_CID.1571.1571.3	K.VLHAQCHSTPDS*AEDVR.K
JH_3_CID.3111.3111.3	K.GVTIPYRPKPSSS*PVIFAGGQDR.Y	Sara_3_CID.1573.1573.2	K.EMAPQSVS*PR.K
JH_3_CID.3115.3115.2	R.KLS*VGAYVSSVR.V	Sara_3_CID.1574.1574.2	K.ISSSS*FSR.K
JH_3_CID.3122.3122.2	R.AAS*LNYLNQPNAAPLQTSR.G	Sara_3_CID.1575.1575.2	K.TS*PSSSPASLSR.K
JH_3_CID.3132.3132.2	K.IWIPHSSSS*SVLQR.R	Sara_3_CID.1576.1576.2	K.DM@NDY*PPVFS*KR.K
JH_3_CID.3133.3133.3	K.GHQN@GS*MTAVN@GHTNNFASLENSVTSR.K	Sara_3_CID.1579.1579.2	K.LTEPQHGLGS*QR.K
JH_3_CID.3134.3134.4	K.GHQNGSMTAVNGHT*N@N@FASLENSVTSR.K	Sara_3_CID.1581.1581.3	K.LTEPQHGLGS*QR.K
JH_3_CID.3137.3137.2	K.YLS*FTPPEK.D	Sara_3_CID.1583.1583.3	K.ILEQ#FPGGS*IDLQK.K
JH_3_CID.3150.3150.3	R.SQSS*HSYDDSTLPLIDR.N	Sara_3_CID.1586.1586.2	K.AGGAGEGS*DDDTSLT.K
JH_3_CID.3151.3151.3	R.HAFSPVASVES*AS*GEVLHSPK.V	Sara_3_CID.1587.1587.2	K.VGGS*SVDLHR.K
JH_3_CID.3156.3156.3	R.RS*SDPALTGLSTSVSDNNFSSEEPSR.K	Sara_3_CID.1588.1588.3	K.IEDVGS*DEEDDSGKDKK.K
JH_3_CID.3162.3162.2	R.IDIS*PSALR.K	Sara_3_CID.1589.1589.2	K.SES*PKEPEQLR.K
JH_3_CID.3164.3164.4	R.RDS*FDDRGPSLNPVLDYDHGSR.S	Sara_3_CID.1590.1590.2	K.VIYSQPS*AR.K
JH_3_CID.3169.3169.3	K.CWEPLQAHFTPTSRS*PTEPK.-	Sara_3_CID.1594.1594.4	K.RHS*GQDVHVVLK.K
JH_3_CID.3188.3188.2	R.AS*PALGSGPDGSGDSLEMSSLDR.A	Sara_3_CID.1595.1595.3	K.RHS*GQDVHVVLK.K
JH_3_CID.3189.3189.3	R.AS*PALGSGPDGSGDSLEMSSLDR.A	Sara_3_CID.1597.1597.2	K.ALCPS*Q#SEFS*K.K
JH_3_CID.3190.3190.4	K.SSSRDDNLPLTEAVRPKT*PPVVIK.S	Sara_3_CID.1600.1600.2	K.MDS*ICGSERPGPSR.K
JH_3_CID.3196.3196.3	K.GHQN@GS*MTAVNGHTN@NFASLENSVTSR.K	Sara_3_CID.1602.1602.2	K.GAYVPSS*PTR.K
JH_3_CID.3202.3202.3	K.ELSHS*PPRDNSFESLEFR.N	Sara_3_CID.1603.1603.3	K.MDS*ICGSERPGPSR.K
JH_3_CID.3203.3203.2	K.QADLSFSS*PVEMK.N	Sara_3_CID.1604.1604.2	K.S*FTSGPGAR.K
JH_3_CID.3220.3220.4	K.HGS*WGSGLDMHTKPWIR.A	Sara_3_CID.1607.1607.4	K.VLHAQCHST*PDSAEDVRK.K
JH_3_CID.3223.3223.4	R.SKS*QLSLLTHDPPLAVADHK.S	Sara_3_CID.1608.1608.3	K.AGDMLEDS*PKRPK.K
JH_3_CID.3227.3227.3	K.HGS*WGSGLDMHTKPWIR.A	Sara_3_CID.1610.1610.2	K.LSSQLS*AGEEK.K
JH_3_CID.3229.3229.3	K.GATPAEDDEDNDIDLFGS*DEEEEDKEAAR.L	Sara_3_CID.1614.1614.2	K.IES*PKLER.K
JH_3_CID.3236.3236.2	R.AS*PALGSGPDGSGDSLEMSSLDR.A	Sara_3_CID.1615.1615.2	K.SHS*PLPAPPSK.K
JH_3_CID.3238.3238.3	R.AS*PALGSGPDGSGDSLEMSSLDR.A	Sara_3_CID.1616.1616.3	K.VLHAQCHSTPDS*AEDVRK.K
JH_3_CID.3239.3239.3	R.SKS*QLSLLTHDPPLAVADHK.S	Sara_3_CID.1620.1620.3	K.VLHAQCHSTPDS*AEDVR.K
JH_3_CID.3258.3258.2	K.NFETNDLAFS*PK.G	Sara_3_CID.1621.1621.2	K.VRVY*ERKK.K
JH_3_CID.3264.3264.4	K.HGS*WGSGLDMHTKPWIR.A	Sara_3_CID.1623.1623.2	K.ESLKEEDES*DDDNM.K
JH_3_CID.3265.3265.2	R.IDIS*PSTFR.K	Sara_3_CID.1624.1624.3	K.IES*PKLER.K
JH_3_CID.3268.3268.3	K.KLDPAQS*ASRENLLEEQGSIALR.Q	Sara_3_CID.1625.1625.2	K.SIS*SPSMNR.K
JH_3_CID.3271.3271.3	K.HGS*WGSGLDMHTKPWIR.A	Sara_3_CID.1631.1631.3	K.SKS*NPDFLKK.K
JH_3_CID.3272.3272.2	R.SAS*PDDDLGSSNWEAADLGNEER.K	Sara_3_CID.1636.1636.2	K.AGGAGEGS*DDDTSLT.K
JH_3_CID.3278.3278.3	K.GATPAEDDEDNDIDLFGS*DEEEEDKEAAR.L	Sara_3_CID.1639.1639.3	K.IEDVGS*DEEDDSGKDKK.K
JH_3_CID.3280.3280.3	R.S*ASPDDDLGSSNWEAADLGNEER.K	Sara_3_CID.1641.1641.3	K.SQEPISNDQKDS*DDDKEKGEGALPTGK.K
JH_3_CID.3313.3313.4	K.HGS*WGSGLDMHTKPWIR.A	Sara_3_CID.1643.1643.2	K.RYS*PPIQR.K
JH_3_CID.3321.3321.3	K.HGS*WGSGLDMHTKPWIR.A	Sara_3_CID.1648.1648.3	K.AKPAAQSEEETAAS*PAAS*PTPQSAQEPSAPGK.K
JH_3_CID.3331.3331.4	R.LGLAVIHGEAQCTELDMDDGRHS*PPMVK.N	Sara_3_CID.1652.1652.2	K.CSS*KENILR.K
JH_3_CID.3351.3351.2	R.TQS*GNFNTDTPGMVEFR.R	Sara_3_CID.1653.1653.2	K.RLGS*TSDIEEK.K
JH_3_CID.3355.3355.2	R.SQS*FPDVEPQLPQAPAR.G	Sara_3_CID.1656.1656.2	K.LSSQLS*AGEEK.K
JH_3_CID.3357.3357.2	R.S*VIDPIPAPVGDSNVDSGAK.S	Sara_3_CID.1658.1658.3	K.RS*PVPARPLPPTSQK.K
JH_3_CID.3362.3362.3	R.HAFSPVAS*VESASGEVLHSPK.V	Sara_3_CID.1663.1663.2	K.S*FSKEVEER.K
JH_3_CID.3364.3364.2	R.IQQFDDGGS*DEEDIWEEK.H	Sara_3_CID.1664.1664.2	K.LMNIAS*IR.K
JH_3_CID.3366.3366.2	R.NLGS*INTELQDVQR.I	Sara_3_CID.1665.1665.3	K.RYS*PPIQR.K
JH_3_CID.3401.3401.3	K.EDSCVQPQSLLTSQENNSTSSPARNSLT*QEV.-	Sara_3_CID.1666.1666.2	K.NTELCET*PTTSDPK.K
JH_3_CID.3408.3408.4	K.HGS*WGSGLDMHTKPWIR.A	Sara_3_CID.1669.1669.2	K.ESLKEEDES*DDDNM.K
JH_3_CID.3418.3418.3	R.MLPHAPGVQMQAIPEDAIPEES*GDEDEEDPDKR.I	Sara_3_CID.1671.1671.2	K.AIYQGPSS*PDKS.K
JH_3_CID.3421.3421.3	K.LKELFDYS*PPLHK.S	Sara_3_CID.1672.1672.3	K.VLHAQCHSTPDS*AEDVR.K
JH_3_CID.3434.3434.2	R.VDS*TTCLFPVEEK.A	Sara_3_CID.1673.1673.2	K.KSS*VEGLEPAENK.K
JH_3_CID.3443.3443.2	R.SVS*VATGLNMMK.K	Sara_3_CID.1677.1677.2	K.SSGS*PYGGGYGSGGGSGGYGSR.K
JH_3_CID.3447.3447.4	R.LSSESHHGGS*PIHWVLPAGMSAK.M	Sara_3_CID.1679.1679.3	K.YHGHS*MSDPGVSYR.K
JH_3_CID.3465.3465.2	K.LKELFDYS*PPLHK.S	Sara_3_CID.1686.1686.2	K.ASVSDLS*PR.K
JH_3_CID.3481.3481.4	R.M#EHIPESRPLS*PTAFSLESLRK.N	Sara_3_CID.1687.1687.4	K.GDKSELNEIKENQRS*PVR.K
JH_3_CID.3482.3482.2	R.VDS*TTCLFPVEEK.A	Sara_3_CID.1688.1688.3	K.HSASDPGPPPVVNSSS*R.K
JH_3_CID.3489.3489.4	R.LGIAVIHGEAQDAESDLVDGRHS*PPMVR.S	Sara_3_CID.1691.1691.2	K.AGGAGEGS*DDDTSLT.K
JH_3_CID.3498.3498.3	R.S*FSMHDLTAIQGDEPVGHRPYQTLPEAK.R	Sara_3_CID.1694.1694.2	K.SAS*SDTSEELNAQDSPK.K
JH_3_CID.3503.3503.2	R.RDS*VLWSDIPK.G	Sara_3_CID.1695.1695.2	K.ISSSS*FSR.K
JH_3_CID.3506.3506.2	K.LLSEQDGS*LKDILR.R	Sara_3_CID.1697.1697.2	K.TLT*EPAEK.K
JH_3_CID.3511.3511.3	K.LCDFGSASHVADNDITPYLVS*R.F	Sara_3_CID.1698.1698.2	K.SETNWES*PK.K
JH_3_CID.3526.3526.3	R.SKS*QLS*LLTHDPPLAVADHK.S	Sara_3_CID.1700.1700.2	K.RYS*PPIQR.K
JH_3_CID.3537.3537.2	R.KLS*GDQITLPTTVDYSSVPK.Q	Sara_3_CID.1702.1702.3	K.SPSSSTGS*IASS*R.K
JH_3_CID.3538.3538.3	K.ITKPGSIDSNNQLFAPGGRLS*WGK.G	Sara_3_CID.1706.1706.3	K.RKS*VTYEELR.K
JH_3_CID.3539.3539.4	K.ALQQHQHGYDS*DEEVDSELGTWEHQLR.R	Sara_3_CID.1709.1709.3	K.SGN#EN#GEFY*LR.K
JH_3_CID.3544.3544.3	R.KLS*GDQITLPTTVDYSSVPK.Q	Sara_3_CID.1712.1712.2	K.S*FSKEVEER.K
JH_3_CID.3549.3549.4	K.KDKDDQEWESTS*PPKPTVYISGVIAR.G	Sara_3_CID.1713.1713.2	K.AGS*DTELAAPK.K
JH_3_CID.3551.3551.3	R.VDIITEEMPENALPS*DEDDKDPNDPYR.A	Sara_3_CID.1714.1714.2	K.HVTLPSS*PR.K
JH_3_CID.3552.3552.3	K.SGKLS*QELDFVSHNVR.T	Sara_3_CID.1715.1715.3	K.SQEPISNDQKDS*DDDKEKGEGALPTGK.K
JH_3_CID.3554.3554.2	R.RDS*VLWSDIPK.G	Sara_3_CID.1716.1716.2	K.LRQS*IR.K
JH_3_CID.3559.3559.4	R.SKS*QLS*LLTHDPPLAVADHK.S	Sara_3_CID.1718.1718.2	K.AIYQGPSS*PDKS.K
JH_3_CID.3560.3560.3	K.IKDTGDTILSS*PSSVALPQVK.T	Sara_3_CID.1719.1719.2	K.ESLKEEDES*DDDNM.K
JH_3_CID.3565.3565.4	R.MEHIPESRPLS*PTAFSLESLRK.N	Sara_3_CID.1721.1721.3	K.YN#PKN#AY*AKIT*R.K
JH_3_CID.3575.3575.3	R.SKS*QLS*LLTHDPPLAVADHK.S	Sara_3_CID.1723.1723.3	K.VLHAQCHSTPDS*AEDVR.K
JH_3_CID.3588.3588.2	K.YQVQS*QENFEPFMK.A	Sara_3_CID.1726.1726.3	K.YHGHSMS*DPGVSYR.K
JH_3_CID.3593.3593.4	K.KDKDDQEWESTS*PPKPTVYISGVIAR.G	Sara_3_CID.1727.1727.2	K.IRTS*PTFR.K
JH_3_CID.3610.3610.3	K.HSLPS*GLGLSETQITSHGFDSTK.E	Sara_3_CID.1729.1729.2	K.ASHYS*DQLTPR.K
JH_3_CID.3614.3614.4	R.MEHIPESRPLS*PTAFSLESLRK.N	Sara_3_CID.1730.1730.3	K.KTSFDENDS*EELEDKDSK.K
JH_3_CID.3628.3628.3	K.AAEIPAVASCWVGPQVS*PEHK.E	Sara_3_CID.1733.1733.2	K.ASVSDLS*PR.K
JH_3_CID.3647.3647.2	R.RGS*GDTSSLIDPDTSLSELR.E	Sara_3_CID.1734.1734.2	K.QLS*LR.K
JH_3_CID.3652.3652.3	R.RGS*GDTSSLIDPDTSLSELR.E	Sara_3_CID.1736.1736.2	K.AEQS*LHDLQER.K
JH_3_CID.3660.3660.3	K.GRTDGDWDDQEVLDYFS*DKESAK.Q	Sara_3_CID.1741.1741.2	K.SAS*SDTSEELNAQDSPK.K
JH_3_CID.3666.3666.2	R.WLDES*DAEMELR.A	Sara_3_CID.1743.1743.2	K.AGGAGEGS*DDDTSLT.K
JH_3_CID.3667.3667.3	R.HAFSPVASVES*ASGEVLHSPK.V	Sara_3_CID.1746.1746.3	K.TAS*FSESRADEVAPAKK.K
JH_3_CID.3674.3674.2	R.TPEELDDS*DFETEDFDVR.S	Sara_3_CID.1747.1747.2	K.ERFS*PPR.K
JH_3_CID.3679.3679.3	R.VMTIPYQPMPASS*PVICAGGQDR.C	Sara_3_CID.1750.1750.4	K.SKSPKPVKPVEDEDDTGLQKS*LK.K
JH_3_CID.3684.3684.4	R.MEHIPESRPLS*PTAFSLESLRK.N	Sara_3_CID.1754.1754.2	K.VIENTDGS*EEEMDAR.K
JH_3_CID.3689.3689.3	K.KRLS*VELTSSLFR.T	Sara_3_CID.1755.1755.3	K.SETNWES*PKQIKK.K
JH_3_CID.3692.3692.2	R.ASS*LEDLVLK.E	Sara_3_CID.1756.1756.2	K.WS*ALKAHK.K
JH_3_CID.3712.3712.3	R.HAFSPVASVES*ASGEVLHSPK.V	Sara_3_CID.1757.1757.2	K.SQS*PLRGGVTETTQTDK.K
JH_3_CID.3713.3713.2	R.WLDES*DAEMELR.A	Sara_3_CID.1762.1762.3	K.SQS*PLRGGVTETTQTDK.K
JH_3_CID.3729.3729.3	R.KKS*PNELVDDLFK.G	Sara_3_CID.1763.1763.2	K.YGMGTS*VER.K
JH_3_CID.3734.3734.2	R.KKS*PNELVDDLFK.G	Sara_3_CID.1764.1764.3	K.EQQPLSSLSS*VQLY*R.K
JH_3_CID.3742.3742.2	R.ASS*LEDLVLK.E	Sara_3_CID.1767.1767.3	K.GYTS*DSEVYTDHGRPGK.K
JH_3_CID.3750.3750.3	K.SSEAAANPCLISHSVSSDPADRLS*PFLAAR.H	Sara_3_CID.1768.1768.3	K.VLHAQCHSTPDS*AEDVR.K
JH_3_CID.3773.3773.2	R.ARES*PVHSICDELF.-	Sara_3_CID.1770.1770.3	K.IHRAS*DPGLPAEEPK.K
JH_3_CID.3775.3775.3	R.RLS*ENSCSLDDLEIGAGHLSSSAFNSEK.N	Sara_3_CID.1771.1771.3	K.RDS*RPTMFR.K
JH_3_CID.3776.3776.3	R.KKS*PNELVDDLFK.G	Sara_3_CID.1775.1775.3	K.SELNEIKENQRS*PVR.K
JH_3_CID.3780.3780.4	K.DKDDQEWEST*SPPKPTVYISGVIAR.G	Sara_3_CID.1776.1776.2	K.AIYQGPSS*PDKS.K
JH_3_CID.3787.3787.3	K.DKDDQEWESTS*PPKPTVYISGVIAR.G	Sara_3_CID.1778.1778.3	K.YHGHSMS*DPGVSYR.K
JH_3_CID.3791.3791.3	K.VEMGTSSQNDVDM#SWIPQET*LNQINKASPR.R	Sara_3_CID.1781.1781.4	K.ESDDKPEIEDVGS*DEEEEEKKDGDKK.K
JH_3_CID.3802.3802.3	K.YLS*FTPPEKDGFPSGTPALNTK.G	Sara_3_CID.1783.1783.2	K.QLS*LR.K
JH_3_CID.3822.3822.2	R.ARES*PVHSICDELF.-	Sara_3_CID.1785.1785.2	K.ESLKEEDES*DDDNM.K
JH_3_CID.3824.3824.4	K.DKDDQEWEST*SPPKPTVYISGVIAR.G	Sara_3_CID.1789.1789.4	K.VLHAQCHST*PDSAEDVRK.K
JH_3_CID.3832.3832.3	R.RFS*FCFSPEPEAEAAAGPGPCER.L	Sara_3_CID.1790.1790.3	K.APKPEPVPEPKEPS*PEK.K
JH_3_CID.3839.3839.3	K.AIGGIILTAS*HNPGGPNGDFGIK.F	Sara_3_CID.1792.1792.2	K.HAEAT*LGSGNLR.K
JH_3_CID.3860.3860.3	R.M#EHIPESRPLS*PTAFSLESLR.K	Sara_3_CID.1798.1798.2	K.AGGAGEGS*DDDTSLT.K
JH_3_CID.3862.3862.2	K.ILIVTQT*PPYMR.R	Sara_3_CID.1799.1799.3	K.S*RSRDDLYDPDDPR.K
JH_3_CID.3878.3878.2	R.ARES*PVHSICDELF.-	Sara_3_CID.1800.1800.2	K.TRTFS*ATVR.K
JH_3_CID.3888.3888.2	R.S*MGYDDLDYGMMSDYGTAR.R	Sara_3_CID.1803.1803.3	K.YHGHS*MSDPGVS*YR.K
JH_3_CID.3889.3889.4	R.M#EHIPESRPLSPT*AFSLESLR.K	Sara_3_CID.1804.1804.3	K.KN#ANST*SLN#LK.K
JH_3_CID.3892.3892.3	K.AIGGIILTAS*HNPGGPN@GDFGIK.F	Sara_3_CID.1807.1807.3	K.VRPASSAASVYAGAGGS*GSR.K
JH_3_CID.3909.3909.2	K.AIGGIILTAS*HNPGGPN@GDFGIK.F	Sara_3_CID.1809.1809.2	K.YGMGTS*VER.K
JH_3_CID.3920.3920.3	R.YQDEVFGGFVTEPQEES*EEEVEEPEER.Q	Sara_3_CID.1810.1810.4	K.LLKPGEEPSEYT*DEEDTKDHSK.K
JH_3_CID.3923.3923.3	R.AKS*PQPPVEEEDEHFDDTVVCLDTYNCDLHFK.I	Sara_3_CID.1814.1814.2	K.AS*VTFLDPR.K
JH_3_CID.3928.3928.2	R.ARES*PVHSICDELF.-	Sara_3_CID.1817.1817.3	K.VLHAQCHSTPDS*AEDVR.K
JH_3_CID.3937.3937.2	R.RFS*LTVLR.N	Sara_3_CID.1820.1820.2	K.TAQVPS*PPR.K
JH_3_CID.3942.3942.3	R.MEHIPESRPLS*PTAFSLESLR.K	Sara_3_CID.1821.1821.2	K.GAAQ#RSLTAHS*SR.K
JH_3_CID.3950.3950.4	R.MEHIPESRPLS*PTAFSLESLR.K	Sara_3_CID.1824.1824.3	K.LLKPGEEPSEYT*DEEDTKDHSK.K
JH_3_CID.3971.3971.2	R.MEHIPESRPLS*PTAFSLESLR.K	Sara_3_CID.1827.1827.3	K.AQES*LIKDSAVKK.K
JH_3_CID.3976.3976.2	R.ARES*PVHSICDELF.-	Sara_3_CID.1832.1832.3	K.HPEAPDEES*DHDYQNHI.K
JH_3_CID.3998.3998.4	R.MEHIPESRPLS*PTAFSLESLR.K	Sara_3_CID.1834.1834.2	K.QGDNIS*DDEDEVR.K
JH_3_CID.4007.4007.3	R.SPS*WEPFRDWYPAHSR.L	Sara_3_CID.1835.1835.2	K.ESLKEEDES*DDDNM.K
JH_3_CID.4021.4021.3	R.RKVS*LVLEQMQPLGMVS*PASTK.A	Sara_3_CID.1837.1837.4	K.LLKPGEEPSEYT*DEEDTKDHSKQD.K
JH_3_CID.4025.4025.2	R.ARES*PVHSICDELF.-	Sara_3_CID.1838.1838.3	K.LLKPGEEPSEYT*DEEDTKDHSKQD.K
JH_3_CID.4076.4076.2	R.ARES*PVHSICDELF.-	Sara_3_CID.1839.1839.2	K.VRPASSAAS*VYAGAGGSGSR.K
JH_3_CID.4082.4082.3	K.VEM#GTSSQNDVDMSWIPQETLNQINKAS*PR.R	Sara_3_CID.1840.1840.2	K.FGKS*LFHDIK.K
JH_3_CID.4134.4134.2	R.ARES*PVHSICDELF.-	Sara_3_CID.1841.1841.2	K.AIYQGPSS*PDKS.K
JH_3_CID.4141.4141.3	K.VGIFSSQSVSS*PLLET*VQQRTPSR.E	Sara_3_CID.1842.1842.4	K.VLHAQCHST*PDSAEDVRK.K
JH_3_CID.4160.4160.2	R.LEVTS*DSEDASEVPEWLR.E	Sara_3_CID.1848.1848.4	K.NQKS*DKKPDREEIPMSNMGSNTK.K
JH_3_CID.4162.4162.3	R.RKS*LVGTPYWMAPELISR.L	Sara_3_CID.1849.1849.3	K.LGNRKS*VVFTSAR.K
JH_3_CID.4168.4168.3	R.SFGS*GTELGHWVTTPPDIPGSR.N	Sara_3_CID.1852.1852.3	K.VRPAS*SAASVYAGAGGSGSR.K
JH_3_CID.4169.4169.3	R.TALPTSGSS*TGELELLAGEVPAR.S	Sara_3_CID.1854.1854.3	K.YHGHS*MSDPGVS*YR.K
JH_3_CID.4174.4174.2	R.LQLAMVCYS*PDFER.K	Sara_3_CID.1858.1858.4	K.LLKPGEEPSEYTDEEDT*KDHSK.K
JH_3_CID.4189.4189.3	K.VEMGTSSQNDVDMSWIPQETLNQINKAS*PR.R	Sara_3_CID.1870.1870.3	K.VLHAQCHSTPDS*AEDVR.K
JH_3_CID.4190.4190.2	R.VPS*MESLFR.S	Sara_3_CID.1875.1875.3	K.AKPS*PAPS*PTISAPDASGPQKR.K
JH_3_CID.4209.4209.2	K.LVSFHDDS*DEDLLHI.-	Sara_3_CID.1876.1876.3	K.IEDVGS*DEEDDSGKDKK.K
JH_3_CID.4221.4221.4	K.VEMGTSSQNDVDMSWIPQET*LNQINKASPR.R	Sara_3_CID.1879.1879.3	K.KQ#M@GTN#LVHS*LK.K
JH_3_CID.4226.4226.2	R.MAMPINVS*DPDLLR.H	Sara_3_CID.1881.1881.2	K.ALEGMGS*PQTAK.K
JH_3_CID.4235.4235.3	K.VEMGTSSQNDVDMSWIPQET*LNQINKASPR.R	Sara_3_CID.1882.1882.3	K.AGESLMKLVS*DLK.K
JH_3_CID.4249.4249.3	R.TNTNVNCPIECFMPLDVQADRDDS*RE.-	Sara_3_CID.1887.1887.4	K.LLKPGEEPSEYT*DEEDTKDHSKQD.K
JH_3_CID.4254.4254.3	R.RAS*LSDLTHLEDIEGLTVR.Q	Sara_3_CID.1888.1888.3	K.RLS*THSPFR.K
JH_3_CID.4259.4259.2	R.ARES*PVHSICDELF.-	Sara_3_CID.1889.1889.4	K.VLHAQCHSTPDS*AEDVRK.K
JH_3_CID.4275.4275.2	R.SLS*VTSLGGLPAWEAER.L	Sara_3_CID.1891.1891.2	K.VSDQNS*PVLPK.K
JH_3_CID.4284.4284.3	K.VEMGTSSQNDVDMSWIPQET*LNQINKASPR.R	Sara_3_CID.1896.1896.2	K.SSQS*ESEIVPK.K
JH_3_CID.4298.4298.3	R.TNTNVNCPIECFMPLDVQADRDDS*RE.-	Sara_3_CID.1904.1904.2	K.LT*IHQCAHRK.K
JH_3_CID.4306.4306.2	R.ARES*PVHSICDELF.-	Sara_3_CID.1905.1905.2	K.SS*PPATDPGPVPSSPR.K
JH_3_CID.4314.4314.2	R.FIIGSVSEDNS*EDEISNLVK.L	Sara_3_CID.1910.1910.2	K.AYS*GSDLPSGTSGGGGADGAR.K
JH_3_CID.4323.4323.3	K.VGIFSSQSVSS*PLLETVQQR.T	Sara_3_CID.1912.1912.3	K.HTGPNS*PDTANDGFVR.K
JH_3_CID.4329.4329.2	R.SLS*VTSLGGLPAWEAER.L	Sara_3_CID.1916.1916.3	K.LELQGPRGS*PNAR.K
JH_3_CID.4343.4343.3	K.S*SRSQLDLFDDVGTFASGPPK.Y	Sara_3_CID.1918.1918.4	K.LLKPGEEPSEYT*DEEDTKDHSK.K
JH_3_CID.4365.4365.4	R.RRGSSIPQFTNSPT*MVIMVGLPAR.G	Sara_3_CID.1919.1919.3	K.TSFDENDS*EELEDKDSK.K
JH_3_CID.4368.4368.3	R.RRGSS*IPQFTNSPTMVIMVGLPAR.G	Sara_3_CID.1922.1922.2	K.LELQGPRGS*PNAR.K
JH_3_CID.4371.4371.2	R.ARES*PVHSICDELF.-	Sara_3_CID.1923.1923.4	K.RPHT*PTPGIYM@GRPTYGSSR.K
JH_3_CID.4379.4379.2	R.S*QNNFVAILDLPEGEHQYK.F	Sara_3_CID.1924.1924.2	K.SGLIS*TSGR.K
JH_3_CID.4383.4383.3	R.KVS*LVLEQMQPLGMVSPASTK.A	Sara_3_CID.1926.1926.3	K.AKPAMPQDSVPS*PR.K
JH_3_CID.4405.4405.4	R.RGRS*PQPPAEEDEDDFDDTLVAIDTYNCDLHFK.V	Sara_3_CID.1928.1928.2	K.QEGRT*VVVVNS*PR.K
JH_3_CID.4418.4418.3	K.GIPLPTGDTS*PEPELLPGDPLPPPK.E	Sara_3_CID.1929.1929.2	K.HTGPNS*PDTANDGFVR.K
JH_3_CID.4444.4444.3	R.DHGDLAFVDVPNDS*PFQIVK.N	Sara_3_CID.1931.1931.2	K.VQGTGVT*PPPTPSGTR.K
JH_3_CID.4613.4613.2	R.ARES*PVHSICDELF.-	Sara_3_CID.1932.1932.3	K.VLHAQCHSTPDS*AEDVR.K
JH_3_CID.4676.4676.3	R.RGS*SIPQFTNSPTMVIMVGLPAR.G	Sara_3_CID.1938.1938.3	K.IEDVGS*DEEDDSGKDKK.K
JH_3_CID.4688.4688.3	R.RGS*SIPQFTNSPTMVIMVGLPAR.G	Sara_3_CID.1940.1940.3	K.SHS*GPAGSFNKPAIR.K
JH_3_CID.4702.4702.3	K.IADFGLSNMMSDGEFLRTS*CGSPNYAAPEVISGR.L	Sara_3_CID.1947.1947.3	K.ENPPVEDS*SDEDDRRSPGNLYDK.K
JH_3_CID.4773.4773.3	K.GRTWT*LCGTPEYLAPEIILSK.G	Sara_3_CID.1950.1950.3	K.GPPS*PPAPVMHS*PSRK.K
JH_3_CID.4880.4880.3	R.RDS*FIGTPYWMAPEVVMCETSK.D	Sara_3_CID.1951.1951.2	K.KDKET*S*K.K
JH_3_CID.4886.4886.2	R.ATS*NVFAMFDQSQIQEFK.E	Sara_3_CID.1953.1953.2	K.SES*PPPLSEPK.K
JH_3_CID.4907.4907.3	R.ATS*NVFAMFDQSQIQEFK.E	Sara_3_CID.1954.1954.3	K.FRRS*ET*PPHWR.K
JH_3_CID.4932.4932.2	R.ATS*NVFAMFDQSQIQEFK.E	Sara_3_CID.1956.1956.3	K.RRQS*VELHS*PQSLPR.K
JH_3_CID.4983.4983.3	R.TVPAAVPGICFLS*GGMSEEDATLNLNAINR.C	Sara_3_CID.1958.1958.2	K.ASSS*AHEGR.K
JH_3_CID.4998.4998.3	K.GKFPDVPGFS*WVTPCISAK.D	Sara_3_CID.1961.1961.2	K.AIYQGPSS*PDKS.K
JH_3_CID.5045.5045.3	K.VLEIPDRDS*EEELEHVIEQIAYR.D	Sara_3_CID.1963.1963.2	K.T*Q#ARVSSK.K
JH_3_CID.5100.5100.3	K.VLEIPDRDS*EEELEHVIEQIAYR.D	Sara_3_CID.1966.1966.4	K.RRQS*VELHS*PQSLPR.K
JH_3_CID.5168.5168.3	K.VLEIPDRDS*EEELEHVIEQIAYR.D	Sara_3_CID.1972.1972.2	K.TFS*ATVR.K
JH_3_CID.5217.5217.2	R.T*WTLCGTPEYLAPEIILSK.G	Sara_3_CID.1974.1974.3	K.RATDAPS*EFGK.K
JH_3_CID.5221.5221.3	R.TWT*LCGTPEYLAPEIILSK.G	Sara_3_CID.1975.1975.2	K.EGVGEETLS*PR.K
JH_3_CID.5252.5252.3	R.KLS*DFGQETSYIEDNSNQNGAISLIFSLK.E	Sara_3_CID.1979.1979.2	K.LRLS*PSPTSQR.K
JH_3_CID.5283.5283.3	K.VIHDNFGIVEGLMTTVHAITAT*QK.T	Sara_3_CID.1981.1981.3	K.VLHAQCHSTPDS*AEDVR.K
JH_3_CID.5292.5292.4	K.VIHDNFGIVEGLMTTVHAIT*ATQK.T	Sara_3_CID.1984.1984.3	K.ESDDKPEIEDVGS*DEEEEEKK.K
JH_3_CID.5332.5332.3	K.VIHDNFGIVEGLMTTVHAITAT*QK.T	Sara_3_CID.1989.1989.2	K.QEGRT*VVVVNS*PR.K
JH_3_CID.5362.5362.2	R.FALGLSGGS*LVSMLAR.D	Sara_3_CID.1995.1995.3	K.AEEDEILNRS*PR.K
JH_3_CID.5391.5391.3	K.VIHDNFGIVEGLMTTVHAITAT*QK.T	Sara_3_CID.1996.1996.4	K.VLHAQCHST*PDSAEDVRK.K
JH_3_CID.6349.6349.3	K.VEMGTSSQNDVDMSWIPQET*LNQINKASPR.R	Sara_3_CID.1998.1998.2	K.AEEDEILNRS*PR.K
		Sara_3_CID.2003.2003.2	K.M@AAM@S*LLQ#R.K
		Sara_3_CID.2005.2005.3	K.RRQS*VELHS*PQSLPR.K
		Sara_3_CID.2007.2007.3	K.QAS*TDAGTAGALTPQHVR.K
		Sara_3_CID.2008.2008.2	K.WIPLSY*T*LR.K
		Sara_3_CID.2010.2010.2	K.NFS*DNQLQEGK.K
		Sara_3_CID.2012.2012.2	K.T*Q#ARVSSK.K
		Sara_3_CID.2015.2015.2	K.S*TTFSTNYR.K
		Sara_3_CID.2017.2017.2	K.RGGT*RATAGPR.K
		Sara_3_CID.2019.2019.2	K.TFS*ATVR.K
		Sara_3_CID.2023.2023.3	K.DN#LRSYEDQ#S*PR.K
		Sara_3_CID.2024.2024.2	K.LGVSVS*PSR.K
		Sara_3_CID.2028.2028.2	K.AS*RDSILSEM@KM@LK.K
		Sara_3_CID.2030.2030.2	K.SGS*TN#KIK.K
		Sara_3_CID.2031.2031.2	K.NAS*VPNLR.K
		Sara_3_CID.2034.2034.3	K.AQ#Q#EQAAYQ#AS*LR.K
		Sara_3_CID.2037.2037.4	K.GAAKRT*TAATLMNAYSSR.K
		Sara_3_CID.2038.2038.3	K.ICM@EHILS*DYR.K
		Sara_3_CID.2040.2040.3	K.AEEDEILNRS*PR.K
		Sara_3_CID.2042.2042.2	K.LASDDRPS*PPR.K
		Sara_3_CID.2043.2043.2	K.RLS*AGTTVADVQK.K
		Sara_3_CID.2047.2047.2	K.AEEDEILNRS*PR.K
		Sara_3_CID.2048.2048.2	K.DVYLS*PR.K
		Sara_3_CID.2049.2049.2	K.VLHGAQTS*DEEKDF.K
		Sara_3_CID.2054.2054.2	K.SNHLY*RSVPR.K
		Sara_3_CID.2055.2055.3	K.RRQS*VELHS*PQSLPR.K
		Sara_3_CID.2057.2057.3	K.VLHGAQTS*DEEKDF.K
		Sara_3_CID.2058.2058.3	K.TET*QEKNPLPSKETIEQEK.K
		Sara_3_CID.2063.2063.2	K.GQT*PNHN#Q#R.K
		Sara_3_CID.2064.2064.2	K.T*Q#ARVSSK.K
		Sara_3_CID.2065.2065.2	K.S*TTFSTNYR.K
		Sara_3_CID.2066.2066.2	K.RGGT*RATAGPR.K
		Sara_3_CID.2070.2070.3	K.KEKS*PELPEPSVR.K
		Sara_3_CID.2078.2078.4	K.KKEIQN#GTLHES*DSEHVPQDFK.K
		Sara_3_CID.2080.2080.3	K.EKLQEEGGS*EEEEVGSPSEDGMQR.K
		Sara_3_CID.2083.2083.3	K.RPGPEHSLGLEKES*DEEPED.K
		Sara_3_CID.2084.2084.3	K.TGEPDEEEGTFRS*SIR.K
		Sara_3_CID.2087.2087.3	K.TNS*PSASPSVLSNAEHK.K
		Sara_3_CID.2089.2089.3	K.AEEDEILNRS*PR.K
		Sara_3_CID.2091.2091.2	K.TGEPDEEEGTFRSS*IR.K
		Sara_3_CID.2093.2093.3	K.VLHAQCHSTPDS*AEDVR.K
		Sara_3_CID.2094.2094.4	K.RRQS*VELHS*PQSLPR.K
		Sara_3_CID.2096.2096.2	K.AEEDEILNRS*PR.K
		Sara_3_CID.2097.2097.4	K.SYHQAYEPDYEGRYS*PSYDRR.K
		Sara_3_CID.2098.2098.2	K.VLHGAQTS*DEEKDF.K
		Sara_3_CID.2100.2100.3	K.ESDDKPEIEDVGS*DEEEEEK.K
		Sara_3_CID.2103.2103.3	K.RRQS*VELHS*PQSLPR.K
		Sara_3_CID.2105.2105.2	K.WIPLS*Y*TLR.K
		Sara_3_CID.2108.2108.2	K.LGS*LPR.K
		Sara_3_CID.2111.2111.3	K.LLKPGEEPSEYT*DEEDTK.K
		Sara_3_CID.2112.2112.2	K.SGLIS*TSGR.K
		Sara_3_CID.2113.2113.3	K.RNEAFVCKPDPSPPS*PSEEER.K
		Sara_3_CID.2121.2121.4	K.KKEIQ#NGTLHES*DSEHVPQDFK.K
		Sara_3_CID.2122.2122.2	K.TPS*FLKK.K
		Sara_3_CID.2124.2124.3	K.TGEPDEEEGTFRSS*IR.K
		Sara_3_CID.2129.2129.4	K.SRS*RDDLYDPDDPRDLPHSR.K
		Sara_3_CID.2131.2131.3	K.AEEDEILNRS*PR.K
		Sara_3_CID.2132.2132.2	K.TGEPDEEEGTFRSS*IR.K
		Sara_3_CID.2135.2135.2	K.SSM@S*GLHLVK.K
		Sara_3_CID.2136.2136.3	K.GPPS*PPAPVMHS*PSR.K
		Sara_3_CID.2138.2138.3	K.NAIHTYVQAGS*HIAAK.K
		Sara_3_CID.2139.2139.2	K.RQDS*AGPILDGAR.K
		Sara_3_CID.2146.2146.3	K.RQS*VELHS*PQSLPR.K
		Sara_3_CID.2148.2148.3	K.RRQS*VELHS*PQSLPR.K
		Sara_3_CID.2152.2152.3	K.QAEVADQQTTDLPAENGETENQSPAS*EEEKEAK.K
		Sara_3_CID.2155.2155.2	K.SGPQCSS*PICQEEADVR.K
		Sara_3_CID.2156.2156.3	K.RMWT*LRS*PLSR.K
		Sara_3_CID.2160.2160.2	K.AEEDEILNRS*PR.K
		Sara_3_CID.2162.2162.2	K.RQS*VELHS*PQSLPR.K
		Sara_3_CID.2164.2164.3	K.QAEVADQQTTDLPAENGETENQSPASEEEKEAKS*D.K
		Sara_3_CID.2169.2169.3	K.KAS*LETGESFPEDTKEPR.K
		Sara_3_CID.2175.2175.2	K.VATLNS*EEESDPPTYK.K
		Sara_3_CID.2177.2177.3	K.TGEPDEEEGTFRSS*IR.K
		Sara_3_CID.2180.2180.3	K.QES*DPEDDDVKKPALQSSVVATSK.K
		Sara_3_CID.2181.2181.2	K.FQKIKSM@AT*S*RR.K
		Sara_3_CID.2183.2183.2	K.RFS*FK.K
		Sara_3_CID.2184.2184.3	K.QAEVADQQTTDLPAENGETENQSPAS*EEEK.K
		Sara_3_CID.2188.2188.4	K.SKKPARPNSEVLLS*GSEDADDPNKLSK.K
		Sara_3_CID.2189.2189.2	K.RS*ELELNIYENTN#EEY*VDVLP.K
		Sara_3_CID.2190.2190.3	K.AEEDEILNRS*PR.K
		Sara_3_CID.2194.2194.3	K.RQS*VELHS*PQSLPR.K
		Sara_3_CID.2202.2202.3	K.DKFS*PTQDRPESSTVLK.K
		Sara_3_CID.2213.2213.2	K.TGEPDEEEGTFRSS*IR.K
		Sara_3_CID.2217.2217.2	K.AEEDEILNRS*PR.K
		Sara_3_CID.2223.2223.3	K.SSS*PVTELTARS*PVKQDK.K
		Sara_3_CID.2226.2226.3	K.LEEPPELNRQS*PNPR.K
		Sara_3_CID.2227.2227.2	K.QPS*EEEIIK.K
		Sara_3_CID.2230.2230.3	K.SKES*LQEAGKSDANTDLIGGSPK.K
		Sara_3_CID.2232.2232.2	K.MLENLLN#S*IST*QIPVEK.K
		Sara_3_CID.2240.2240.2	K.RQS*VELHS*PQSLPR.K
		Sara_3_CID.2243.2243.3	K.RQS*VELHS*PQSLPR.K
		Sara_3_CID.2245.2245.2	K.TASLTSAAS*IDGSR.K
		Sara_3_CID.2252.2252.4	K.RPHT*PTPGIYMGRPTYGSSR.K
		Sara_3_CID.2255.2255.3	K.SPDPEMVPQGS*PVRHS*PPEPR.K
		Sara_3_CID.2259.2259.3	K.SRTS*VQTEDDQLIAGQSAR.K
		Sara_3_CID.2260.2260.2	K.IS*SRSLPER.K
		Sara_3_CID.2262.2262.2	K.EKS*PELPEPSVR.K
		Sara_3_CID.2268.2268.3	K.EKS*PELPEPSVR.K
		Sara_3_CID.2280.2280.4	K.DKFSPTQDRPESST*VLKDTPR.K
		Sara_3_CID.2281.2281.3	K.AEEDEILNRS*PR.K
		Sara_3_CID.2285.2285.2	K.ATWGDGGDSS*PSNVVSK.K
		Sara_3_CID.2289.2289.3	K.VLHAQCHSTPDS*AEDVR.K
		Sara_3_CID.2294.2294.3	K.DKFS*PTQDRPESSTVLKDTPR.K
		Sara_3_CID.2296.2296.3	K.MEIT*IRNSPYRR.K
		Sara_3_CID.2297.2297.2	K.RS*ELELNIYENTN#EEY*VDVLP.K
		Sara_3_CID.2299.2299.4	K.RPHT*PTPGIYMGRPTYGSSR.K
		Sara_3_CID.2300.2300.3	K.ELEKPIQSKPQSPVIQATAGS*PK.K
		Sara_3_CID.2301.2301.3	K.KDKS*PVREPIDNLTPEER.K
		Sara_3_CID.2306.2306.3	K.DIHLEMENLVN#S*RT*TPK.K
		Sara_3_CID.2308.2308.2	K.EKS*PELPEPSVR.K
		Sara_3_CID.2309.2309.3	K.EKS*PELPEPSVR.K
		Sara_3_CID.2310.2310.2	K.AGS*PQLDDIR.K
		Sara_3_CID.2315.2315.3	K.RPHT*PTPGIYMGRPTYGSSR.K
		Sara_3_CID.2318.2318.2	K.IPEGIAVDGGS*DWFLLN#R.K
		Sara_3_CID.2322.2322.2	K.SRS*GEGEVSGLMR.K
		Sara_3_CID.2323.2323.3	K.VLTDTGTESSPRSPVCS*LR.K
		Sara_3_CID.2324.2324.2	K.GLQGKQ#GEKCSGN#PY*PAQ#R.K
		Sara_3_CID.2328.2328.3	K.GNVVPSPLPT*RR.K
		Sara_3_CID.2329.2329.2	K.DYDM@LKAGVTATYGS*R.K
		Sara_3_CID.2330.2330.3	K.T*ILKWLMASAGR.K
		Sara_3_CID.2331.2331.3	K.SRS*GEGEVSGLMR.K
		Sara_3_CID.2332.2332.3	K.GRLS*PVPVPR.K
		Sara_3_CID.2339.2339.3	K.NKGS*ILSATGPELSHK.K
		Sara_3_CID.2342.2342.3	K.SVDALDDINRPGSTESGRSS*PPSSGR.K
		Sara_3_CID.2346.2346.2	K.ATAFRN#T*TES*PR.K
		Sara_3_CID.2350.2350.2	K.AGS*PQLDDIR.K
		Sara_3_CID.2352.2352.3	K.HSSSS*PVPGTMDKPVDLSTK.K
		Sara_3_CID.2353.2353.3	K.AEEDEILNRS*PR.K
		Sara_3_CID.2357.2357.2	K.TAS*LTSAASIDGSR.K
		Sara_3_CID.2358.2358.2	K.SAS*PAPADVAPAQEDLR.K
		Sara_3_CID.2359.2359.2	K.TSS*VPEYVYK.K
		Sara_3_CID.2360.2360.3	K.QLVSGS*VNS*KR.K
		Sara_3_CID.2362.2362.3	K.TDSREDEIS*PPPPNPVVK.K
		Sara_3_CID.2366.2366.2	K.TDSREDEIS*PPPPNPVVK.K
		Sara_3_CID.2371.2371.4	K.RPHT*PTPGIYMGRPTYGSSR.K
		Sara_3_CID.2372.2372.3	K.HANFSSAGKAIT*VLFR.K
		Sara_3_CID.2374.2374.3	K.HSS*VGGHSSQVPLLR.K
		Sara_3_CID.2376.2376.3	K.SAS*PAPADVAPAQEDLR.K
		Sara_3_CID.2377.2377.3	K.NKGS*ILSATGPELSHK.K
		Sara_3_CID.2380.2380.2	K.LSLNQGMDES*R.K
		Sara_3_CID.2385.2385.2	K.NS*FSKKRK.K
		Sara_3_CID.2386.2386.2	K.KQAAS*DLQ#TLR.K
		Sara_3_CID.2388.2388.3	K.TLSQS*SESGTLPSGPPGHTM@EVSC.K
		Sara_3_CID.2392.2392.3	K.VDNLTYRTS*PDTLR.K
		Sara_3_CID.2393.2393.3	K.ALN#GAEPS*YHSLPSAR.K
		Sara_3_CID.2394.2394.2	K.VDNLTYRTS*PDTLR.K
		Sara_3_CID.2395.2395.3	K.SKEPSSPGTDDVFTPGPSDS*PGSQR.K
		Sara_3_CID.2401.2401.2	K.SSS*PVTELTAR.K
		Sara_3_CID.2404.2404.2	K.SAS*PAPADVAPAQEDLR.K
		Sara_3_CID.2406.2406.2	K.GLS*PLSSTADTK.K
		Sara_3_CID.2407.2407.2	K.TAS*LTSAASIDGSR.K
		Sara_3_CID.2408.2408.3	K.HIKEEPLS*EEEPCTSTAVPSPEK.K
		Sara_3_CID.2409.2409.2	K.TDSREDEIS*PPPPNPVVK.K
		Sara_3_CID.2411.2411.3	K.TDSREDEIS*PPPPNPVVK.K
		Sara_3_CID.2415.2415.2	K.Q#YQ#IVERVIAVKT*S*K.K
		Sara_3_CID.2416.2416.3	K.IEDVGS*DEEDDSGKDKK.K
		Sara_3_CID.2426.2426.2	K.TNPS*PTNPFSSDAQK.K
		Sara_3_CID.2428.2428.3	K.GGPEPPAS*GEM@DDNSLSPEACYECK.K
		Sara_3_CID.2435.2435.2	K.KETES*EAEDDNLDDLER.K
		Sara_3_CID.2437.2437.2	K.HLHFT*LVK.K
		Sara_3_CID.2440.2440.3	K.KETES*EAEDDNLDDLER.K
		Sara_3_CID.2441.2441.3	K.EEPLS*EEEPCTSTAVPSPEKK.K
		Sara_3_CID.2442.2442.2	K.LLS*LKQ.K
		Sara_3_CID.2446.2446.4	K.GENEETLGRPAQPPSAGETPHS*PGVEDAPIAK.K
		Sara_3_CID.2448.2448.3	K.GENEETLGRPAQPPSAGETPHS*PGVEDAPIAK.K
		Sara_3_CID.2451.2451.2	K.EDS*GTFSLGK.K
		Sara_3_CID.2454.2454.3	K.SEAGARGGS*QGSKEKGR.K
		Sara_3_CID.2455.2455.3	K.RTS*MGGTQQQFVEGVR.K
		Sara_3_CID.2456.2456.3	K.RTNPPGGKGS*GIFDESTPVQTR.K
		Sara_3_CID.2457.2457.3	K.AINPTMAAPGS*PSLSHR.K
		Sara_3_CID.2458.2458.3	K.AQ#LQTT*LAEFKDTQAK.K
		Sara_3_CID.2460.2460.2	K.SRPS*LPLPQSR.K
		Sara_3_CID.2461.2461.2	K.RTS*MGGTQQQFVEGVR.K
		Sara_3_CID.2463.2463.3	K.AEEDEILNRS*PR.K
		Sara_3_CID.2468.2468.3	K.KVVDYSQFQES*DDADEDYGR.K
		Sara_3_CID.2469.2469.3	K.RKS*ELPQDVYTIK.K
		Sara_3_CID.2470.2470.2	K.SVPTIDS*GNEDDDSSFK.K
		Sara_3_CID.2481.2481.4	K.HRAEAPPLQREDSGT*FSLGK.K
		Sara_3_CID.2482.2482.2	K.TAS*LTSAASIDGSR.K
		Sara_3_CID.2484.2484.2	K.RGMSAQGGT*PARQ#K.K
		Sara_3_CID.2491.2491.2	K.EDS*GTFSLGK.K
		Sara_3_CID.2495.2495.3	K.EALVEPASES*PRPALAR.K
		Sara_3_CID.2498.2498.3	K.EIQN#GTLHES*DSEHVPQDFK.K
		Sara_3_CID.2505.2505.2	K.EEVAS*EPEEAASPITPK.K
		Sara_3_CID.2509.2509.3	K.RRS*ESSGNLPSIVDTR.K
		Sara_3_CID.2512.2512.2	K.EWN#NIS*GLR.K
		Sara_3_CID.2516.2516.2	K.SVPTIDS*GNEDDDSSFK.K
		Sara_3_CID.2517.2517.2	K.SLPTTVPES*PNYR.K
		Sara_3_CID.2518.2518.3	K.DKS*PVREPIDNLTPEER.K
		Sara_3_CID.2519.2519.2	K.GAPVNVS*SSDLTGR.K
		Sara_3_CID.2523.2523.3	K.KVQVAPLQGS*PPLSHDDR.K
		Sara_3_CID.2537.2537.2	K.EDEIS*PPPPNPVVK.K
		Sara_3_CID.2545.2545.2	K.TDISMGDFRNS*R.K
		Sara_3_CID.2546.2546.2	K.VVAGVAS*ALAHK.K
		Sara_3_CID.2547.2547.2	K.KVGGAEHSPASPS*ALT*R.K
		Sara_3_CID.2551.2551.2	K.KLSCS*LEDLR.K
		Sara_3_CID.2555.2555.3	K.SAS*DINLKGDQPAASPGPTLR.K
		Sara_3_CID.2556.2556.2	K.LHS*FPLR.K
		Sara_3_CID.2558.2558.2	K.RFS*VSTLR.K
		Sara_3_CID.2559.2559.3	K.DKS*PVREPIDNLTPEER.K
		Sara_3_CID.2563.2563.4	K.LSVHDLKPLDS*PGRR.K
		Sara_3_CID.2566.2566.3	K.RGES*LDNLDSQRPGSWR.K
		Sara_3_CID.2568.2568.3	K.FVRKCIN#FIET*K.K
		Sara_3_CID.2573.2573.2	K.LSGLS*FKR.K
		Sara_3_CID.2574.2574.3	K.RKPS*VPDTASPADDSFVDPGER.K
		Sara_3_CID.2575.2575.2	K.VSGRTS*PLLLDR.K
		Sara_3_CID.2576.2576.2	K.IDS*TEVIYQPR.K
		Sara_3_CID.2577.2577.2	K.S*QALQLMQ#NR.K
		Sara_3_CID.2579.2579.2	K.EDEIS*PPPPNPVVK.K
		Sara_3_CID.2581.2581.2	K.GNVVPS*PLPTR.K
		Sara_3_CID.2583.2583.3	K.HSQDSQHCSVS*GDEEDELFK.K
		Sara_3_CID.2588.2588.3	K.VSGRTS*PLLLDR.K
		Sara_3_CID.2593.2593.2	K.KNS*ATIPESDDL.K
		Sara_3_CID.2600.2600.3	K.RVS*VCAETFNPDEEEDNDPR.K
		Sara_3_CID.2604.2604.2	K.LATTVS*APDLK.K
		Sara_3_CID.2607.2607.2	K.RFS*VSTLR.K
		Sara_3_CID.2608.2608.2	K.RVS*VCAETFNPDEEEDNDPR.K
		Sara_3_CID.2611.2611.3	K.QPLLLS*EDEEDTKR.K
		Sara_3_CID.2612.2612.3	K.KAS*AVSGADGNKAEDADVEEMALK.K
		Sara_3_CID.2614.2614.2	K.SIFREES*PLR.K
		Sara_3_CID.2616.2616.4	K.IGHHSTSDDSSAYRS*VDEVNYWDK.K
		Sara_3_CID.2617.2617.2	K.QPLLLS*EDEEDTKR.K
		Sara_3_CID.2618.2618.2	K.LYGSGGPPPTGEEDT*SEKDEL.K
		Sara_3_CID.2621.2621.3	K.RIDIS*PSTFRK.K
		Sara_3_CID.2624.2624.3	K.HPEPVPEEGS*EDELPPQVHKV.K
		Sara_3_CID.2626.2626.2	K.SSS*SLLASPSHIAAK.K
		Sara_3_CID.2629.2629.3	K.GSEDYPDPPLPHS*YSSDR.K
		Sara_3_CID.2631.2631.2	K.GSEDYPDPPLPHSYS*SDR.K
		Sara_3_CID.2633.2633.2	K.YFDS*GDYNMAK.K
		Sara_3_CID.2635.2635.3	K.TVEIPEDEVVRT*PR.K
		Sara_3_CID.2637.2637.3	K.NYIRTET*TEDERK.K
		Sara_3_CID.2638.2638.3	K.KQ#YQ#TRGET*TR.K
		Sara_3_CID.2640.2640.3	K.ATEPGT*GPLTTAVT*PK.K
		Sara_3_CID.2642.2642.2	K.KNS*ATIPESDDL.K
		Sara_3_CID.2643.2643.3	K.SLPKEEVAS*EPEEAASPITPK.K
		Sara_3_CID.2646.2646.2	K.TVEIPEDEVVRT*PR.K
		Sara_3_CID.2649.2649.3	K.QPLLLS*EDEEDTKR.K
		Sara_3_CID.2650.2650.3	K.RVS*VCAETFNPDEEEDNDPR.K
		Sara_3_CID.2653.2653.2	K.VRGWS*PPPEVR.K
		Sara_3_CID.2654.2654.3	K.VRGWS*PPPEVR.K
		Sara_3_CID.2656.2656.2	K.QPLLLS*EDEEDTKR.K
		Sara_3_CID.2658.2658.3	K.QMGMTDDLST*IK.K
		Sara_3_CID.2664.2664.3	K.ADAPDAGAQS*DSELPSYHQNDVSLDR.K
		Sara_3_CID.2665.2665.3	K.RPLTTSPS*LEGTQETYTVAHEENVR.K
		Sara_3_CID.2666.2666.2	K.SLS*PGGAALGYR.K
		Sara_3_CID.2670.2670.2	K.DRT*PPLLYR.K
		Sara_3_CID.2671.2671.3	K.TRS*WESSSPVDRPELEAASPTTR.K
		Sara_3_CID.2677.2677.3	K.GSEDYPDPPLPHSYSS*DR.K
		Sara_3_CID.2679.2679.2	K.GSEDYPDPPLPHSYSS*DR.K
		Sara_3_CID.2691.2691.2	K.SQS*LPNSLDYAQTSER.K
		Sara_3_CID.2696.2696.3	K.TVEIPEDEVVRT*PR.K
		Sara_3_CID.2698.2698.2	K.VRGWS*PPPEVR.K
		Sara_3_CID.2699.2699.3	K.VRGWS*PPPEVR.K
		Sara_3_CID.2702.2702.3	K.QPLLLS*EDEEDTKR.K
		Sara_3_CID.2703.2703.3	K.KAQLPETIQDVERKS*TQEEDV.K
		Sara_3_CID.2705.2705.4	K.RPS*TNDHSLDEGVGLVHSNTATEHIPSPAK.K
		Sara_3_CID.2713.2713.3	K.CSDVSELSSS*PPGPYHQEPYISKPEER.K
		Sara_3_CID.2714.2714.2	K.SSMS*GLHLVK.K
		Sara_3_CID.2716.2716.4	K.KAQLPETIQDVERKS*TQEEDV.K
		Sara_3_CID.2717.2717.3	K.RRDEDMLYS*PELAQR.K
		Sara_3_CID.2722.2722.2	K.MELGT*PLR.K
		Sara_3_CID.2726.2726.2	K.LSGFS*FKK.K
		Sara_3_CID.2729.2729.3	K.VVAGVAS*ALAHKYH.K
		Sara_3_CID.2733.2733.3	K.IYHLPDAES*DEDEDFKEQTR.K
		Sara_3_CID.2735.2735.2	K.GWS*PPPEVR.K
		Sara_3_CID.2738.2738.2	K.LHVS*TINLQK.K
		Sara_3_CID.2740.2740.4	K.IYHLPDAES*DEDEDFKEQTR.K
		Sara_3_CID.2745.2745.3	K.SSMS*GLHLVK.K
		Sara_3_CID.2747.2747.2	K.SQS*LPNSLDYAQTSER.K
		Sara_3_CID.2749.2749.2	K.VGS*LDNVGHLPAGGTVK.K
		Sara_3_CID.2751.2751.2	K.LSCS*LEDLR.K
		Sara_3_CID.2752.2752.2	K.VRGWS*PPPEVR.K
		Sara_3_CID.2754.2754.2	K.SSMS*GLHLVK.K
		Sara_3_CID.2755.2755.2	K.ASS*VTTFTGEPNMCPR.K
		Sara_3_CID.2766.2766.2	K.ASS*LGEIDDSSELR.K
		Sara_3_CID.2768.2768.2	K.RIPYT*PGEIPK.K
		Sara_3_CID.2770.2770.2	K.LSGFS*FKK.K
		Sara_3_CID.2771.2771.3	K.RIPYT*PGEIPK.K
		Sara_3_CID.2773.2773.2	K.RLS*IATLR.K
		Sara_3_CID.2776.2776.3	K.IYHLPDAES*DEDEDFKEQTR.K
		Sara_3_CID.2777.2777.3	K.TLS*QSSESGTLPSGPPGHTMEVSC.K
		Sara_3_CID.2778.2778.2	K.TLSQSS*ESGTLPSGPPGHTMEVSC.K
		Sara_3_CID.2779.2779.2	K.GWS*PPPEVR.K
		Sara_3_CID.2782.2782.3	K.LHLVENDFVGRQS*PAAR.K
		Sara_3_CID.2785.2785.3	K.IGHHS*TSDDSSAYRS*VDEVNYWDK.K
		Sara_3_CID.2793.2793.3	K.Q#LLKET*KRR.K
		Sara_3_CID.2794.2794.2	K.SSS*VGSSSSYPISSAVPR.K
		Sara_3_CID.2796.2796.2	K.GILAADESVGT*MGNR.K
		Sara_3_CID.2797.2797.3	K.T*RTSLHTLTGDLPK.K
		Sara_3_CID.2798.2798.2	K.IDIS*PSTFRK.K
		Sara_3_CID.2800.2800.2	K.AEMLGAIN#Q#ES*RVSR.K
		Sara_3_CID.2801.2801.3	K.SAFTPATATGSSPS*PVLGQGEK.K
		Sara_3_CID.2817.2817.2	K.RIPYT*PGEIPK.K
		Sara_3_CID.2819.2819.4	K.HGTDLWIDNMNSAPS*HSPEKK.K
		Sara_3_CID.2820.2820.2	K.TS*PLLLDR.K
		Sara_3_CID.2821.2821.3	K.RIPYT*PGEIPK.K
		Sara_3_CID.2824.2824.3	K.IYHLPDAES*DEDEDFKEQTR.K
		Sara_3_CID.2826.2826.3	K.HGTDLWIDNMNSAPSHS*PEKK.K
		Sara_3_CID.2828.2828.2	K.AT*GTLLYGLASR.K
		Sara_3_CID.2829.2829.3	K.TLS*QSSESGTLPSGPPGHTMEVSC.K
		Sara_3_CID.2835.2835.3	K.GWLRDPNAS*PGDAGEQAIR.K
		Sara_3_CID.2841.2841.2	K.TSS*PTTLPPLAR.K
		Sara_3_CID.2842.2842.3	K.ELVEPLT*PSGEAPNQAHLR.K
		Sara_3_CID.2845.2845.2	K.GILAADES*VGTMGNR.K
		Sara_3_CID.2847.2847.3	K.KTPEGRAS*PALGSGPDGSGDSLEMSSLDR.K
		Sara_3_CID.2856.2856.2	K.RTLS*IDKGF.K
		Sara_3_CID.2859.2859.2	K.TLS*QSSESGTLPSGPPGHTMEVSC.K
		Sara_3_CID.2866.2866.3	K.TLS*QSSESGTLPSGPPGHTMEVSC.K
		Sara_3_CID.2867.2867.4	K.HGS*WGSGLDM@HTKPWIR.K
		Sara_3_CID.2870.2870.3	K.IYHLPDAES*DEDEDFKEQTR.K
		Sara_3_CID.2874.2874.3	K.GPPDFSSDEEREPT*PVLGSGASVGR.K
		Sara_3_CID.2876.2876.3	K.NWTEDMEGGISS*PVKK.K
		Sara_3_CID.2878.2878.2	K.INTGAHKST*LK.K
		Sara_3_CID.2882.2882.2	K.NWTEDMEGGISS*PVKK.K
		Sara_3_CID.2887.2887.2	K.GILAADES*VGTMGNR.K
		Sara_3_CID.2892.2892.3	K.MSCFSRPSMS*PTPLDR.K
		Sara_3_CID.2894.2894.3	K.CGSGPVHISGQHLVAVEEDAES*EDEDEEDVK.K
		Sara_3_CID.2895.2895.3	K.TVS*SPPTS*PRPGSAATMASSTSNIVPPR.K
		Sara_3_CID.2899.2899.2	K.RAS*LSDIGFGK.K
		Sara_3_CID.2904.2904.2	K.SVS*NLKPVPVIGSK.K
		Sara_3_CID.2905.2905.3	K.DLQS*PDFTAGFHSDKVEGK.K
		Sara_3_CID.2908.2908.4	K.CGSGPVHISGQHLVAVEEDAES*EDEDEEDVK.K
		Sara_3_CID.2910.2910.2	K.GLPSPYNMSAPGS*R.K
		Sara_3_CID.2912.2912.3	K.IYHLPDAES*DEDEDFKEQTR.K
		Sara_3_CID.2916.2916.4	K.HGS*WGSGLDM@HTKPWIR.K
		Sara_3_CID.2917.2917.3	K.RLS*SASTGKPPLSVEDDFEK.K
		Sara_3_CID.2918.2918.2	K.RT*GN#Q#GIRLK.K
		Sara_3_CID.2919.2919.3	K.SVS*NLKPVPVIGSK.K
		Sara_3_CID.2920.2920.3	K.AEVGKGES*VITEEMNGK.K
		Sara_3_CID.2922.2922.2	K.DEILPTT*PISEQK.K
		Sara_3_CID.2923.2923.2	K.RGFT*LLHR.K
		Sara_3_CID.2927.2927.2	K.KQIT*VEELVR.K
		Sara_3_CID.2929.2929.3	K.GFGDGYNGYGGGPGGGNFGGS*PGYGGGR.K
		Sara_3_CID.2932.2932.2	K.KQPSVGES*HWR.K
		Sara_3_CID.2939.2939.2	K.GFGDGYNGYGGGPGGGNFGGS*PGYGGGR.K
		Sara_3_CID.2943.2943.3	K.HAFSPVASVESAS*GEVLHSPK.K
		Sara_3_CID.2944.2944.3	K.CGSGPVHISGQHLVAVEEDAES*EDEDEEDVK.K
		Sara_3_CID.2945.2945.2	K.KDIS*IQLSSAQS*R.K
		Sara_3_CID.2947.2947.2	K.DWEDDS*DEDMSNFDR.K
		Sara_3_CID.2951.2951.4	K.KKS*QIQEYVDYNGGAGVQHIALR.K
		Sara_3_CID.2957.2957.2	K.RIDIS*PSALR.K
		Sara_3_CID.2962.2962.3	K.KKS*QIQEYVDYNGGAGVQHIALR.K
		Sara_3_CID.2971.2971.2	K.DEILPTT*PISEQK.K
		Sara_3_CID.2973.2973.3	K.HAFSPVAS*VESAS*GEVLHSPK.K
		Sara_3_CID.2979.2979.2	K.SES*SGNLPSIVDTR.K
		Sara_3_CID.2985.2985.4	K.KKS*QIQEYVDYN#GGAGVQHIALR.K
		Sara_3_CID.2986.2986.3	K.ERS*PALKS*PLQSVVVR.K
		Sara_3_CID.2987.2987.3	K.KKS*QIQEYVDYN#GGAGVQHIALR.K
		Sara_3_CID.2988.2988.4	K.KGDRS*PEPGQTWAHEVFSSR.K
		Sara_3_CID.2989.2989.3	K.ASSSPGRPPS*FTQDCSHLSPGLEAEVR.K
		Sara_3_CID.2993.2993.3	K.HAFSPVASVESAS*GEVLHSPK.K
		Sara_3_CID.3000.3000.2	K.DWEDDS*DEDMSNFDR.K
		Sara_3_CID.3001.3001.3	K.GFGDGYN#GYGGGPGGGNFGGS*PGYGGGR.K
		Sara_3_CID.3006.3006.3	K.VNLPYSSEEGVSRGRNS*GGEQK.K
		Sara_3_CID.3009.3009.3	K.KIS*GTTALQEALKEK.K
		Sara_3_CID.3011.3011.3	K.EEM@GFLRDVFS*EK.K
		Sara_3_CID.3015.3015.3	K.SLAPDLS*DDEHDPVDSISRPR.K
		Sara_3_CID.3016.3016.2	K.ILGS*TVT*VDQ#K.K
		Sara_3_CID.3017.3017.2	K.GFGDGYN#GYGGGPGGGNFGGS*PGYGGGR.K
		Sara_3_CID.3023.3023.3	K.HAFSPVAS*VESAS*GEVLHSPK.K
		Sara_3_CID.3024.3024.4	K.KGATPAEDDEDNDIDLFGS*DEEEEDKEAAR.K
		Sara_3_CID.3027.3027.2	K.AYTAS*CRLNR.K
		Sara_3_CID.3028.3028.3	K.STS*TPNVHMVSTTLPVDSR.K
		Sara_3_CID.3034.3034.3	K.KGATPAEDDEDNDIDLFGS*DEEEEDKEAAR.K
		Sara_3_CID.3035.3035.2	K.WRS*LQQLAEER.K
		Sara_3_CID.3037.3037.4	K.KKS*QIQEYVDYN#GGAGVQHIALR.K
		Sara_3_CID.3039.3039.3	K.WRS*LQQLAEER.K
		Sara_3_CID.3042.3042.3	K.ERS*PALKS*PLQSVVVR.K
		Sara_3_CID.3044.3044.3	K.RAS*DGGANIQLHAQQLLK.K
		Sara_3_CID.3052.3052.3	K.GDHT*NVNAMPR.K
		Sara_3_CID.3055.3055.2	K.RIS*GLIYEETR.K
		Sara_3_CID.3058.3058.2	K.DWEDDS*DEDMSNFDR.K
		Sara_3_CID.3059.3059.2	K.SES*PPAELPSLR.K
		Sara_3_CID.3060.3060.3	K.LLLLERPS*PVRDR.K
		Sara_3_CID.3062.3062.2	K.Q#YQ#TRGET*TR.K
		Sara_3_CID.3076.3076.2	K.IRSN#DYAT*DR.K
		Sara_3_CID.3079.3079.3	K.DVLNPVPVPVS*SPTTTKPSR.K
		Sara_3_CID.3081.3081.3	K.SLAPDLS*DDEHDPVDSISRPR.K
		Sara_3_CID.3083.3083.4	K.RDS*FDDRGPSLNPVLDYDHGSR.K
		Sara_3_CID.3087.3087.4	K.GHQNGSMTAVN#GHT*NNFASLENSVTSR.K
		Sara_3_CID.3092.3092.2	K.GSPGALSS*DSELPENPYSQVK.K
		Sara_3_CID.3095.3095.2	K.VLDASWYS*PGTR.K
		Sara_3_CID.3097.3097.3	K.GHQNGS*MTAVN#GHTNNFASLENSVTSR.K
		Sara_3_CID.3099.3099.3	K.ERS*PALKSPLQSVVVR.K
		Sara_3_CID.3105.3105.3	K.RDS*FDDRGPSLNPVLDYDHGSR.K
		Sara_3_CID.3108.3108.3	K.GSPGALSS*DSELPENPYSQVK.K
		Sara_3_CID.3111.3111.3	K.GVTIPYRPKPSSS*PVIFAGGQDR.K
		Sara_3_CID.3115.3115.2	K.KLS*VGAYVSSVR.K
		Sara_3_CID.3119.3119.3	K.IWIPHSSS*SSVLQR.K
		Sara_3_CID.3122.3122.2	K.AAS*LNYLNQPNAAPLQTSR.K
		Sara_3_CID.3132.3132.2	K.IWIPHSSSS*SVLQR.K
		Sara_3_CID.3133.3133.3	K.GHQN#GS*MTAVN#GHTNNFASLENSVTSR.K
		Sara_3_CID.3134.3134.4	K.GHQ#NGSMTAVNGHT*NN#FASLENSVTSR.K
		Sara_3_CID.3137.3137.2	K.YLS*FTPPEK.K
		Sara_3_CID.3140.3140.2	K.SAS*ADNLILPR.K
		Sara_3_CID.3146.3146.3	K.ERS*PALKSPLQSVVVR.K
		Sara_3_CID.3150.3150.3	K.SQSSHS*YDDSTLPLIDR.K
		Sara_3_CID.3151.3151.3	K.HAFSPVASVES*AS*GEVLHSPK.K
		Sara_3_CID.3156.3156.3	K.RS*SDPALTGLSTSVSDNNFSSEEPSR.K
		Sara_3_CID.3162.3162.2	K.IDIS*PSALR.K
		Sara_3_CID.3164.3164.4	K.RDS*FDDRGPSLNPVLDYDHGSR.K
		Sara_3_CID.3165.3165.2	K.TLDPLVNT*SS*LIM@R.K
		Sara_3_CID.3167.3167.3	K.IWIPHSSS*SSVLQR.K
		Sara_3_CID.3169.3169.3	K.CWEPLQAHFTPTSRS*PTEPK.K
		Sara_3_CID.3178.3178.3	K.DRS*PS*PLRGN#VVPSPLPTR.K
		Sara_3_CID.3188.3188.2	K.AS*PALGSGPDGSGDSLEMSSLDR.K
		Sara_3_CID.3189.3189.3	K.AS*PALGSGPDGSGDSLEMSSLDR.K
		Sara_3_CID.3190.3190.4	K.SSSRDDNLPLTEAVRPKT*PPVVIK.K
		Sara_3_CID.3197.3197.2	K.DGMS*AEGLLR.K
		Sara_3_CID.3202.3202.3	K.ELSHS*PPRDNSFESLEFR.K
		Sara_3_CID.3203.3203.2	K.QADLSFSS*PVEMK.K
		Sara_3_CID.3206.3206.3	K.HSS*WGSVGLGGSLEASR.K
		Sara_3_CID.3213.3213.2	K.TLDPLVNT*SS*LIM@R.K
		Sara_3_CID.3220.3220.4	K.HGS*WGSGLDMHTKPWIR.K
		Sara_3_CID.3223.3223.4	K.SKS*QLSLLTHDPPLAVADHK.K
		Sara_3_CID.3227.3227.3	K.HGS*WGSGLDMHTKPWIR.K
		Sara_3_CID.3229.3229.3	K.GATPAEDDEDNDIDLFGS*DEEEEDKEAAR.K
		Sara_3_CID.3236.3236.2	K.AS*PALGSGPDGSGDSLEMSSLDR.K
		Sara_3_CID.3238.3238.3	K.AS*PALGSGPDGSGDSLEMSSLDR.K
		Sara_3_CID.3239.3239.3	K.SKS*QLSLLTHDPPLAVADHK.K
		Sara_3_CID.3246.3246.2	K.IEQEQ#KFT*VVR.K
		Sara_3_CID.3248.3248.2	K.HGS*WGSGLDMHTKPWIR.K
		Sara_3_CID.3253.3253.2	K.QPT*PPFFGR.K
		Sara_3_CID.3257.3257.3	K.ELSHS*PPRDNSFESLEFR.K
		Sara_3_CID.3258.3258.2	K.NFETNDLAFS*PK.K
		Sara_3_CID.3264.3264.4	K.HGS*WGSGLDMHTKPWIR.K
		Sara_3_CID.3265.3265.2	K.IDIS*PSTFR.K
		Sara_3_CID.3268.3268.3	K.KLDPAQSAS*RENLLEEQGSIALR.K
		Sara_3_CID.3271.3271.3	K.HGS*WGSGLDMHTKPWIR.K
		Sara_3_CID.3272.3272.2	K.SAS*PDDDLGSSNWEAADLGNEER.K
		Sara_3_CID.3273.3273.2	K.Q#FAGY*SEEVLDVR.K
		Sara_3_CID.3278.3278.3	K.GATPAEDDEDNDIDLFGS*DEEEEDKEAAR.K
		Sara_3_CID.3280.3280.3	K.S*ASPDDDLGSSNWEAADLGNEER.K
		Sara_3_CID.3282.3282.2	K.M@VLGS*LVRITQ#K.K
		Sara_3_CID.3300.3300.2	K.QPT*PPFFGR.K
		Sara_3_CID.3304.3304.2	K.RFS*LFGK.K
		Sara_3_CID.3313.3313.4	K.HGS*WGSGLDMHTKPWIR.K
		Sara_3_CID.3317.3317.2	K.KLS*AIS*LGQGQ#GPR.K
		Sara_3_CID.3321.3321.3	K.HGS*WGSGLDMHTKPWIR.K
		Sara_3_CID.3322.3322.3	K.KRVS*VELTNSLFK.K
		Sara_3_CID.3331.3331.4	K.LGLAVIHGEAQCTELDMDDGRHS*PPMVK.K
		Sara_3_CID.3349.3349.2	K.QPT*PPFFGR.K
		Sara_3_CID.3351.3351.2	K.TQS*GNFNTDTPGMVEFR.K
		Sara_3_CID.3355.3355.2	K.SQS*FPDVEPQLPQAPAR.K
		Sara_3_CID.3357.3357.2	K.S*VIDPIPAPVGDSNVDSGAK.K
		Sara_3_CID.3362.3362.3	K.HAFSPVAS*VESASGEVLHSPK.K
		Sara_3_CID.3364.3364.2	K.SKEFVSS*DESS*SGENKSKK.K
		Sara_3_CID.3366.3366.2	K.NLGS*INTELQDVQR.K
		Sara_3_CID.3378.3378.3	K.LQELENYPGIQ#T*RVLDVTK.K
		Sara_3_CID.3386.3386.3	K.WPDFNT*VVVRPQ#EQEM@K.K
		Sara_3_CID.3387.3387.2	K.SLDVT*REDN#R.K
		Sara_3_CID.3388.3388.2	K.WPDFNT*VVVRPQ#EQEM@K.K
		Sara_3_CID.3397.3397.3	K.LKQLSVPAS*DEEDEVPVPVPR.K
		Sara_3_CID.3401.3401.3	K.EDSCVQPQSLLTSQENNSTSSPARNSLT*QEV.K
		Sara_3_CID.3404.3404.3	K.DDN#SSATHKALRCQPT*SWK.K
		Sara_3_CID.3405.3405.2	K.ASS*PPDRIDIFGR.K
		Sara_3_CID.3408.3408.4	K.HGS*WGSGLDMHTKPWIR.K
		Sara_3_CID.3418.3418.3	K.MLPHAPGVQMQAIPEDAIPEES*GDEDEEDPDKR.K
		Sara_3_CID.3421.3421.3	K.LKELFDYS*PPLHK.K
		Sara_3_CID.3432.3432.3	K.QLCT*IPRDAAYYSYQ#NR.K
		Sara_3_CID.3434.3434.2	K.VDS*TTCLFPVEEK.K
		Sara_3_CID.3437.3437.2	K.IDGY*IIS*YREEDQPADR.K
		Sara_3_CID.3443.3443.2	K.SVS*VATGLNMMK.K
		Sara_3_CID.3447.3447.4	K.LSSESHHGGS*PIHWVLPAGMSAK.K
		Sara_3_CID.3465.3465.2	K.LKELFDYS*PPLHK.K
		Sara_3_CID.3467.3467.3	K.LKELFDYS*PPLHK.K
		Sara_3_CID.3469.3469.3	K.EFITGDVEPTDAESAWHS*ENEEDDKLAGDMK.K
		Sara_3_CID.3478.3478.2	K.QLSVPAS*DEEDEVPVPVPR.K
		Sara_3_CID.3479.3479.2	K.LN#FS*VQ#QN#PR.K
		Sara_3_CID.3481.3481.4	K.M@EHIPESRPLS*PTAFSLESLRK.K
		Sara_3_CID.3482.3482.2	K.VDS*TTCLFPVEEK.K
		Sara_3_CID.3484.3484.3	K.M@EHIPESRPLS*PTAFSLESLRK.K
		Sara_3_CID.3489.3489.4	K.LGIAVIHGEAQDAESDLVDGRHS*PPMVR.K
		Sara_3_CID.3493.3493.2	K.Q#IAS*IIQRGER.K
		Sara_3_CID.3498.3498.3	K.SFS*MHDLTAIQGDEPVGHRPYQTLPEAK.K
		Sara_3_CID.3503.3503.2	K.RDS*VLWSDIPK.K
		Sara_3_CID.3506.3506.2	K.LLSEQDGS*LKDILR.K
		Sara_3_CID.3511.3511.3	K.LCDFGSASHVADNDITPY*LVSR.K
		Sara_3_CID.3520.3520.2	K.LFLT*PEDADDPVNK.K
		Sara_3_CID.3526.3526.3	K.SKS*QLS*LLTHDPPLAVADHK.K
		Sara_3_CID.3537.3537.2	K.KLS*GDQITLPTTVDYSSVPK.K
		Sara_3_CID.3538.3538.3	K.ITKPGSIDSNNQLFAPGGRLS*WGK.K
		Sara_3_CID.3539.3539.4	K.ALQQHQHGYDS*DEEVDSELGTWEHQLR.K
		Sara_3_CID.3544.3544.3	K.KLS*GDQITLPTTVDYSSVPK.K
		Sara_3_CID.3549.3549.4	K.KDKDDQEWESTS*PPKPTVYISGVIAR.K
		Sara_3_CID.3551.3551.3	K.VDIITEEMPENALPS*DEDDKDPNDPYR.K
		Sara_3_CID.3552.3552.3	K.SGKLS*QELDFVSHNVR.K
		Sara_3_CID.3554.3554.2	K.RDS*VLWSDIPK.K
		Sara_3_CID.3559.3559.4	K.SKS*QLS*LLTHDPPLAVADHK.K
		Sara_3_CID.3560.3560.3	K.IKDTGDTILSS*PSSVALPQVK.K
		Sara_3_CID.3565.3565.4	K.MEHIPESRPLS*PTAFSLESLRK.K
		Sara_3_CID.3573.3573.3	K.MEHIPESRPLS*PTAFSLESLRK.K
		Sara_3_CID.3575.3575.3	K.SKS*QLS*LLTHDPPLAVADHK.K
		Sara_3_CID.3576.3576.2	K.RFSIMT*LR.K
		Sara_3_CID.3580.3580.3	K.LVLIRHGES*AWNLENR.K
		Sara_3_CID.3582.3582.3	K.KGEPGPPDCDSPLFLPY*K.K
		Sara_3_CID.3588.3588.2	K.YQVQS*QENFEPFMK.K
		Sara_3_CID.3591.3591.2	K.RAPS*PVVS*PTELS*K.K
		Sara_3_CID.3593.3593.4	K.KDKDDQEWESTS*PPKPTVYISGVIAR.K
		Sara_3_CID.3596.3596.3	K.KDKDDQEWESTS*PPKPTVYISGVIAR.K
		Sara_3_CID.3597.3597.2	K.GS*LN#VNLNSVVLR.K
		Sara_3_CID.3610.3610.3	K.HSLPS*GLGLSETQITSHGFDSTK.K
		Sara_3_CID.3614.3614.4	K.MEHIPESRPLS*PTAFSLESLRK.K
		Sara_3_CID.3622.3622.3	K.MEHIPESRPLS*PTAFSLESLRK.K
		Sara_3_CID.3628.3628.3	K.AAEIPAVASCWVGPQVS*PEHK.K
		Sara_3_CID.3645.3645.2	K.M@AGS*FETVNVY*WK.K
		Sara_3_CID.3646.3646.3	K.IYASDEGRVQMT*AAAFAK.K
		Sara_3_CID.3647.3647.2	K.RGS*GDTSSLIDPDTSLSELR.K
		Sara_3_CID.3652.3652.3	K.RGS*GDTSSLIDPDTSLSELR.K
		Sara_3_CID.3660.3660.3	K.GRTDGDWDDQEVLDYFS*DKESAK.K
		Sara_3_CID.3666.3666.2	K.WLDES*DAEMELR.K
		Sara_3_CID.3667.3667.3	K.HAFSPVASVES*ASGEVLHSPK.K
		Sara_3_CID.3671.3671.3	K.SEQPLSQVLPTLS*PEHK.K
		Sara_3_CID.3674.3674.2	K.TPEELDDS*DFETEDFDVR.K
		Sara_3_CID.3679.3679.3	K.VMTIPYQPMPASS*PVICAGGQDR.K
		Sara_3_CID.3682.3682.3	K.RIPS*WSGRPIWMEK.K
		Sara_3_CID.3687.3687.3	K.KN#M@EASVKTTANLHAPIFT*MNFK.K
		Sara_3_CID.3689.3689.3	K.KRLS*VELTSSLFR.K
		Sara_3_CID.3692.3692.2	K.ASS*LEDLVLK.K
		Sara_3_CID.3703.3703.2	K.GS*PHYFSPFRPY.K
		Sara_3_CID.3706.3706.2	K.RAVSQ#SKPTLAEELHT*ARSN#LTAK.K
		Sara_3_CID.3712.3712.3	K.HAFSPVASVES*ASGEVLHSPK.K
		Sara_3_CID.3713.3713.2	K.WLDES*DAEMELR.K
		Sara_3_CID.3717.3717.3	K.EVDPSTGELQSLQMPESEGPS*SLDPSQEGPTGLK.K
		Sara_3_CID.3721.3721.3	K.VASQ#KGMSVYGLGRQVY*DPK.K
		Sara_3_CID.3722.3722.3	K.SQLS*LLTHDPPLAVADHK.K
		Sara_3_CID.3729.3729.3	K.KKS*PNELVDDLFK.K
		Sara_3_CID.3734.3734.2	K.KKS*PNELVDDLFK.K
		Sara_3_CID.3742.3742.2	K.ASS*LEDLVLK.K
		Sara_3_CID.3750.3750.3	K.SSEAAANPCLISHSVSSDPADRLS*PFLAAR.K
		Sara_3_CID.3756.3756.2	K.QAMRT*IFR.K
		Sara_3_CID.3770.3770.2	K.EGLYQYKN#ICQQ#VN#IKS*LEDVVR.K
		Sara_3_CID.3773.3773.2	K.ARES*PVHSICDELF.K
		Sara_3_CID.3775.3775.3	K.RLS*ENSCSLDDLEIGAGHLSSSAFNSEK.K
		Sara_3_CID.3776.3776.3	K.KKS*PNELVDDLFK.K
		Sara_3_CID.3777.3777.3	K.GVRQWS*SELLSKR.K
		Sara_3_CID.3780.3780.4	K.DKDDQEWEST*SPPKPTVYISGVIAR.K
		Sara_3_CID.3787.3787.3	K.DKDDQEWESTS*PPKPTVYISGVIAR.K
		Sara_3_CID.3788.3788.3	K.ARESPVHS*ICDELF.K
		Sara_3_CID.3791.3791.3	K.VEMGTSSQNDVDM@SWIPQETLNQINKAS*PR.K
		Sara_3_CID.3797.3797.2	K.GDS*LILEHQWELEK.K
		Sara_3_CID.3801.3801.2	K.SN#VSRS*FYHGPSR.K
		Sara_3_CID.3802.3802.3	K.YLS*FTPPEKDGFPSGTPALNTK.K
		Sara_3_CID.3813.3813.2	K.LYS*SAEFGR.K
		Sara_3_CID.3822.3822.2	K.ARES*PVHSICDELF.K
		Sara_3_CID.3824.3824.4	K.DKDDQEWESTS*PPKPTVYISGVIAR.K
		Sara_3_CID.3832.3832.3	K.RFS*FCFSPEPEAEAAAGPGPCER.K
		Sara_3_CID.3836.3836.3	K.ARESPVHS*ICDELF.K
		Sara_3_CID.3837.3837.3	K.DKDDQEWESTS*PPKPTVYISGVIAR.K
		Sara_3_CID.3839.3839.3	K.AIGGIILTAS*HNPGGPNGDFGIK.K
		Sara_3_CID.3853.3853.2	K.SN#VSRS*FYHGPSR.K
		Sara_3_CID.3860.3860.3	K.M@EHIPESRPLS*PTAFSLESLR.K
		Sara_3_CID.3862.3862.2	K.ILIVTQT*PPYMR.K
		Sara_3_CID.3878.3878.2	K.ARES*PVHSICDELF.K
		Sara_3_CID.3883.3883.2	K.RFS*LSILR.K
		Sara_3_CID.3887.3887.2	K.Y*FLQ#AT*HVQPDDIGAHMN#VGR.K
		Sara_3_CID.3888.3888.2	K.S*MGYDDLDYGMMSDYGTAR.K
		Sara_3_CID.3889.3889.4	K.M@EHIPESRPLSPT*AFSLESLR.K
		Sara_3_CID.3892.3892.3	K.AIGGIILTAS*HNPGGPN#GDFGIK.K
		Sara_3_CID.3909.3909.2	K.AIGGIILTAS*HNPGGPN#GDFGIK.K
		Sara_3_CID.3920.3920.3	K.YQDEVFGGFVTEPQEES*EEEVEEPEER.K
		Sara_3_CID.3923.3923.3	K.AKS*PQPPVEEEDEHFDDTVVCLDTYNCDLHFK.K
		Sara_3_CID.3928.3928.2	K.ARES*PVHSICDELF.K
		Sara_3_CID.3929.3929.2	K.GSVVS*PAFS*IY*GR.K
		Sara_3_CID.3937.3937.2	K.RFS*LTVLR.K
		Sara_3_CID.3942.3942.3	K.MEHIPESRPLS*PTAFSLESLR.K
		Sara_3_CID.3945.3945.3	K.DKDDQEWESTS*PPKPTVYISGVIAR.K
		Sara_3_CID.3950.3950.4	K.MEHIPESRPLS*PTAFSLESLR.K
		Sara_3_CID.3958.3958.3	K.QYLSEKEQWQQKLTS*VTLEMESK.K
		Sara_3_CID.3963.3963.3	K.VLTPTQVMNRPS*SISWDGLDPGK.K
		Sara_3_CID.3971.3971.2	K.MEHIPESRPLS*PTAFSLESLR.K
		Sara_3_CID.3976.3976.2	K.ARES*PVHSICDELF.K
		Sara_3_CID.3979.3979.2	K.GSVVS*PAFS*IY*GR.K
		Sara_3_CID.3985.3985.2	K.VLTPTQVMNRPSS*ISWDGLDPGK.K
		Sara_3_CID.3990.3990.3	K.MEHIPESRPLS*PTAFSLESLR.K
		Sara_3_CID.3998.3998.4	K.MEHIPESRPLS*PTAFSLESLR.K
		Sara_3_CID.4007.4007.3	K.SPS*WEPFRDWYPAHSR.K
		Sara_3_CID.4020.4020.3	K.VLTPTQVMNRPSS*ISWDGLDPGK.K
		Sara_3_CID.4021.4021.3	K.RKVS*LVLEQMQPLGMVS*PASTK.K
		Sara_3_CID.4025.4025.2	K.ARES*PVHSICDELF.K
		Sara_3_CID.4033.4033.3	K.VNKTHSVNGIT*EEANPTIYSGK.K
		Sara_3_CID.4065.4065.3	K.TQLWASEPGT*PPAPTSLPSQNPILK.K
		Sara_3_CID.4076.4076.2	K.ARES*PVHSICDELF.K
		Sara_3_CID.4082.4082.3	K.VEM@GTSSQNDVDMSWIPQETLNQINKAS*PR.K
		Sara_3_CID.4134.4134.2	K.ARES*PVHSICDELF.K
		Sara_3_CID.4141.4141.3	K.VGIFSSQSVSS*PLLETVQQRT*PSR.K
		Sara_3_CID.4158.4158.2	K.EALS*GALQGGLR.K
		Sara_3_CID.4160.4160.2	K.LEVTS*DSEDASEVPEWLR.K
		Sara_3_CID.4162.4162.3	K.RKS*LVGTPYWMAPELISR.K
		Sara_3_CID.4168.4168.3	K.SFGS*GTELGHWVTTPPDIPGSR.K
		Sara_3_CID.4169.4169.3	K.TALPTSGSS*TGELELLAGEVPAR.K
		Sara_3_CID.4174.4174.2	K.LQLAMVCYS*PDFER.K
		Sara_3_CID.4189.4189.3	K.VEMGTSSQNDVDMSWIPQETLNQINKAS*PR.K
		Sara_3_CID.4190.4190.2	K.VPS*MESLFR.K
		Sara_3_CID.4204.4204.2	K.ARES*PVHSICDELF.K
		Sara_3_CID.4205.4205.3	K.INPYMSS*PCHIEMILTEK.K
		Sara_3_CID.4207.4207.3	K.Q#RILEGGGQNDILEIKELT*K.K
		Sara_3_CID.4209.4209.2	K.LVSFHDDS*DEDLLHI.K
		Sara_3_CID.4212.4212.3	K.LVSFHDDS*DEDLLHI.K
		Sara_3_CID.4221.4221.4	K.VEMGTSSQNDVDMSWIPQETLNQINKAS*PR.K
		Sara_3_CID.4226.4226.2	K.MAMPINVS*DPDLLR.K
		Sara_3_CID.4235.4235.3	K.VEMGTSSQNDVDMSWIPQET*LNQINKASPR.K
		Sara_3_CID.4249.4249.3	K.TNTNVNCPIECFMPLDVQADRDDS*RE.K
		Sara_3_CID.4254.4254.3	K.RAS*LSDLTHLEDIEGLTVR.K
		Sara_3_CID.4259.4259.2	K.ARES*PVHSICDELF.K
		Sara_3_CID.4261.4261.2	K.SKSLPRQS*TSAR.K
		Sara_3_CID.4275.4275.2	K.SLS*VTSLGGLPAWEAER.K
		Sara_3_CID.4278.4278.2	K.LS*RAANTQKCIR.K
		Sara_3_CID.4284.4284.3	K.VEMGTSSQNDVDMSWIPQET*LNQINKASPR.K
		Sara_3_CID.4298.4298.3	K.TNTNVNCPIECFMPLDVQADRDDS*RE.K
		Sara_3_CID.4306.4306.2	K.ARES*PVHSICDELF.K
		Sara_3_CID.4314.4314.2	K.FIIGSVSEDNS*EDEISNLVK.K
		Sara_3_CID.4323.4323.3	K.VGIFSSQSVSS*PLLETVQQR.K
		Sara_3_CID.4329.4329.2	K.SLS*VTSLGGLPAWEAER.K
		Sara_3_CID.4343.4343.3	K.SS*RSQLDLFDDVGTFASGPPK.K
		Sara_3_CID.4365.4365.4	K.RRGSSIPQFT*NSPTMVIMVGLPAR.K
		Sara_3_CID.4368.4368.3	K.RRGSS*IPQFTNSPTMVIMVGLPAR.K
		Sara_3_CID.4371.4371.2	K.ARES*PVHSICDELF.K
		Sara_3_CID.4379.4379.2	K.S*QNNFVAILDLPEGEHQYK.K
		Sara_3_CID.4383.4383.3	K.KVS*LVLEQMQPLGMVSPASTK.K
		Sara_3_CID.4399.4399.3	K.TDSDTYT*CDIGQ#AR.K
		Sara_3_CID.4405.4405.4	K.RGRS*PQPPAEEDEDDFDDTLVAIDTYNCDLHFK.K
		Sara_3_CID.4413.4413.2	K.ST*KSLVSNIGSNFSS*LIR.K
		Sara_3_CID.4418.4418.3	K.GIPLPTGDTS*PEPELLPGDPLPPPK.K
		Sara_3_CID.4433.4433.2	K.RSKSQS*RPQQ#VK.K
		Sara_3_CID.4444.4444.3	K.DHGDLAFVDVPNDS*PFQIVK.K
		Sara_3_CID.4446.4446.2	K.LLT*AGDKLLTAAAVCTT*EVR.K
		Sara_3_CID.4470.4470.2	K.ARES*PVHSICDELF.K
		Sara_3_CID.4490.4490.2	K.LLQ#S*VKNS*M@LQMK.K
		Sara_3_CID.4496.4496.2	K.NLS*LPFILHEK.K
		Sara_3_CID.4497.4497.3	K.KEITFSSNLHSRLLMQ#N#T*WM@KK.K
		Sara_3_CID.4613.4613.2	K.ARES*PVHSICDELF.K
		Sara_3_CID.4652.4652.2	K.LLTS*SS*RLHM@M@VRR.K
		Sara_3_CID.4663.4663.3	K.RLS*LESEGANEGAAAAPELSALEEAFRR.K
		Sara_3_CID.4676.4676.3	K.RGS*SIPQFTNSPTMVIMVGLPAR.K
		Sara_3_CID.4688.4688.3	K.RGS*SIPQFTNSPTMVIMVGLPAR.K
		Sara_3_CID.4702.4702.3	K.IADFGLSNMMSDGEFLRT*SCGSPNYAAPEVISGR.K
		Sara_3_CID.4704.4704.2	K.NCKVNAPLLS*QRY*R.K
		Sara_3_CID.4705.4705.2	K.CRN#RDT*GQ#IVAIK.K
		Sara_3_CID.4720.4720.2	K.ARES*PVHSICDELF.K
		Sara_3_CID.4773.4773.3	K.GRTWT*LCGTPEYLAPEIILSK.K
		Sara_3_CID.4806.4806.2	K.RLQ#LLGES*DFALGR.K
		Sara_3_CID.4814.4814.2	K.KNY*KNSGMVILNQ#CK.K
		Sara_3_CID.4862.4862.2	K.RLQ#LLGES*DFALGR.K
		Sara_3_CID.4880.4880.3	K.RDS*FIGTPYWMAPEVVMCETSK.K
		Sara_3_CID.4886.4886.2	K.ATS*NVFAMFDQSQIQEFK.K
		Sara_3_CID.4907.4907.3	K.ATS*NVFAMFDQSQIQEFK.K
		Sara_3_CID.4932.4932.2	K.ATS*NVFAMFDQSQIQEFK.K
		Sara_3_CID.4983.4983.3	K.TVPAAVPGICFLS*GGMSEEDATLNLNAINR.K
		Sara_3_CID.4998.4998.3	K.GKFPDVPGFS*WVTPCISAK.K
		Sara_3_CID.5040.5040.3	K.KMQASNAKAVN#ART*EAIK.K
		Sara_3_CID.5045.5045.3	K.VLEIPDRDS*EEELEHVIEQIAYR.K
		Sara_3_CID.5090.5090.3	K.LYENFIS*EFEHR.K
		Sara_3_CID.5096.5096.3	K.DVFKQSQSRT*EDK.K
		Sara_3_CID.5100.5100.3	K.VLEIPDRDS*EEELEHVIEQIAYR.K
		Sara_3_CID.5145.5145.2	K.GN#RRALVDQKS*SVIK.K
		Sara_3_CID.5147.5147.3	K.RFS*Q#ASHLQAHQ#R.K
		Sara_3_CID.5168.5168.3	K.VLEIPDRDS*EEELEHVIEQIAYR.K
		Sara_3_CID.5217.5217.2	K.TWT*LCGTPEYLAPEIILSK.K
		Sara_3_CID.5221.5221.3	K.TWT*LCGTPEYLAPEIILSK.K
		Sara_3_CID.5230.5230.3	K.EFQENINKQVEAHREET*QK.K
		Sara_3_CID.5237.5237.2	K.ELAVRS*LLLLER.K
		Sara_3_CID.5252.5252.3	K.KLS*DFGQETSYIEDNSNQNGAISLIFSLK.K
		Sara_3_CID.5273.5273.3	K.FQSMDVS*LKEN#LR.K
		Sara_3_CID.5283.5283.3	K.VIHDNFGIVEGLMTTVHAITAT*QK.K
		Sara_3_CID.5292.5292.4	K.VIHDNFGIVEGLMTTVHAIT*ATQK.K
		Sara_3_CID.5308.5308.3	K.AGTLSITEFADMLSGNAGGFRS*R.K
		Sara_3_CID.5332.5332.3	K.VIHDNFGIVEGLMTTVHAITAT*QK.K
		Sara_3_CID.5362.5362.2	K.FALGLSGGS*LVSMLAR.K
		Sara_3_CID.5391.5391.3	K.VIHDNFGIVEGLMTTVHAITAT*QK.K
		Sara_3_CID.5554.5554.2	K.N#KDEM@S*T*K.K
		Sara_3_CID.5619.5619.2	K.N#KDEM@S*T*K.K
		Sara_3_CID.5768.5768.2	K.TSVKEDLN#VNEVFKY*LAEK.K
		Sara_3_CID.5773.5773.3	K.TSVKEDLN#VNEVFKY*LAEK.K
		Sara_3_CID.5810.5810.2	K.GQ#DN#S*GR.K
		Sara_3_CID.5832.5832.2	K.N#KDEM@S*T*K.K
		Sara_3_CID.5834.5834.2	K.Y*GKLGQGALVQVSPALVK.K
		Sara_3_CID.5928.5928.2	K.TS*VY*N#SQ#PR.K
		Sara_3_CID.5997.5997.2	K.QY*IVY*PN#R.K
		Sara_3_CID.6349.6349.3	K.VEMGTSSQNDVDMSWIPQET*LNQINKASPR.K
		Sara_3_CID.6392.6392.3	K.ITQYISGANCAHQ#LPIAEAM@LT*YK.K
		Sara_3_CID.6485.6485.3	K.KEITFSSNLHSRLLMQ#N#T*WM@KK.K

## Sheet: CID-AQP2-H-(S264)
Seqest Search		Mascot Search
JH_4_CID.0495.0495.3	R.KADS*DSEDKGEESKPK.K	Sara_4_CID.0495.0495.3	K.KADS*DSEDKGEESKPK.K
JH_4_CID.0501.0501.4	R.KADS*DSEDKGEESKPK.K	Sara_4_CID.0501.0501.4	K.KADS*DSEDKGEESKPK.K
JH_4_CID.0540.0540.4	R.KRS*VSHGSNHAQNAEEQR.N	Sara_4_CID.0526.0526.3	K.ADS*DSEDKGEESKPK.K
JH_4_CID.0573.0573.2	K.GAEQGS*EEEKEEK.E	Sara_4_CID.0533.0533.3	K.ERPSS*REETSGR.K
JH_4_CID.0581.0581.2	R.AAGGGGGS*GEDEAQSR.R	Sara_4_CID.0540.0540.4	K.KRS*VSHGSNHAQNAEEQR.K
JH_4_CID.0587.0587.3	K.TKS*DES*GEEKNGDEDCQR.G	Sara_4_CID.0548.0548.3	K.RRAS*PS*PPPKR.K
JH_4_CID.0605.0605.2	R.VDGKTS*PVQSK.S	Sara_4_CID.0549.0549.3	K.QSSS*PYEDKDKK.K
JH_4_CID.0622.0622.3	K.DGEKEDSKKEETPGT*PK.K	Sara_4_CID.0552.0552.3	K.RNS*SSSSSPSERPR.K
JH_4_CID.0634.0634.3	K.AGKES*EEEEEDTEQNKK.A	Sara_4_CID.0553.0553.2	K.AQ#GS*LIEDY*Q#EK.K
JH_4_CID.0636.0636.3	K.KLNS*DEEGESSGKR.K	Sara_4_CID.0561.0561.4	K.DKKPY*CRKDFLAMFSPK.K
JH_4_CID.0640.0640.2	K.AEDDGGES*EGDAS*EKDAK.E	Sara_4_CID.0562.0562.3	K.RAS*PS*PPPKR.K
JH_4_CID.0642.0642.2	K.AGKES*EEEEEDTEQNKK.A	Sara_4_CID.0565.0565.2	K.RAS*PS*PPPKR.K
JH_4_CID.0650.0650.3	K.RES*PSPAPKPR.K	Sara_4_CID.0568.0568.3	K.NNKS*VT*PQRER.K
JH_4_CID.0652.0652.2	R.KETES*PEPTEK.G	Sara_4_CID.0573.0573.2	K.GAEQGS*EEEKEEK.K
JH_4_CID.0656.0656.2	K.RES*PSPAPKPR.K	Sara_4_CID.0574.0574.3	K.N#TPAT*QKN#KVKQ#DSESPK.K
JH_4_CID.0659.0659.4	R.SKS*KDHAEDKLQNNDSAGK.A	Sara_4_CID.0577.0577.3	K.GAEQGS*EEEKEEK.K
JH_4_CID.0661.0661.3	K.AGKES*EEEEEDTEQNKK.A	Sara_4_CID.0578.0578.2	K.RT*GTPSDPR.K
JH_4_CID.0664.0664.4	K.NTPSQHSHSIQHS*PER.S	Sara_4_CID.0579.0579.4	K.LGRAAS*KFKDPS*R.K
JH_4_CID.0670.0670.2	R.HRPSS*PAT*PPPK.T	Sara_4_CID.0581.0581.2	K.AAGGGGGS*GEDEAQSR.K
JH_4_CID.0676.0676.2	K.RES*PS*PAPKPR.K	Sara_4_CID.0582.0582.3	K.TQSSSCERDS*PSTSR.K
JH_4_CID.0678.0678.4	K.QKSDAEEDGGTGS*QDEEDSKPK.A	Sara_4_CID.0585.0585.3	K.RRRS*PS*PPPAR.K
JH_4_CID.0682.0682.4	K.KRDGKEDET*STDVDEKPK.K	Sara_4_CID.0587.0587.3	K.TKS*DES*GEEKNGDEDCQR.K
JH_4_CID.0684.0684.2	R.T*GSESSQTGTSATSGR.N	Sara_4_CID.0588.0588.3	K.GETEHDS*AES*TKDSSHPAR.K
JH_4_CID.0686.0686.4	R.RRPPKGEEGS*DDDETENGPKPK.K	Sara_4_CID.0589.0589.3	K.KM@DS*IFIN#QR.K
JH_4_CID.0689.0689.3	K.QKS*DAEEDGGTGSQDEEDSKPK.A	Sara_4_CID.0591.0591.3	K.RRRS*PT*PPPR.K
JH_4_CID.0692.0692.2	K.IDS*DDDGEKEGDEK.V	Sara_4_CID.0593.0593.2	K.RAS*PS*PPPKR.K
JH_4_CID.0698.0698.3	K.IDASKNEEDEGHSNSS*PR.H	Sara_4_CID.0594.0594.3	K.RAS*PS*PPPKR.K
JH_4_CID.0699.0699.2	R.SRTPS*ASHEEQQE.-	Sara_4_CID.0596.0596.4	K.MEDPQRS*QNKDRR.K
JH_4_CID.0701.0701.3	R.DGKEDETS*TDVDEKPKK.T	Sara_4_CID.0598.0598.2	K.SST*PPRQS*PSR.K
JH_4_CID.0710.0710.2	K.QKS*DAEEDGGTGS*QDEEDSKPK.A	Sara_4_CID.0599.0599.4	K.RRRS*PT*PPPR.K
JH_4_CID.0711.0711.3	K.ERDKEVS*DDEAEEK.E	Sara_4_CID.0601.0601.2	K.S*EEM@KTQDEK.K
JH_4_CID.0712.0712.2	K.SKES*LQEAGK.S	Sara_4_CID.0603.0603.3	K.S*VSHGSNHAQNAEEQR.K
JH_4_CID.0717.0717.3	K.QKS*DAEEDGGTGS*QDEEDSKPK.A	Sara_4_CID.0605.0605.2	K.VDGKTS*PVQSK.K
JH_4_CID.0719.0719.2	R.RPPS*PEPSAK.V	Sara_4_CID.0607.0607.4	K.RRRS*PS*PPPAR.K
JH_4_CID.0722.0722.2	R.KRS*PS*PSPTPEAK.K	Sara_4_CID.0609.0609.3	K.EDSKKEETPGT*PK.K
JH_4_CID.0724.0724.2	R.DKEVS*DDEAEEK.E	Sara_4_CID.0612.0612.3	K.RRRS*PS*PPPAR.K
JH_4_CID.0725.0725.3	R.KRS*PS*PSPTPEAK.K	Sara_4_CID.0614.0614.3	K.RVES*EES*GDEEGKK.K
JH_4_CID.0726.0726.3	K.SDAEEDGGTGS*QDEEDSKPK.A	Sara_4_CID.0615.0615.2	K.GSEPRDPGS*PR.K
JH_4_CID.0727.0727.3	R.SYS*PDGKESPSDKK.S	Sara_4_CID.0616.0616.3	K.RRS*PSLSSK.K
JH_4_CID.0732.0732.2	R.KGTGDCS*DEEVDGK.A	Sara_4_CID.0617.0617.4	K.NQEDEKTRS*PVEKENQK.K
JH_4_CID.0733.0733.2	K.NEKS*EEEQSSASVK.K	Sara_4_CID.0620.0620.3	K.RRRS*PT*PPPR.K
JH_4_CID.0734.0734.3	K.IDASKNEEDEGHSNSS*PR.H	Sara_4_CID.0622.0622.3	K.DGEKEDSKKEETPGT*PK.K
JH_4_CID.0736.0736.2	K.SDAEEDGGTGS*QDEEDSKPK.A	Sara_4_CID.0623.0623.2	K.RVES*EES*GDEEGKK.K
JH_4_CID.0738.0738.2	R.SYS*PDGKES*PSDKK.S	Sara_4_CID.0624.0624.3	K.VKSST*PPRQS*PSR.K
JH_4_CID.0740.0740.3	R.KGTGDCS*DEEVDGK.A	Sara_4_CID.0626.0626.2	K.VKSST*PPRQS*PSR.K
JH_4_CID.0741.0741.3	R.SYS*PDGKES*PSDKK.S	Sara_4_CID.0627.0627.4	K.DGEKEDSKKEETPGT*PK.K
JH_4_CID.0743.0743.2	R.SYS*PDGKESPSDKK.S	Sara_4_CID.0628.0628.3	K.RRS*PS*PPPAR.K
JH_4_CID.0745.0745.2	K.SKES*LQEAGK.S	Sara_4_CID.0629.0629.2	K.SST*PPRQS*PSR.K
JH_4_CID.0746.0746.2	K.RST*PSGPVR.S	Sara_4_CID.0633.0633.3	K.RRS*PT*PPPR.K
JH_4_CID.0748.0748.2	K.GEVAPKET*PK.K	Sara_4_CID.0634.0634.3	K.AGKES*EEEEEDTEQNKK.K
JH_4_CID.0752.0752.3	R.VHGHS*DEEEEEEQPR.H	Sara_4_CID.0635.0635.2	K.ERS*LS*RER.K
JH_4_CID.0759.0759.3	R.SGKNSQEDS*EDS*EEKDVK.T	Sara_4_CID.0636.0636.3	K.KLNS*DEEGESSGKR.K
JH_4_CID.0760.0760.4	K.ERDKEVS*DDEAEEKEEK.E	Sara_4_CID.0637.0637.2	K.SY*LDACR.K
JH_4_CID.0762.0762.2	R.RPPS*PEPSAK.V	Sara_4_CID.0640.0640.2	K.AEDDGGES*EGDAS*EKDAK.K
JH_4_CID.0763.0763.2	R.VHGHS*DEEEEEEQPR.H	Sara_4_CID.0642.0642.2	K.AGKES*EEEEEDTEQNKK.K
JH_4_CID.0766.0766.2	R.KGTGDCS*DEEVDGK.A	Sara_4_CID.0643.0643.3	K.IRQ#S*SPTS*R.K
JH_4_CID.0767.0767.3	K.SQEPISNDQKDS*DDDKEK.G	Sara_4_CID.0644.0644.3	K.LKERPS*SREETSGR.K
JH_4_CID.0769.0769.3	K.ERDKEVS*DDEAEEKEEK.E	Sara_4_CID.0647.0647.3	K.ELAGN#SSRSTT*PR.K
JH_4_CID.0770.0770.2	K.EEDEEAES*PPEKK.T	Sara_4_CID.0648.0648.3	K.WGKS*RS*PQRR.K
JH_4_CID.0771.0771.2	R.SGKNSQEDS*EDS*EEKDVK.T	Sara_4_CID.0650.0650.3	K.RES*PSPAPKPR.K
JH_4_CID.0774.0774.2	R.SQSS*DTEQPSPTSGGGK.V	Sara_4_CID.0651.0651.2	K.AGIAIS*AFT*LK.K
JH_4_CID.0775.0775.3	K.IDASKNEEDEGHSN@SS*PR.H	Sara_4_CID.0652.0652.2	K.KETES*PEPTEK.K
JH_4_CID.0777.0777.2	K.SPTPKS*PPSR.K	Sara_4_CID.0654.0654.3	K.RRS*PS*PPPAR.K
JH_4_CID.0778.0778.2	R.SMS*SSSSASAAAK.K	Sara_4_CID.0656.0656.2	K.RES*PSPAPKPR.K
JH_4_CID.0782.0782.3	R.AEETETASS*PPEKDRENR.T	Sara_4_CID.0657.0657.3	K.QKSDAEEDGGT*GSQDEEDSKPK.K
JH_4_CID.0783.0783.3	R.HLDRS*PESDRPR.K	Sara_4_CID.0659.0659.4	K.SKS*KDHAEDKLQNNDSAGK.K
JH_4_CID.0787.0787.3	R.IGHHS*TSDDSSAYR.S	Sara_4_CID.0661.0661.3	K.AGKES*EEEEEDTEQNKK.K
JH_4_CID.0788.0788.3	R.DKEVS*DDEAEEKEEK.E	Sara_4_CID.0662.0662.3	K.FTDT*RKDEQER.K
JH_4_CID.0790.0790.4	R.DREKEPEAASSRGS*PVR.V	Sara_4_CID.0663.0663.3	K.NTPSQHSHSIQHS*PER.K
JH_4_CID.0794.0794.2	R.DKEVS*DDEAEEKEEK.E	Sara_4_CID.0664.0664.4	K.NTPSQHSHSIQHS*PER.K
JH_4_CID.0795.0795.2	K.NSQEDS*EDSEEKDVK.T	Sara_4_CID.0666.0666.3	K.RRS*PT*PPPR.K
JH_4_CID.0796.0796.2	R.IGHHS*TSDDSSAYR.S	Sara_4_CID.0668.0668.3	K.HRPSS*PAT*PPPK.K
JH_4_CID.0797.0797.3	K.NSQEDS*EDSEEKDVK.T	Sara_4_CID.0669.0669.3	K.AQQPAS*RGALAAR.K
JH_4_CID.0801.0801.2	K.LDGETAS*DSESR.A	Sara_4_CID.0670.0670.2	K.HRPSS*PAT*PPPK.K
JH_4_CID.0802.0802.2	R.KGTGDCS*DEEVDGK.A	Sara_4_CID.0671.0671.2	K.FTDT*RKDEQER.K
JH_4_CID.0804.0804.3	R.KGTGDCS*DEEVDGKADGADAK.A	Sara_4_CID.0673.0673.2	K.SRTGS*ESS*QTGTSATSGR.K
JH_4_CID.0816.0816.3	R.DGKEDETS*TDVDEKPK.K	Sara_4_CID.0675.0675.3	K.RES*PS*PAPKPR.K
JH_4_CID.0822.0822.3	K.IEDVGS*DEEDDSGKDKKK.K	Sara_4_CID.0676.0676.2	K.RES*PS*PAPKPR.K
JH_4_CID.0823.0823.4	K.IEDVGS*DEEDDSGKDKKK.K	Sara_4_CID.0677.0677.4	K.LT*GAVM@HYGNM@KFK.K
JH_4_CID.0825.0825.3	R.DKEVS*DDEAEEKEEK.E	Sara_4_CID.0678.0678.4	K.QKSDAEEDGGTGS*QDEEDSKPK.K
JH_4_CID.0826.0826.2	K.ARS*MS*PPPK.R	Sara_4_CID.0680.0680.2	K.N#RVWIMS*S*R.K
JH_4_CID.0829.0829.2	K.GTGDCS*DEEVDGK.A	Sara_4_CID.0682.0682.4	K.KRDGKEDETS*TDVDEKPK.K
JH_4_CID.0830.0830.4	R.KSSSFSEEKGES*DDEKPR.K	Sara_4_CID.0683.0683.3	K.RES*PSPAPKPR.K
JH_4_CID.0832.0832.2	K.IEDVGS*DEEDDSGKDKKK.K	Sara_4_CID.0684.0684.2	K.T*GSESSQTGTSATSGR.K
JH_4_CID.0836.0836.2	K.KEVQS*PEQVK.S	Sara_4_CID.0685.0685.3	K.SRHS*PRLS*R.K
JH_4_CID.0837.0837.3	K.KKEPAISSQNS*PEAR.E	Sara_4_CID.0686.0686.4	K.RRPPKGEEGS*DDDETENGPKPK.K
JH_4_CID.0838.0838.3	R.KSSSFSEEKGES*DDEKPR.K	Sara_4_CID.0687.0687.2	K.RSTPS*GPVR.K
JH_4_CID.0839.0839.3	R.KGTGDCS*DEEVDGKADGADAK.A	Sara_4_CID.0689.0689.3	K.QKS*DAEEDGGTGSQDEEDSKPK.K
JH_4_CID.0840.0840.2	K.KAAS*PS*PQSVR.R	Sara_4_CID.0691.0691.2	K.EESTT*GFDK.K
JH_4_CID.0843.0843.2	K.NSQEDS*EDS*EEKDVK.T	Sara_4_CID.0692.0692.2	K.IDS*DDDGEKEGDEK.K
JH_4_CID.0845.0845.3	K.NSQEDS*EDS*EEKDVK.T	Sara_4_CID.0693.0693.3	K.SQS*VEPESQEKEHK.K
JH_4_CID.0853.0853.3	R.RQQYS*DQEYHSSTEK.L	Sara_4_CID.0694.0694.2	K.ETES*APGS*PR.K
JH_4_CID.0859.0859.2	R.KGTGDCS*DEEVDGKADGADAK.A	Sara_4_CID.0697.0697.3	K.FT*DTRKDEQER.K
JH_4_CID.0861.0861.2	K.LKSKES*LQEAGK.S	Sara_4_CID.0698.0698.3	K.IDASKNEEDEGHSNSS*PR.K
JH_4_CID.0862.0862.3	K.IEDVGS*DEEDDSGKDKKK.K	Sara_4_CID.0699.0699.2	K.SRTPS*ASHEEQQE.K
JH_4_CID.0864.0864.2	R.KAAS*LTEDR.G	Sara_4_CID.0701.0701.3	K.DGKEDETS*TDVDEKPKK.K
JH_4_CID.0871.0871.3	R.KGTGDCS*DEEVDGKADGADAK.A	Sara_4_CID.0704.0704.2	K.FT*DTRKDEQER.K
JH_4_CID.0873.0873.3	K.KKEPAISSQNS*PEAR.E	Sara_4_CID.0705.0705.3	K.HRPSS*PAT*PPPK.K
JH_4_CID.0878.0878.3	K.GAEQGS*EEEKEEKEGEVK.A	Sara_4_CID.0706.0706.3	K.RRT*PS*PPPR.K
JH_4_CID.0881.0881.2	K.NSQEDS*EDS*EEKDVK.T	Sara_4_CID.0707.0707.3	K.QRKS*VNVM@R.K
JH_4_CID.0883.0883.2	R.S*GDETPGSEAPGDK.A	Sara_4_CID.0710.0710.2	K.QKS*DAEEDGGTGS*QDEEDSKPK.K
JH_4_CID.0890.0890.3	K.IEDVGS*DEEDDSGKDKK.K	Sara_4_CID.0711.0711.3	K.ERDKEVS*DDEAEEK.K
JH_4_CID.0896.0896.3	R.AGETRFT*DT*RK.D	Sara_4_CID.0712.0712.2	K.SKES*LQEAGK.K
JH_4_CID.0899.0899.3	R.AGETRFT*DT*RKDEQER.C	Sara_4_CID.0713.0713.3	K.EHLRS*RS*PT*PESR.K
JH_4_CID.0906.0906.2	K.IEDVGS*DEEDDSGKDKK.K	Sara_4_CID.0717.0717.3	K.QKS*DAEEDGGTGS*QDEEDSKPK.K
JH_4_CID.0907.0907.4	R.DKEVS*DDEAEEKEEKEEEK.E	Sara_4_CID.0718.0718.3	K.FT*DT*RKDEQER.K
JH_4_CID.0908.0908.3	R.KGTGDCS*DEEVDGKADGADAK.A	Sara_4_CID.0719.0719.2	K.RPPS*PEPSAK.K
JH_4_CID.0910.0910.3	R.DKEVS*DDEAEEKEEKEEEK.E	Sara_4_CID.0720.0720.2	K.FT*DT*RKDEQER.K
JH_4_CID.0915.0915.3	K.TDTEKPFRGS*QS*PKR.Y	Sara_4_CID.0722.0722.2	K.KRS*PS*PSPTPEAK.K
JH_4_CID.0916.0916.3	R.AGDM#LEDS*PKRPK.E	Sara_4_CID.0724.0724.2	K.DKEVS*DDEAEEK.K
JH_4_CID.0920.0920.3	K.IEDVGS*DEEDDSGKDKK.K	Sara_4_CID.0725.0725.3	K.KRS*PS*PSPTPEAK.K
JH_4_CID.0922.0922.2	R.AGETRFT*DT*RKDEQER.C	Sara_4_CID.0726.0726.3	K.SDAEEDGGTGS*QDEEDSKPK.K
JH_4_CID.0931.0931.4	K.EREKEIS*DDEAEEEKGEK.E	Sara_4_CID.0727.0727.3	K.SYS*PDGKESPSDKK.K
JH_4_CID.0937.0937.4	K.EKTPSPKEEDEEAES*PPEKK.T	Sara_4_CID.0728.0728.2	K.DRS*PIRGS*PR.K
JH_4_CID.0938.0938.2	K.KADIDQS*PVSK.T	Sara_4_CID.0729.0729.3	K.AEDGAAPSPSSET*PKKK.K
JH_4_CID.0946.0946.2	R.RRS*PS*PYYSR.G	Sara_4_CID.0732.0732.2	K.KGTGDCS*DEEVDGK.K
JH_4_CID.0949.0949.2	K.IEDVGS*DEEDDSGKDKK.K	Sara_4_CID.0733.0733.2	K.NEKS*EEEQSSASVK.K
JH_4_CID.0951.0951.3	R.RKS*EPAVGPPR.G	Sara_4_CID.0734.0734.3	K.IDASKNEEDEGHSNSS*PR.K
JH_4_CID.0952.0952.3	K.EREKEIS*DDEAEEEK.G	Sara_4_CID.0735.0735.3	K.ERLES*CDRR.K
JH_4_CID.0953.0953.2	R.RGGGS*GGGDESEGEEVDED.-	Sara_4_CID.0736.0736.2	K.SDAEEDGGTGS*QDEEDSKPK.K
JH_4_CID.0956.0956.3	K.SSSFSEEKGES*DDEKPR.K	Sara_4_CID.0738.0738.2	K.SYS*PDGKES*PSDKK.K
JH_4_CID.0959.0959.3	K.GTGDCS*DEEVDGKADGADAK.A	Sara_4_CID.0739.0739.3	K.RRT*PS*PPPR.K
JH_4_CID.0960.0960.2	K.GTGDCS*DEEVDGKADGADAK.A	Sara_4_CID.0740.0740.3	K.KGTGDCS*DEEVDGK.K
JH_4_CID.0962.0962.3	K.TPSPKEEDEEAES*PPEKK.T	Sara_4_CID.0741.0741.3	K.SYS*PDGKES*PSDKK.K
JH_4_CID.0964.0964.2	R.AEEEGGS*DGS*AAEAEPR.A	Sara_4_CID.0743.0743.2	K.SYS*PDGKESPSDKK.K
JH_4_CID.0965.0965.2	K.LKS*KES*LQEAGK.S	Sara_4_CID.0745.0745.2	K.SKES*LQEAGK.K
JH_4_CID.0974.0974.3	K.GKPS*SEDEKEAGGLR.K	Sara_4_CID.0746.0746.2	K.RST*PSGPVR.K
JH_4_CID.0981.0981.2	R.TELSPSRAS*PGK.S	Sara_4_CID.0747.0747.2	K.RRT*PS*PPPR.K
JH_4_CID.0983.0983.4	R.VLHAQCHST*PDSAEDVRK.F	Sara_4_CID.0748.0748.2	K.GEVAPKET*PK.K
JH_4_CID.0984.0984.3	R.VLHAQCHSTPDS*AEDVRK.F	Sara_4_CID.0752.0752.3	K.VHGHS*DEEEEEEQPR.K
JH_4_CID.0985.0985.2	R.RRS*PS*PYYSR.G	Sara_4_CID.0753.0753.2	K.SRGS*PRYS*PR.K
JH_4_CID.0987.0987.2	K.AAS*LTEDR.G	Sara_4_CID.0754.0754.2	K.VREGPRS*RS*R.K
JH_4_CID.0990.0990.2	R.EKEIS*DDEAEEEK.G	Sara_4_CID.0756.0756.3	K.NEEPVRS*PERR.K
JH_4_CID.0991.0991.3	K.IEDVGS*DEEDDSGKDKK.K	Sara_4_CID.0759.0759.3	K.SGKNSQEDS*EDS*EEKDVK.K
JH_4_CID.0993.0993.2	R.VLHAQCHST*PDSAEDVRK.F	Sara_4_CID.0760.0760.4	K.ERDKEVS*DDEAEEKEEK.K
JH_4_CID.1000.1000.5	R.VLHAQCHSTPDS*AEDVRK.F	Sara_4_CID.0761.0761.3	K.FT*DT*RKDEQER.K
JH_4_CID.1002.1002.3	K.KAEGEPQEES*PLKSK.S	Sara_4_CID.0762.0762.2	K.RPPS*PEPSAK.K
JH_4_CID.1004.1004.2	R.TAS*FSESR.A	Sara_4_CID.0763.0763.2	K.VHGHS*DEEEEEEQPR.K
JH_4_CID.1014.1014.4	R.GAKEEHGGLIRS*PR.H	Sara_4_CID.0764.0764.3	K.ARS*RT*PPSAPSQSR.K
JH_4_CID.1016.1016.2	K.IEDVGS*DEEDDSGKDKK.K	Sara_4_CID.0766.0766.2	K.KGTGDCS*DEEVDGK.K
JH_4_CID.1019.1019.3	K.ASPASGHQLS*DQEEADHGR.G	Sara_4_CID.0767.0767.3	K.SQEPISNDQKDS*DDDKEK.K
JH_4_CID.1025.1025.4	R.VLHAQCHST*PDSAEDVRK.F	Sara_4_CID.0769.0769.3	K.ERDKEVS*DDEAEEKEEK.K
JH_4_CID.1026.1026.3	R.VLHAQCHSTPDS*AEDVRK.F	Sara_4_CID.0770.0770.2	K.EEDEEAES*PPEKK.K
JH_4_CID.1027.1027.3	R.RDES*DEEPPRVER.T	Sara_4_CID.0771.0771.2	K.SGKNSQEDS*EDS*EEKDVK.K
JH_4_CID.1028.1028.3	R.KGTENGVNGTVTSN@GADS*PR.S	Sara_4_CID.0773.0773.3	K.RRT*PS*PPPR.K
JH_4_CID.1032.1032.3	K.IEDVGS*DEEDDSGKDKK.K	Sara_4_CID.0774.0774.2	K.SQSS*DTEQPSPTSGGGK.K
JH_4_CID.1034.1034.2	R.KGTENGVN@GTVTSNGADS*PR.S	Sara_4_CID.0775.0775.3	K.IDASKNEEDEGHSN#SS*PR.K
JH_4_CID.1035.1035.2	K.IEDVGS*DEEDDSGKDK.K	Sara_4_CID.0776.0776.3	K.RYS*PS*PPPKRR.K
JH_4_CID.1039.1039.3	K.IEDVGS*DEEDDSGKDK.K	Sara_4_CID.0777.0777.2	K.SPTPKS*PPSR.K
JH_4_CID.1040.1040.2	K.EIS*DDEAEEEK.G	Sara_4_CID.0778.0778.2	K.SMS*SSSSASAAAK.K
JH_4_CID.1041.1041.3	R.AGETRFT*DTR.K	Sara_4_CID.0781.0781.2	K.MT*LAASS*QR.K
JH_4_CID.1042.1042.3	K.SES*PKEPEQLRK.L	Sara_4_CID.0782.0782.3	K.AEETETASS*PPEKDRENR.K
JH_4_CID.1046.1046.2	R.KGTEN@GVNGTVTSN@GADS*PR.S	Sara_4_CID.0783.0783.3	K.HLDRS*PESDRPR.K
JH_4_CID.1047.1047.2	R.ASHS*AVDITK.V	Sara_4_CID.0784.0784.3	K.GRS*RT*PLTSR.K
JH_4_CID.1054.1054.3	R.KGTENGVN@GTVTSN@GADS*PR.S	Sara_4_CID.0785.0785.2	K.GRS*RT*PLTSR.K
JH_4_CID.1055.1055.2	R.APTAAPS*PEPR.D	Sara_4_CID.0787.0787.3	K.IGHHS*TSDDSSAYR.K
JH_4_CID.1058.1058.2	R.TELS*PSRAS*PGK.S	Sara_4_CID.0788.0788.3	K.DKEVS*DDEAEEKEEK.K
JH_4_CID.1061.1061.2	K.LGASNS*PGQPNSVK.R	Sara_4_CID.0790.0790.4	K.DREKEPEAASSRGS*PVR.K
JH_4_CID.1062.1062.2	R.SCSHQTS*APSLK.A	Sara_4_CID.0792.0792.4	K.HLDRS*PESDRPR.K
JH_4_CID.1067.1067.4	R.VLHAQCHST*PDSAEDVRK.F	Sara_4_CID.0794.0794.2	K.DKEVS*DDEAEEKEEK.K
JH_4_CID.1069.1069.3	R.VLHAQCHSTPDS*AEDVRK.F	Sara_4_CID.0795.0795.2	K.NSQEDS*EDSEEKDVK.K
JH_4_CID.1070.1070.4	R.RSN@GLAHTS*PTRPTPQPR.S	Sara_4_CID.0796.0796.2	K.IGHHS*TSDDSSAYR.K
JH_4_CID.1074.1074.2	K.IEDVGS*DEEDDSGKDK.K	Sara_4_CID.0797.0797.3	K.NSQEDS*EDSEEKDVK.K
JH_4_CID.1075.1075.3	K.IEDVGS*DEEDDSGKDK.K	Sara_4_CID.0798.0798.2	K.SRT*PPSAPSQSR.K
JH_4_CID.1077.1077.3	K.IEDVGS*DEEDDSGKDKK.K	Sara_4_CID.0799.0799.3	K.DREKEPEAASSRGS*PVR.K
JH_4_CID.1078.1078.3	R.YHGHS*M#SDPGVSYR.T	Sara_4_CID.0801.0801.2	K.LDGETAS*DSESR.K
JH_4_CID.1081.1081.2	R.KGTEN@GVNGTVTSN@GADS*PR.S	Sara_4_CID.0802.0802.2	K.KGTGDCS*DEEVDGK.K
JH_4_CID.1082.1082.2	R.RGFS*DSGGGPPAK.Q	Sara_4_CID.0804.0804.3	K.KGTGDCS*DEEVDGKADGADAK.K
JH_4_CID.1083.1083.2	R.VGSS*SSSFR.G	Sara_4_CID.0805.0805.3	K.RASS*PFRR.K
JH_4_CID.1089.1089.2	R.KGS*PTPAYPER.K	Sara_4_CID.0806.0806.2	K.DYDDM@S*PR.K
JH_4_CID.1092.1092.2	K.AEEPS*EEEADAPKPK.K	Sara_4_CID.0808.0808.3	K.QHPGRRS*FPWMESDVTK.K
JH_4_CID.1100.1100.2	R.EEAQPAS*PSSVQDR.S	Sara_4_CID.0809.0809.3	K.ERTRY*SRPYT*DN#R.K
JH_4_CID.1103.1103.3	R.VDGKTS*PVQSKS*PTLK.D	Sara_4_CID.0810.0810.3	K.RRT*PS*PPPR.K
JH_4_CID.1104.1104.4	R.VLHAQCHST*PDSAEDVRK.F	Sara_4_CID.0812.0812.2	K.SS*GHDSSR.K
JH_4_CID.1107.1107.3	R.VLHAQCHSTPDS*AEDVRK.F	Sara_4_CID.0816.0816.3	K.DGKEDETS*TDVDEKPK.K
JH_4_CID.1109.1109.3	R.KGTENGVN@GTVTSN@GADS*PR.S	Sara_4_CID.0817.0817.2	K.SQTS*PKGGLS*R.K
JH_4_CID.1111.1111.3	K.IEDVGS*DEEDDSGKDKK.K	Sara_4_CID.0819.0819.3	K.ARDRS*PSPLR.K
JH_4_CID.1117.1117.3	R.NYQQNYQNS*ESGEKNEGSESAPEGQAQQR.R	Sara_4_CID.0820.0820.2	K.MT*LAASS*QR.K
JH_4_CID.1120.1120.2	R.VGS*SSSSFR.G	Sara_4_CID.0822.0822.3	K.IEDVGS*DEEDDSGKDKKK.K
JH_4_CID.1124.1124.3	R.RAGDMLEDS*PKRPK.E	Sara_4_CID.0823.0823.4	K.IEDVGS*DEEDDSGKDKKK.K
JH_4_CID.1128.1128.4	R.RRHS*GQDVHVVLK.L	Sara_4_CID.0825.0825.3	K.DKEVS*DDEAEEKEEK.K
JH_4_CID.1132.1132.2	R.KGTEN@GVN@GTVTSNGADS*PR.S	Sara_4_CID.0826.0826.2	K.ARS*MS*PPPK.K
JH_4_CID.1135.1135.2	K.TSAS*PPLEK.S	Sara_4_CID.0829.0829.2	K.GTGDCS*DEEVDGK.K
JH_4_CID.1138.1138.3	R.RRHS*GQDVHVVLK.L	Sara_4_CID.0830.0830.4	K.KSSSFSEEKGES*DDEKPR.K
JH_4_CID.1139.1139.3	R.VLHAQCHSTPDS*AEDVR.K	Sara_4_CID.0831.0831.2	K.AGSRLS*AEDR.K
JH_4_CID.1142.1142.2	K.IEDVGS*DEEDDSGK.D	Sara_4_CID.0832.0832.2	K.IEDVGS*DEEDDSGKDKKK.K
JH_4_CID.1146.1146.3	R.KGTEN@GVNGTVTSN@GADS*PR.S	Sara_4_CID.0834.0834.2	K.LKQPS*TPTR.K
JH_4_CID.1149.1149.3	K.IEDVGS*DEEDDSGKDKK.K	Sara_4_CID.0836.0836.2	K.KEVQS*PEQVK.K
JH_4_CID.1151.1151.2	R.VGS*SSSSFR.G	Sara_4_CID.0837.0837.3	K.KKEPAISSQNS*PEAR.K
JH_4_CID.1153.1153.2	R.VLHAQCHSTPDS*AEDVR.K	Sara_4_CID.0838.0838.3	K.KSSSFSEEKGES*DDEKPR.K
JH_4_CID.1158.1158.3	R.KNS*VSLHAPK.T	Sara_4_CID.0839.0839.3	K.KGTGDCS*DEEVDGKADGADAK.K
JH_4_CID.1161.1161.2	R.KNS*VSLHAPK.T	Sara_4_CID.0840.0840.2	K.KAAS*PS*PQSVR.K
JH_4_CID.1162.1162.5	R.RRHS*GQDVHVVLK.L	Sara_4_CID.0841.0841.3	K.TDTEKPFRGSQS*PKR.K
JH_4_CID.1166.1166.4	R.RRHS*GQDVHVVLK.L	Sara_4_CID.0843.0843.2	K.NSQEDS*EDS*EEKDVK.K
JH_4_CID.1168.1168.3	R.RAGDMLEDS*PKRPK.E	Sara_4_CID.0844.0844.3	K.KSRVS*VS*PGR.K
JH_4_CID.1173.1173.2	K.TSAS*PPLEK.S	Sara_4_CID.0845.0845.3	K.NSQEDS*EDS*EEKDVK.K
JH_4_CID.1177.1177.4	R.REEQTDTS*DGESVTHHIR.R	Sara_4_CID.0846.0846.3	K.GTGRPNS*PQRLDR.K
JH_4_CID.1179.1179.3	R.VLHAQCHSTPDS*AEDVR.K	Sara_4_CID.0847.0847.3	K.GKPSS*EDEKEAGGLRK.K
JH_4_CID.1180.1180.2	K.IEDVGS*DEEDDSGK.D	Sara_4_CID.0848.0848.2	K.T*ASPPPPPKR.K
JH_4_CID.1186.1186.3	R.GDSAPQASSDLEDDPHTHT*K.E	Sara_4_CID.0852.0852.2	K.KSRVS*VS*PGR.K
JH_4_CID.1188.1188.3	R.ESPRPPAAAEAPAGS*DGEDGGRR.D	Sara_4_CID.0853.0853.3	K.RQQYS*DQEYHSSTEK.K
JH_4_CID.1190.1190.3	K.IEDVGS*DEEDDSGKDKK.K	Sara_4_CID.0855.0855.2	K.S*QEELREEK.K
JH_4_CID.1191.1191.3	K.TVQKDADEEDS*DEETSHLER.S	Sara_4_CID.0858.0858.3	K.LKSKES*LQEAGK.K
JH_4_CID.1195.1195.2	R.GDSAPQASS*DLEDDPHTHTK.E	Sara_4_CID.0859.0859.2	K.KGTGDCS*DEEVDGKADGADAK.K
JH_4_CID.1204.1204.2	R.ATAPQTQHVS*PMR.Q	Sara_4_CID.0861.0861.2	K.LKSKES*LQEAGK.K
JH_4_CID.1205.1205.4	R.GDSAPQASS*DLEDDPHTHTK.E	Sara_4_CID.0862.0862.3	K.IEDVGS*DEEDDSGKDKKK.K
JH_4_CID.1216.1216.3	R.VLHAQCHSTPDS*AEDVR.K	Sara_4_CID.0864.0864.2	K.KAAS*LTEDR.K
JH_4_CID.1217.1217.3	R.DLTHSDS*ESSLHTSDR.Q	Sara_4_CID.0865.0865.3	K.AGETRFT*DTRK.K
JH_4_CID.1223.1223.2	R.AGDMLEDS*PKRPK.E	Sara_4_CID.0871.0871.3	K.KGTGDCS*DEEVDGKADGADAK.K
JH_4_CID.1225.1225.2	R.S*TSATDTHHVELAR.E	Sara_4_CID.0872.0872.3	K.ERHPS*WR.K
JH_4_CID.1226.1226.3	K.DADEEDS*DEETSHLER.S	Sara_4_CID.0873.0873.3	K.KKEPAISSQNS*PEAR.K
JH_4_CID.1230.1230.3	R.GDSAPQASSDLEDDPHTHT*K.E	Sara_4_CID.0878.0878.3	K.GAEQGS*EEEKEEKEGEVK.K
JH_4_CID.1233.1233.3	K.IEDVGS*DEEDDSGKDKK.K	Sara_4_CID.0879.0879.2	K.ERHPS*WR.K
JH_4_CID.1243.1243.2	K.SES*PKEPEQLR.K	Sara_4_CID.0880.0880.3	K.VTRS*QEELREEK.K
JH_4_CID.1249.1249.3	R.AGDMLEDS*PKRPK.E	Sara_4_CID.0881.0881.2	K.NSQEDS*EDS*EEKDVK.K
JH_4_CID.1251.1251.2	R.KLS*SAMSAAK.A	Sara_4_CID.0882.0882.2	K.DRS*PS*PLR.K
JH_4_CID.1252.1252.3	K.SES*PKEPEQLR.K	Sara_4_CID.0883.0883.2	K.S*GDETPGSEAPGDK.K
JH_4_CID.1253.1253.4	K.HGLTHEELKS*PREPGYK.A	Sara_4_CID.0887.0887.3	K.SCS*AAGLHRPR.K
JH_4_CID.1254.1254.2	K.LDEGT*PPEPK.G	Sara_4_CID.0888.0888.2	K.SAVRPS*PS*PER.K
JH_4_CID.1257.1257.3	R.VLHAQCHSTPDS*AEDVR.K	Sara_4_CID.0890.0890.3	K.IEDVGS*DEEDDSGKDKK.K
JH_4_CID.1258.1258.2	R.SAS*SDTSEELNAQDSPKR.H	Sara_4_CID.0892.0892.2	K.SCS*AAGLHRPR.K
JH_4_CID.1259.1259.4	R.RHS*GQDVHVVLK.L	Sara_4_CID.0895.0895.2	K.QTPQAPQS*PR.K
JH_4_CID.1260.1260.2	R.EMAPQSVS*PR.E	Sara_4_CID.0896.0896.3	K.AGETRFT*DT*RK.K
JH_4_CID.1263.1263.3	R.RHS*GQDVHVVLK.L	Sara_4_CID.0897.0897.3	K.KSMS*HQ#AAIASQ#R.K
JH_4_CID.1271.1271.2	R.VGGS*SVDLHR.F	Sara_4_CID.0899.0899.3	K.AGETRFT*DT*RKDEQER.K
JH_4_CID.1275.1275.4	R.RRRS*PS*PAPPPPPPPPPR.R	Sara_4_CID.0900.0900.3	K.KM@EQNKTAAT*RYR.K
JH_4_CID.1280.1280.3	R.RRRS*PS*PAPPPPPPPPPR.R	Sara_4_CID.0902.0902.3	K.IRS*SASDLSR.K
JH_4_CID.1282.1282.3	K.IEDVGS*DEEDDSGKDKK.K	Sara_4_CID.0903.0903.3	K.ANGCVKN#GEVRNGY*LR.K
JH_4_CID.1284.1284.2	R.DYDDMS*PR.R	Sara_4_CID.0904.0904.3	K.HGS*FVNKPTR.K
JH_4_CID.1288.1288.2	K.IES*PKLER.T	Sara_4_CID.0906.0906.2	K.IEDVGS*DEEDDSGKDKK.K
JH_4_CID.1291.1291.2	K.VIYSQPS*AR.S	Sara_4_CID.0907.0907.4	K.DKEVS*DDEAEEKEEKEEEK.K
JH_4_CID.1292.1292.3	K.SQEPISNDQKDS*DDDKEKGEGALPTGK.S	Sara_4_CID.0908.0908.3	K.KGTGDCS*DEEVDGKADGADAK.K
JH_4_CID.1293.1293.2	K.RVPS*PTPVPK.E	Sara_4_CID.0910.0910.3	K.DKEVS*DDEAEEKEEKEEEK.K
JH_4_CID.1296.1296.3	K.EVEDKES*EGEEEDEDEDLSK.Y	Sara_4_CID.0913.0913.4	K.IEDVGS*DEEDDSGKDKK.K
JH_4_CID.1299.1299.2	R.AGGAGEGS*DDDTSLT.-	Sara_4_CID.0915.0915.3	K.TDTEKPFRGS*QS*PKR.K
JH_4_CID.1301.1301.3	R.VLHAQCHSTPDS*AEDVR.K	Sara_4_CID.0916.0916.3	K.AGDM@LEDS*PKRPK.K
JH_4_CID.1303.1303.2	K.EVEDKES*EGEEEDEDEDLSK.Y	Sara_4_CID.0917.0917.2	K.DQELIENESY*RR.K
JH_4_CID.1305.1305.2	K.LSSQLS*AGEEK.W	Sara_4_CID.0920.0920.3	K.IEDVGS*DEEDDSGKDKK.K
JH_4_CID.1334.1334.3	K.SQEPISNDQKDS*DDDKEKGEGALPTGK.S	Sara_4_CID.0922.0922.2	K.AGETRFT*DT*RKDEQER.K
JH_4_CID.1340.1340.2	R.AGGAGEGS*DDDTSLT.-	Sara_4_CID.0925.0925.2	K.IDESSLT*GES*DHVRK.K
JH_4_CID.1342.1342.3	R.AKPAAQSEEETAAS*PAAS*PTPQSAQEPSAPGK.A	Sara_4_CID.0929.0929.3	K.DRS*PLRRS*PPR.K
JH_4_CID.1343.1343.2	R.KSS*VEGLEPAENK.C	Sara_4_CID.0931.0931.4	K.EREKEIS*DDEAEEEKGEK.K
JH_4_CID.1347.1347.2	R.S*FSKEVEER.S	Sara_4_CID.0932.0932.3	K.LY*SMKFQ#GPDNGQGPK.K
JH_4_CID.1351.1351.3	R.YHGHS*MSDPGVSYR.T	Sara_4_CID.0934.0934.3	K.AGETRFT*DT*RKDEQER.K
JH_4_CID.1352.1352.4	K.GDKSELNEIKENQRS*PVR.V	Sara_4_CID.0935.0935.4	K.AGETRFT*DTRKDEQER.K
JH_4_CID.1355.1355.2	K.AIYQGPSS*PDKS.-	Sara_4_CID.0937.0937.4	K.EKTPSPKEEDEEAES*PPEKK.K
JH_4_CID.1356.1356.2	K.ESLKEEDES*DDDNM.-	Sara_4_CID.0938.0938.2	K.KADIDQS*PVSK.K
JH_4_CID.1362.1362.2	R.ASVSDLS*PR.E	Sara_4_CID.0939.0939.3	K.RRS*PS*PYYSR.K
JH_4_CID.1364.1364.3	R.RRS*PS*PAPPPPPPPPPR.R	Sara_4_CID.0942.0942.3	K.AGETRFT*DTRKDEQER.K
JH_4_CID.1366.1366.2	R.YHGHS*MSDPGVSYR.T	Sara_4_CID.0944.0944.2	K.GLN#DFQS*WEK.K
JH_4_CID.1368.1368.3	K.RKS*VTYEELR.N	Sara_4_CID.0945.0945.2	K.KN#REEFRS*PPR.K
JH_4_CID.1370.1370.2	K.AGS*DTELAAPK.S	Sara_4_CID.0946.0946.2	K.RRS*PS*PYYSR.K
JH_4_CID.1373.1373.2	R.HVTLPSS*PR.S	Sara_4_CID.0949.0949.2	K.IEDVGS*DEEDDSGKDKK.K
JH_4_CID.1378.1378.2	R.SAS*SDTSEELNAQDSPK.R	Sara_4_CID.0950.0950.4	K.AGET*RFTDT*RKDEQER.K
JH_4_CID.1379.1379.2	K.IRTS*PTFR.R	Sara_4_CID.0951.0951.3	K.RKS*EPAVGPPR.K
JH_4_CID.1383.1383.2	R.SSGS*PYGGGYGSGGGSGGYGSR.R	Sara_4_CID.0952.0952.3	K.EREKEIS*DDEAEEEK.K
JH_4_CID.1384.1384.2	K.SETNWES*PK.Q	Sara_4_CID.0953.0953.2	K.RGGGS*GGGDESEGEEVDED.K
JH_4_CID.1389.1389.3	R.YHGHSMS*DPGVSYR.T	Sara_4_CID.0956.0956.3	K.SSSFSEEKGES*DDEKPR.K
JH_4_CID.1392.1392.3	R.TAS*FSESRADEVAPAKK.A	Sara_4_CID.0957.0957.2	K.IFQ#HS*VKK.K
JH_4_CID.1394.1394.3	K.KTSFDENDS*EELEDKDSK.S	Sara_4_CID.0958.0958.2	K.KVS*MEPR.K
JH_4_CID.1396.1396.2	K.AIYQGPSS*PDKS.-	Sara_4_CID.0959.0959.3	K.GTGDCS*DEEVDGKADGADAK.K
JH_4_CID.1397.1397.2	K.ESLKEEDES*DDDNM.-	Sara_4_CID.0960.0960.2	K.GTGDCS*DEEVDGKADGADAK.K
JH_4_CID.1399.1399.2	R.AEQS*LHDLQER.L	Sara_4_CID.0962.0962.3	K.TPSPKEEDEEAES*PPEKK.K
JH_4_CID.1407.1407.3	R.RRS*PS*PAPPPPPPPPPR.R	Sara_4_CID.0964.0964.2	K.AEEEGGS*DGS*AAEAEPR.K
JH_4_CID.1414.1414.3	R.VLHAQCHSTPDS*AEDVR.K	Sara_4_CID.0965.0965.2	K.LKS*KES*LQEAGK.K
JH_4_CID.1420.1420.3	K.SELNEIKENQRS*PVR.V	Sara_4_CID.0966.0966.2	K.ERGT*PPVDPK.K
JH_4_CID.1422.1422.2	R.SAS*SDTSEELNAQDSPK.R	Sara_4_CID.0972.0972.2	K.S*RY*VAS*N#RR.K
JH_4_CID.1424.1424.3	R.GYTS*DSEVYTDHGRPGK.M	Sara_4_CID.0973.0973.3	K.DRS*PLRRS*PPR.K
JH_4_CID.1429.1429.2	R.AGGAGEGS*DDDTSLT.-	Sara_4_CID.0974.0974.3	K.GKPS*SEDEKEAGGLR.K
JH_4_CID.1432.1432.2	R.YGMGTS*VER.A	Sara_4_CID.0976.0976.3	K.RRS*PS*PYYSR.K
JH_4_CID.1435.1435.2	R.TRTFS*ATVR.A	Sara_4_CID.0977.0977.3	K.AGETRFT*DT*RKDEQER.K
JH_4_CID.1439.1439.2	K.HAEAT*LGSGNLR.Q	Sara_4_CID.0979.0979.3	K.KVELS*ESEEDKGSK.K
JH_4_CID.1442.1442.3	R.S*RSRDDLYDPDDPR.D	Sara_4_CID.0981.0981.2	K.TELSPSRAS*PGK.K
JH_4_CID.1445.1445.2	K.AIYQGPSS*PDKS.-	Sara_4_CID.0983.0983.4	K.VLHAQCHST*PDSAEDVRK.K
JH_4_CID.1454.1454.3	R.YHGHS*MSDPGVS*YR.T	Sara_4_CID.0984.0984.3	K.VLHAQCHSTPDS*AEDVRK.K
JH_4_CID.1459.1459.4	K.ESDDKPEIEDVGS*DEEEEEKKDGDKK.K	Sara_4_CID.0985.0985.2	K.RRS*PS*PYYSR.K
JH_4_CID.1460.1460.4	R.LLKPGEEPSEYT*DEEDTKDHSK.Q	Sara_4_CID.0986.0986.3	K.KVYRSQ#NES*SLR.K
JH_4_CID.1461.1461.2	K.ESLKEEDES*DDDNM.-	Sara_4_CID.0987.0987.2	K.AAS*LTEDR.K
JH_4_CID.1463.1463.4	R.LLKPGEEPSEYT*DEEDTKDHSKQD.-	Sara_4_CID.0988.0988.3	K.RPERPRPS*DAAPVK.K
JH_4_CID.1468.1468.2	R.YGMGTS*VER.A	Sara_4_CID.0990.0990.2	K.EKEIS*DDEAEEEK.K
JH_4_CID.1470.1470.3	R.LLKPGEEPSEYT*DEEDTKDHSKQD.-	Sara_4_CID.0991.0991.3	K.IEDVGS*DEEDDSGKDKK.K
JH_4_CID.1471.1471.3	R.LGNRKS*VVFTSAR.A	Sara_4_CID.0993.0993.2	K.VLHAQCHST*PDSAEDVRK.K
JH_4_CID.1474.1474.2	R.VRPASSAAS*VYAGAGGSGSR.I	Sara_4_CID.0998.0998.3	K.M@AS*LLAKDAYLQDLAK.K
JH_4_CID.1475.1475.3	R.VRPASSAAS*VYAGAGGSGSR.I	Sara_4_CID.1000.1000.5	K.VLHAQCHSTPDS*AEDVRK.K
JH_4_CID.1480.1480.3	K.EELEQQT*DGDCDEEDDDKDGEMPK.S	Sara_4_CID.1001.1001.3	K.Q#EES*VQ#KQEAIRR.K
JH_4_CID.1482.1482.3	K.HPEAPDEES*DHDYQNHI.-	Sara_4_CID.1002.1002.3	K.KAEGEPQEES*PLKSK.K
JH_4_CID.1489.1489.3	K.AKPS*PAPS*PTISAPDASGPQKR.S	Sara_4_CID.1004.1004.2	K.TAS*FSESR.K
JH_4_CID.1503.1503.2	R.IQ@S*SGGS*SK.A	Sara_4_CID.1005.1005.2	K.YRS*PYSGPK.K
JH_4_CID.1510.1510.4	R.LLKPGEEPSEYT*DEEDTKDHSKQD.-	Sara_4_CID.1013.1013.3	K.GAKEEHGGLIRS*PR.K
JH_4_CID.1555.1555.2	K.VQGTGVT*PPPTPSGTR.S	Sara_4_CID.1014.1014.4	K.GAKEEHGGLIRS*PR.K
JH_4_CID.1621.1621.3	K.ESDDKPEIEDVGS*DEEEEEKK.D	Sara_4_CID.1015.1015.3	K.LQ#EET*VT*FFDAR.K
JH_4_CID.1628.1628.2	K.AEEDEILNRS*PR.N	Sara_4_CID.1016.1016.2	K.IEDVGS*DEEDDSGKDKK.K
JH_4_CID.1634.1634.3	K.AEEDEILNRS*PR.N	Sara_4_CID.1019.1019.3	K.ASPASGHQLS*DQEEADHGR.K
JH_4_CID.1650.1650.4	R.RRQSVELHSPQS*LPR.G	Sara_4_CID.1021.1021.3	K.RFS*PPRR.K
JH_4_CID.1659.1659.2	R.S*TTFSTNYR.S	Sara_4_CID.1022.1022.3	K.RRS*PS*PYYSR.K
JH_4_CID.1674.1674.3	K.KEKS*PELPEPSVR.M	Sara_4_CID.1025.1025.4	K.VLHAQCHST*PDSAEDVRK.K
JH_4_CID.1677.1677.3	R.RQSVELHSPQS*LPR.G	Sara_4_CID.1026.1026.3	K.VLHAQCHSTPDS*AEDVRK.K
JH_4_CID.1684.1684.2	K.VLHGAQTS*DEEKDF.-	Sara_4_CID.1027.1027.3	K.RDES*DEEPPRVER.K
JH_4_CID.1688.1688.4	R.RRQSVELHSPQS*LPR.G	Sara_4_CID.1028.1028.3	K.KGTENGVNGTVTSN#GADS*PR.K
JH_4_CID.1704.1704.2	R.TGEPDEEEGTFRSS*IR.R	Sara_4_CID.1029.1029.3	K.IQ#KET*PT*LQ#RK.K
JH_4_CID.1705.1705.4	R.SYHQAYEPDYEGRYS*PSYDRR.A	Sara_4_CID.1030.1030.2	K.EEQ#ETT*SSK.K
JH_4_CID.1708.1708.3	R.SYHQAYEPDYEGRYS*PSYDRR.A	Sara_4_CID.1032.1032.3	K.IEDVGS*DEEDDSGKDKK.K
JH_4_CID.1713.1713.3	K.T*EKRSPGAPS*IR.T	Sara_4_CID.1033.1033.2	K.AGETRFT*DTR.K
JH_4_CID.1722.1722.2	R.SST*PLPTVSSSAENTR.Q	Sara_4_CID.1034.1034.2	K.KGTENGVN#GTVTSNGADS*PR.K
JH_4_CID.1723.1723.3	R.LLKPGEEPSEYTDEEDT*K.D	Sara_4_CID.1035.1035.2	K.IEDVGS*DEEDDSGKDK.K
JH_4_CID.1725.1725.3	K.ESDDKPEIEDVGS*DEEEEEK.K	Sara_4_CID.1037.1037.3	K.AATLT*LQRFCR.K
JH_4_CID.1728.1728.3	K.NAIHTYVQAGS*HIAAK.G	Sara_4_CID.1039.1039.3	K.IEDVGS*DEEDDSGKDK.K
JH_4_CID.1730.1730.3	K.AEEDEILNRS*PR.N	Sara_4_CID.1040.1040.2	K.EIS*DDEAEEEK.K
JH_4_CID.1736.1736.2	K.ESDDKPEIEDVGS*DEEEEEK.K	Sara_4_CID.1041.1041.3	K.AGETRFT*DTR.K
JH_4_CID.1739.1739.2	R.TGEPDEEEGTFRSS*IR.R	Sara_4_CID.1042.1042.3	K.SES*PKEPEQLRK.K
JH_4_CID.1755.1755.4	K.SKKPARPNSEVLLS*GSEDADDPNKLSK.K	Sara_4_CID.1043.1043.3	K.AGETRFT*DT*RKDEQER.K
JH_4_CID.1762.1762.3	R.RQSVELHSPQS*LPR.G	Sara_4_CID.1046.1046.2	K.KGTEN#GVNGTVTSN#GADS*PR.K
JH_4_CID.1770.1770.3	R.QES*DPEDDDVKKPALQSSVVATSK.E	Sara_4_CID.1047.1047.2	K.ASHS*AVDITK.K
JH_4_CID.1789.1789.2	R.RQSVELHSPQS*LPR.G	Sara_4_CID.1048.1048.2	K.ELSTTSS*TQ#K.K
JH_4_CID.1792.1792.3	K.SKES*LQEAGKSDANTDLIGGSPK.G	Sara_4_CID.1054.1054.3	K.KGTENGVN#GTVTSN#GADS*PR.K
JH_4_CID.1799.1799.2	R.EEAS*DDDMEGDEAVVR.C	Sara_4_CID.1055.1055.2	K.APTAAPS*PEPR.K
JH_4_CID.1802.1802.3	R.RQSVELHSPQS*LPR.G	Sara_4_CID.1056.1056.3	K.QTRTY*LKN#KSR.K
JH_4_CID.1807.1807.4	R.RQSVELHSPQS*LPR.G	Sara_4_CID.1058.1058.2	K.TELS*PSRAS*PGK.K
JH_4_CID.1809.1809.3	R.SSS*PVTELTARS*PVKQDK.S	Sara_4_CID.1060.1060.3	K.RFS*PPRR.K
JH_4_CID.1827.1827.2	R.GEPNVSY*ICSR.Y	Sara_4_CID.1061.1061.2	K.LGASNS*PGQPNSVK.K
JH_4_CID.1830.1830.2	R.RQSVELHSPQS*LPR.G	Sara_4_CID.1062.1062.2	K.SCSHQTS*APSLK.K
JH_4_CID.1835.1835.4	K.RPHT*PTPGIYMGRPTYGSSR.R	Sara_4_CID.1064.1064.3	K.KIM@QT*FVSQQWK.K
JH_4_CID.1837.1837.2	K.EKS*PELPEPSVR.M	Sara_4_CID.1065.1065.3	K.SRDVVDDVS*VSLR.K
JH_4_CID.1840.1840.2	R.TASLTSAAS*IDGSR.S	Sara_4_CID.1067.1067.4	K.VLHAQCHST*PDSAEDVRK.K
JH_4_CID.1844.1844.3	R.RQSVELHSPQS*LPR.G	Sara_4_CID.1069.1069.3	K.VLHAQCHSTPDS*AEDVRK.K
JH_4_CID.1848.1848.4	R.RQSVELHSPQS*LPR.G	Sara_4_CID.1070.1070.4	K.RSN#GLAHTS*PTRPTPQPR.K
JH_4_CID.1849.1849.3	R.ELEKPIQSKPQSPVIQATAGS*PK.F	Sara_4_CID.1071.1071.3	K.RDES*DEEPPRVER.K
JH_4_CID.1853.1853.4	R.DKFS*PTQDRPESSTVLKDTPR.V	Sara_4_CID.1072.1072.3	K.IFNQ#NQGIS*VPR.K
JH_4_CID.1856.1856.3	R.DKFS*PTQDRPESSTVLKDTPR.V	Sara_4_CID.1074.1074.2	K.IEDVGS*DEEDDSGKDK.K
JH_4_CID.1872.1872.2	R.RQSVELHSPQS*LPR.G	Sara_4_CID.1075.1075.3	K.IEDVGS*DEEDDSGKDK.K
JH_4_CID.1877.1877.2	R.RLS*LTPDPEK.K	Sara_4_CID.1076.1076.2	K.AGETRFT*DTR.K
JH_4_CID.1879.1879.3	R.RQSVELHSPQS*LPR.G	Sara_4_CID.1077.1077.3	K.IEDVGS*DEEDDSGKDKK.K
JH_4_CID.1884.1884.3	R.QSVELHSPQS*LPR.G	Sara_4_CID.1078.1078.3	K.YHGHS*M@SDPGVSYR.K
JH_4_CID.1887.1887.2	R.AGS*PQLDDIR.V	Sara_4_CID.1079.1079.3	K.RSN#GLAHTS*PTRPTPQPR.K
JH_4_CID.1890.1890.2	R.SRS*GEGEVSGLMR.K	Sara_4_CID.1081.1081.2	K.KGTEN#GVNGTVTSN#GADS*PR.K
JH_4_CID.1910.1910.2	R.RQSVELHSPQS*LPR.G	Sara_4_CID.1082.1082.2	K.RGFS*DSGGGPPAK.K
JH_4_CID.1912.1912.2	R.TDSREDEIS*PPPPNPVVK.G	Sara_4_CID.1083.1083.2	K.VGSS*SSSFR.K
JH_4_CID.1914.1914.3	R.RQSVELHSPQS*LPR.G	Sara_4_CID.1086.1086.3	K.IQ#KET*PT*LQ#RK.K
JH_4_CID.1915.1915.3	R.QSVELHSPQS*LPR.G	Sara_4_CID.1089.1089.2	K.KGS*PTPAYPER.K
JH_4_CID.1921.1921.2	K.SAS*PAPADVAPAQEDLR.T	Sara_4_CID.1092.1092.2	K.AEEPS*EEEADAPKPK.K
JH_4_CID.1924.1924.2	R.TAS*LTSAASIDGSR.S	Sara_4_CID.1095.1095.3	K.NHTLQLKSCQAS*LQR.K
JH_4_CID.1933.1933.2	R.TSS*VPEYVYK.L	Sara_4_CID.1097.1097.2	K.GAVSRMTFQALS*R.K
JH_4_CID.1950.1950.3	K.HIKEEPLS*EEEPCTSTAVPSPEK.K	Sara_4_CID.1100.1100.2	K.EEAQPAS*PSSVQDR.K
JH_4_CID.1957.1957.3	R.QSVELHSPQS*LPR.G	Sara_4_CID.1102.1102.2	K.LQ#QGIKSGS*YLQGTFR.K
JH_4_CID.1958.1958.3	R.RQSVELHSPQS*LPR.G	Sara_4_CID.1103.1103.3	K.VDGKTS*PVQSKS*PTLK.K
JH_4_CID.1965.1965.2	K.SAS*PAPADVAPAQEDLR.T	Sara_4_CID.1104.1104.4	K.VLHAQCHST*PDSAEDVRK.K
JH_4_CID.1968.1968.2	R.TAS*LTSAASIDGSR.S	Sara_4_CID.1105.1105.3	K.AEEPS*EEEADAPKPK.K
JH_4_CID.1975.1975.3	K.GENEETLGRPAQPPSAGETPHS*PGVEDAPIAK.V	Sara_4_CID.1107.1107.3	K.VLHAQCHSTPDS*AEDVRK.K
JH_4_CID.1978.1978.3	R.RKS*ELPQDVYTIK.A	Sara_4_CID.1109.1109.3	K.KGTENGVN#GTVTSN#GADS*PR.K
JH_4_CID.1982.1982.2	R.RQSVELHSPQS*LPR.G	Sara_4_CID.1111.1111.3	K.IEDVGS*DEEDDSGKDKK.K
JH_4_CID.1984.1984.4	K.GENEETLGRPAQPPSAGETPHS*PGVEDAPIAK.V	Sara_4_CID.1114.1114.3	K.KKNHWSEQ#S*KPLK.K
JH_4_CID.1986.1986.3	R.RTS*MGGTQQQFVEGVR.M	Sara_4_CID.1116.1116.3	K.ET*ILRLAADVS*R.K
JH_4_CID.1987.1987.2	R.RTS*MGGTQQQFVEGVR.M	Sara_4_CID.1117.1117.3	K.NYQQNYQNS*ESGEKNEGSESAPEGQAQQR.K
JH_4_CID.1998.1998.3	R.QSVELHSPQS*LPR.G	Sara_4_CID.1118.1118.3	K.RRNS*EEFGVK.K
JH_4_CID.2002.2002.3	R.RQSVELHSPQS*LPR.G	Sara_4_CID.1120.1120.2	K.VGS*SSSSFR.K
JH_4_CID.2024.2024.3	K.DKS*PVREPIDNLTPEER.D	Sara_4_CID.1124.1124.3	K.RAGDMLEDS*PKRPK.K
JH_4_CID.2036.2036.2	K.SVPTIDS*GNEDDDSSFK.I	Sara_4_CID.1126.1126.2	K.AES*GPDLR.K
JH_4_CID.2040.2040.3	R.QSVELHSPQS*LPR.G	Sara_4_CID.1128.1128.4	K.RRHS*GQDVHVVLK.K
JH_4_CID.2047.2047.3	R.RQSVELHSPQS*LPR.G	Sara_4_CID.1130.1130.2	K.S*FTSGPGAR.K
JH_4_CID.2057.2057.3	K.DKS*PVREPIDNLTPEER.D	Sara_4_CID.1131.1131.3	K.NHTLQLKSCQAS*LQR.K
JH_4_CID.2072.2072.2	R.VSGRTS*PLLLDR.A	Sara_4_CID.1132.1132.2	K.KGTEN#GVN#GTVTSNGADS*PR.K
JH_4_CID.2077.2077.2	R.EDEIS*PPPPNPVVK.G	Sara_4_CID.1133.1133.4	K.RAGDMLEDS*PKRPK.K
JH_4_CID.2080.2080.2	R.SIS*TVDLTEK.S	Sara_4_CID.1134.1134.2	K.RNSLEGY*SRSVR.K
JH_4_CID.2083.2083.3	R.RQSVELHSPQS*LPR.G	Sara_4_CID.1135.1135.2	K.TSAS*PPLEK.K
JH_4_CID.2105.2105.3	R.QSS*LNFQSSDPEHIR.Q	Sara_4_CID.1138.1138.3	K.RRHS*GQDVHVVLK.K
JH_4_CID.2110.2110.3	K.RKPS*VPDTASPADDSFVDPGER.L	Sara_4_CID.1139.1139.3	K.VLHAQCHSTPDS*AEDVR.K
JH_4_CID.2114.2114.2	R.EDEIS*PPPPNPVVK.G	Sara_4_CID.1141.1141.2	K.LQ#QGIKSGS*YLQGTFR.K
JH_4_CID.2117.2117.3	R.QSVELHSPQS*LPR.G	Sara_4_CID.1142.1142.2	K.IEDVGS*DEEDDSGK.K
JH_4_CID.2118.2118.3	R.RQSVELHSPQS*LPR.G	Sara_4_CID.1145.1145.2	K.RDYDDMS*PR.K
JH_4_CID.2124.2124.2	R.KNS*ATIPESDDL.-	Sara_4_CID.1146.1146.3	K.KGTEN#GVNGTVTSN#GADS*PR.K
JH_4_CID.2125.2125.2	R.LATTVS*APDLK.S	Sara_4_CID.1149.1149.3	K.IEDVGS*DEEDDSGKDKK.K
JH_4_CID.2129.2129.2	K.QPLLLS*EDEEDTKR.V	Sara_4_CID.1151.1151.2	K.VGS*SSSSFR.K
JH_4_CID.2139.2139.3	R.RVS*VCAETFNPDEEEDNDPR.V	Sara_4_CID.1152.1152.2	K.RQIS*IR.K
JH_4_CID.2145.2145.2	R.RVS*VCAETFNPDEEEDNDPR.V	Sara_4_CID.1153.1153.2	K.VLHAQCHSTPDS*AEDVR.K
JH_4_CID.2152.2152.3	K.GSEDYPDPPLPHS*YSSDR.I	Sara_4_CID.1155.1155.3	K.RNSLEGYSRS*VR.K
JH_4_CID.2154.2154.2	K.GSEDYPDPPLPHSYS*SDR.I	Sara_4_CID.1158.1158.3	K.KNS*VSLHAPK.K
JH_4_CID.2159.2159.3	R.RQSVELHSPQS*LPR.G	Sara_4_CID.1159.1159.3	K.EEHGGLIRS*PR.K
JH_4_CID.2160.2160.2	K.QPLLLS*EDEEDTKR.V	Sara_4_CID.1160.1160.2	K.RLSS*LR.K
JH_4_CID.2161.2161.3	K.SLPKEEVAS*EPEEAASPITPK.K	Sara_4_CID.1161.1161.2	K.KNS*VSLHAPK.K
JH_4_CID.2163.2163.2	R.TVEIPEDEVVRT*PR.S	Sara_4_CID.1162.1162.5	K.RRHS*GQDVHVVLK.K
JH_4_CID.2171.2171.3	R.RPLTTSPS*LEGTQETYTVAHEENVR.F	Sara_4_CID.1166.1166.4	K.RRHS*GQDVHVVLK.K
JH_4_CID.2174.2174.3	R.QSVELHSPQS*LPR.G	Sara_4_CID.1168.1168.3	K.RAGDMLEDS*PKRPK.K
JH_4_CID.2184.2184.2	R.SLS*PGGAALGYR.D	Sara_4_CID.1172.1172.2	K.S*FTSGPGAR.K
JH_4_CID.2187.2187.3	K.GSEDYPDPPLPHSYSS*DR.I	Sara_4_CID.1173.1173.2	K.TSAS*PPLEK.K
JH_4_CID.2188.2188.2	K.GSEDYPDPPLPHSYS*SDR.I	Sara_4_CID.1177.1177.4	K.REEQTDTS*DGESVTHHIR.K
JH_4_CID.2189.2189.2	K.VVDYSQFQES*DDADEDYGR.D	Sara_4_CID.1179.1179.3	K.VLHAQCHSTPDS*AEDVR.K
JH_4_CID.2190.2190.3	R.RVS*VCAETFNPDEEEDNDPR.V	Sara_4_CID.1180.1180.2	K.IEDVGS*DEEDDSGK.K
JH_4_CID.2194.2194.3	R.RQSVELHSPQS*LPR.G	Sara_4_CID.1184.1184.2	K.KNS*FGYR.K
JH_4_CID.2196.2196.3	R.ADAPDAGAQS*DSELPSYHQNDVSLDR.G	Sara_4_CID.1186.1186.3	K.GDSAPQASSDLEDDPHTHT*K.K
JH_4_CID.2210.2210.3	R.QSVELHSPQS*LPR.G	Sara_4_CID.1187.1187.3	K.MSGKPVLHY*FN#AR.K
JH_4_CID.2211.2211.2	R.SSMS*GLHLVK.Q	Sara_4_CID.1188.1188.3	K.ESPRPPAAAEAPAGS*DGEDGGRR.K
JH_4_CID.2213.2213.3	K.KAQLPETIQDVERKS*TQEEDV.-	Sara_4_CID.1189.1189.2	K.RDVEEWY*IR.K
JH_4_CID.2215.2215.2	R.SQS*LPNSLDYAQTSER.G	Sara_4_CID.1190.1190.3	K.IEDVGS*DEEDDSGKDKK.K
JH_4_CID.2216.2216.4	R.RPS*TNDHSLDEGVGLVHSNTATEHIPSPAK.K	Sara_4_CID.1191.1191.3	K.TVQKDADEEDS*DEETSHLER.K
JH_4_CID.2219.2219.2	K.MELGT*PLR.H	Sara_4_CID.1193.1193.2	K.RQIS*IR.K
JH_4_CID.2222.2222.3	K.CSDVSELSSS*PPGPYHQEPYISKPEER.F	Sara_4_CID.1195.1195.2	K.GDSAPQASS*DLEDDPHTHTK.K
JH_4_CID.2225.2225.3	R.RRDEDMLYS*PELAQR.G	Sara_4_CID.1196.1196.2	K.RLSS*LR.K
JH_4_CID.2226.2226.2	K.LHVS*TINLQK.A	Sara_4_CID.1198.1198.2	K.S*RSRSQ#SPFK.K
JH_4_CID.2229.2229.3	R.S*RT*LSQSSESGTLPSGPPGHTMEVSC.-	Sara_4_CID.1203.1203.3	K.ATAPQTQHVS*PMR.K
JH_4_CID.2234.2234.3	R.SQS*LPNSLDYAQTSER.G	Sara_4_CID.1204.1204.2	K.ATAPQTQHVS*PMR.K
JH_4_CID.2243.2243.3	K.IYHLPDAES*DEDEDFKEQTR.L	Sara_4_CID.1205.1205.4	K.GDSAPQASS*DLEDDPHTHTK.K
JH_4_CID.2245.2245.3	R.QSVELHSPQS*LPR.G	Sara_4_CID.1208.1208.2	K.GTGPLS*PR.K
JH_4_CID.2247.2247.3	R.RQSVELHSPQS*LPR.G	Sara_4_CID.1209.1209.2	K.ISS*LGS*QAMQM@ERKK.K
JH_4_CID.2250.2250.4	K.IYHLPDAES*DEDEDFKEQTR.L	Sara_4_CID.1210.1210.2	K.TRLS*PPR.K
JH_4_CID.2255.2255.2	K.IYHLPDAES*DEDEDFKEQTR.L	Sara_4_CID.1214.1214.3	K.AGDMLEDS*PKRPK.K
JH_4_CID.2257.2257.2	K.RIPYT*PGEIPK.F	Sara_4_CID.1216.1216.3	K.VLHAQCHSTPDS*AEDVR.K
JH_4_CID.2260.2260.3	K.LHLVENDFVGRQS*PAAR.D	Sara_4_CID.1217.1217.3	K.DLTHSDS*ESSLHTSDR.K
JH_4_CID.2261.2261.2	K.LSCS*LEDLR.C	Sara_4_CID.1223.1223.2	K.AGDMLEDS*PKRPK.K
JH_4_CID.2265.2265.3	R.TLS*QSSESGTLPSGPPGHTMEVSC.-	Sara_4_CID.1224.1224.2	K.Q#RPS*RFFMTPPR.K
JH_4_CID.2266.2266.2	R.TLSQSS*ESGTLPSGPPGHTMEVSC.-	Sara_4_CID.1225.1225.2	K.S*TSATDTHHVELAR.K
JH_4_CID.2268.2268.4	R.IGHHSTS*DDSSAYRS*VDEVNYWDK.Q	Sara_4_CID.1226.1226.3	K.DADEEDS*DEETSHLER.K
JH_4_CID.2269.2269.2	K.ASS*VTTFTGEPNMCPR.C	Sara_4_CID.1230.1230.3	K.GDSAPQASSDLEDDPHTHT*K.K
JH_4_CID.2275.2275.3	R.IGHHS*TSDDSSAYRS*VDEVNYWDK.Q	Sara_4_CID.1233.1233.3	K.IEDVGS*DEEDDSGKDKK.K
JH_4_CID.2280.2280.3	K.T*RTSLHTLTGDLPK.Q	Sara_4_CID.1243.1243.2	K.SES*PKEPEQLR.K
JH_4_CID.2282.2282.3	R.HGTDLWIDNMNSAPSHS*PEKK.D	Sara_4_CID.1244.1244.3	K.KT*QEVS*ALRR.K
JH_4_CID.2286.2286.3	R.QSVELHSPQS*LPR.G	Sara_4_CID.1245.1245.2	K.TRLS*PPR.K
JH_4_CID.2288.2288.3	R.RQSVELHSPQS*LPR.G	Sara_4_CID.1246.1246.2	K.RLS*PSAS*PPR.K
JH_4_CID.2289.2289.3	K.IYHLPDAES*DEDEDFKEQTR.L	Sara_4_CID.1247.1247.2	K.VTEGAYAAS*RR.K
JH_4_CID.2290.2290.4	R.HGTDLWIDNMNSAPS*HSPEKK.D	Sara_4_CID.1249.1249.3	K.AGDMLEDS*PKRPK.K
JH_4_CID.2297.2297.2	R.SSS*VGSSSSYPISSAVPR.T	Sara_4_CID.1251.1251.2	K.KLS*SAMSAAK.K
JH_4_CID.2307.2307.3	K.TVSS*PPTS*PRPGSAATMASSTSNIVPPR.H	Sara_4_CID.1252.1252.3	K.SES*PKEPEQLR.K
JH_4_CID.2322.2322.3	R.QSVELHSPQS*LPR.G	Sara_4_CID.1253.1253.4	K.HGLTHEELKS*PREPGYK.K
JH_4_CID.2323.2323.3	R.RQSVELHSPQS*LPR.G	Sara_4_CID.1254.1254.2	K.LDEGT*PPEPK.K
JH_4_CID.2328.2328.2	K.GILAADESVGT*MGNR.L	Sara_4_CID.1257.1257.3	K.VLHAQCHSTPDS*AEDVR.K
JH_4_CID.2330.2330.3	R.KTPEGRAS*PALGSGPDGSGDSLEMSSLDR.A	Sara_4_CID.1258.1258.2	K.SAS*SDTSEELNAQDSPKR.K
JH_4_CID.2332.2332.3	K.GWLRDPNAS*PGDAGEQAIR.Q	Sara_4_CID.1259.1259.4	K.RHS*GQDVHVVLK.K
JH_4_CID.2336.2336.3	R.T*LSQSSESGTLPSGPPGHTMEVSC.-	Sara_4_CID.1260.1260.2	K.EMAPQSVS*PR.K
JH_4_CID.2337.2337.2	R.TLS*QSSESGTLPSGPPGHTMEVSC.-	Sara_4_CID.1261.1261.2	K.S*LKDLGK.K
JH_4_CID.2343.2343.4	K.HGS*WGSGLDM#HTKPWIR.A	Sara_4_CID.1263.1263.3	K.RHS*GQDVHVVLK.K
JH_4_CID.2346.2346.3	K.HGS*WGSGLDM#HTKPWIR.A	Sara_4_CID.1270.1270.2	K.SRS*TTPAPKS*R.K
JH_4_CID.2358.2358.3	R.TLS*QSS*ESGTLPSGPPGHTMEVSC.-	Sara_4_CID.1271.1271.2	K.VGGS*SVDLHR.K
JH_4_CID.2359.2359.2	R.SVS*NLKPVPVIGSK.L	Sara_4_CID.1275.1275.4	K.RRRS*PS*PAPPPPPPPPPR.K
JH_4_CID.2366.2366.3	R.QSVELHSPQS*LPR.G	Sara_4_CID.1278.1278.3	K.KT*QEVS*ALRR.K
JH_4_CID.2367.2367.3	R.RQSVELHSPQS*LPR.G	Sara_4_CID.1280.1280.3	K.RRRS*PS*PAPPPPPPPPPR.K
JH_4_CID.2394.2394.2	K.DEILPTT*PISEQK.G	Sara_4_CID.1281.1281.2	K.ISSSS*FSR.K
JH_4_CID.2395.2395.3	R.T*LSQSS*ESGTLPSGPPGHTMEVSC.-	Sara_4_CID.1282.1282.3	K.IEDVGS*DEEDDSGKDKK.K
JH_4_CID.2401.2401.3	R.RQSVELHSPQS*LPR.G	Sara_4_CID.1284.1284.2	K.DYDDMS*PR.K
JH_4_CID.2406.2406.4	R.LSSAWRPNS*PHAPYFGSSRPLS*PHR.M	Sara_4_CID.1288.1288.2	K.IES*PKLER.K
JH_4_CID.2411.2411.3	R.HAFSPVASVESAS*GEVLHSPK.V	Sara_4_CID.1289.1289.2	K.ISALES*QPARK.K
JH_4_CID.2415.2415.4	R.KKS*QIQEYVDYNGGAGVQHIALR.T	Sara_4_CID.1291.1291.2	K.VIYSQPS*AR.K
JH_4_CID.2416.2416.3	K.CGSGPVHISGQHLVAVEEDAES*EDEDEEDVK.L	Sara_4_CID.1292.1292.3	K.SQEPISNDQKDS*DDDKEKGEGALPTGK.K
JH_4_CID.2418.2418.3	R.ERS*PALKS*PLQSVVVR.R	Sara_4_CID.1295.1295.2	K.MDS*ICGSERPGPSR.K
JH_4_CID.2419.2419.3	R.KKS*QIQEYVDYNGGAGVQHIALR.T	Sara_4_CID.1296.1296.3	K.EVEDKES*EGEEEDEDEDLSK.K
JH_4_CID.2423.2423.2	R.RIDIS*PSALR.K	Sara_4_CID.1299.1299.2	K.AGGAGEGS*DDDTSLT.K
JH_4_CID.2427.2427.3	R.GFGDGYNGYGGGPGGGNFGGS*PGYGGGR.G	Sara_4_CID.1300.1300.3	K.MDS*ICGSERPGPSR.K
JH_4_CID.2430.2430.2	R.GFGDGYNGYGGGPGGGNFGGS*PGYGGGR.G	Sara_4_CID.1301.1301.3	K.VLHAQCHSTPDS*AEDVR.K
JH_4_CID.2435.2435.3	R.HAFSPVAS*VESAS*GEVLHSPK.V	Sara_4_CID.1303.1303.2	K.EVEDKES*EGEEEDEDEDLSK.K
JH_4_CID.2436.2436.2	K.DEILPTT*PISEQK.G	Sara_4_CID.1305.1305.2	K.LSSQLS*AGEEK.K
JH_4_CID.2442.2442.3	R.RQSVELHSPQS*LPR.G	Sara_4_CID.1308.1308.2	K.QGS*PTPALPEKR.K
JH_4_CID.2448.2448.2	K.DWEDDS*DEDMSNFDR.F	Sara_4_CID.1313.1313.2	K.RYS*PPIQR.K
JH_4_CID.2450.2450.4	R.KGDRS*PEPGQTWAHEVFSSR.S	Sara_4_CID.1314.1314.2	K.SSVYSSIGPGVS*K.K
JH_4_CID.2455.2455.3	R.ERS*PALKS*PLQSVVVR.R	Sara_4_CID.1316.1316.2	K.GRGRGRGS*SGR.K
JH_4_CID.2456.2456.3	R.GFGDGYN@GYGGGPGGGNFGGS*PGYGGGR.G	Sara_4_CID.1317.1317.3	K.RS*PVPARPLPPTSQK.K
JH_4_CID.2460.2460.3	R.QSVELHSPQS*LPR.G	Sara_4_CID.1320.1320.3	K.TSGPFCRT*RRLPR.K
JH_4_CID.2462.2462.3	R.DRS*PS*PLRGNVVPSPLPTR.R	Sara_4_CID.1321.1321.4	K.QNKT*KPDIFLFPR.K
JH_4_CID.2474.2474.3	K.SLAPDLS*DDEHDPVDSISRPR.F	Sara_4_CID.1322.1322.2	K.MTSRFGKT*YSR.K
JH_4_CID.2475.2475.4	R.KKS*QIQEYVDYN@GGAGVQHIALR.T	Sara_4_CID.1328.1328.2	K.MTQ#PLIASYS*ASK.K
JH_4_CID.2482.2482.2	K.DWEDDS*DEDMSNFDR.F	Sara_4_CID.1331.1331.3	K.MTSRFGKTY*SR.K
JH_4_CID.2483.2483.4	K.KGATPAEDDEDNDIDLFGS*DEEEEDKEAAR.L	Sara_4_CID.1333.1333.2	K.LMNIAS*IR.K
JH_4_CID.2485.2485.3	R.RQSVELHSPQS*LPR.G	Sara_4_CID.1334.1334.3	K.SQEPISNDQKDS*DDDKEKGEGALPTGK.K
JH_4_CID.2497.2497.2	K.RIS*GLIYEETR.G	Sara_4_CID.1336.1336.2	K.SPATGRT*HTSPPR.K
JH_4_CID.2502.2502.3	K.KGATPAEDDEDNDIDLFGS*DEEEEDKEAAR.L	Sara_4_CID.1340.1340.2	K.AGGAGEGS*DDDTSLT.K
JH_4_CID.2503.2503.3	R.QSVELHSPQS*LPR.G	Sara_4_CID.1342.1342.3	K.AKPAAQSEEETAAS*PAAS*PTPQSAQEPSAPGK.K
JH_4_CID.2510.2510.3	R.ERS*PALKSPLQSVVVR.R	Sara_4_CID.1343.1343.2	K.KSS*VEGLEPAENK.K
JH_4_CID.2516.2516.4	R.RDS*FDDRGPSLNPVLDYDHGSR.S	Sara_4_CID.1347.1347.2	K.S*FSKEVEER.K
JH_4_CID.2517.2517.2	R.KLS*VGAYVSSVR.V	Sara_4_CID.1348.1348.2	K.LSPTKY*GYQ#PR.K
JH_4_CID.2527.2527.3	R.RQSVELHSPQS*LPR.G	Sara_4_CID.1349.1349.2	K.KGQS*KS*RLPR.K
JH_4_CID.2534.2534.2	R.GSPGALSS*DSELPENPYSQVK.G	Sara_4_CID.1351.1351.3	K.YHGHS*MSDPGVSYR.K
JH_4_CID.2535.2535.2	K.DWEDDS*DEDMSNFDR.F	Sara_4_CID.1352.1352.4	K.GDKSELNEIKENQRS*PVR.K
JH_4_CID.2539.2539.3	R.RDS*FDDRGPSLNPVLDYDHGSR.S	Sara_4_CID.1355.1355.2	K.AIYQGPSS*PDKS.K
JH_4_CID.2541.2541.4	K.GHQNGSMTAVNGHT*N@NFASLENSVTSR.K	Sara_4_CID.1356.1356.2	K.ESLKEEDES*DDDNM.K
JH_4_CID.2542.2542.2	R.VLDASWYS*PGTR.Q	Sara_4_CID.1358.1358.2	K.QAS*VGDRR.K
JH_4_CID.2544.2544.3	R.QSVELHSPQS*LPR.G	Sara_4_CID.1359.1359.2	K.Q#TGLGLT*ALMGR.K
JH_4_CID.2545.2545.3	R.HAFSPVASVES*AS*GEVLHSPK.V	Sara_4_CID.1362.1362.2	K.ASVSDLS*PR.K
JH_4_CID.2554.2554.2	K.IWIPHSSSS*SVLQR.R	Sara_4_CID.1364.1364.3	K.RRS*PS*PAPPPPPPPPPR.K
JH_4_CID.2558.2558.3	K.GHQN@GS*MTAVN@GHTNNFASLENSVTSR.K	Sara_4_CID.1365.1365.3	K.TSGPFCRT*RRLPR.K
JH_4_CID.2567.2567.3	R.RQSVELHSPQS*LPR.G	Sara_4_CID.1366.1366.2	K.YHGHS*MSDPGVSYR.K
JH_4_CID.2570.2570.4	K.SSSRDDNLPLTEAVRPKT*PPVVIK.S	Sara_4_CID.1368.1368.3	K.RKS*VTYEELR.K
JH_4_CID.2580.2580.3	K.CWEPLQAHFTPTSRS*PTEPK.-	Sara_4_CID.1369.1369.3	K.DYKRT*S*LAPYVK.K
JH_4_CID.2581.2581.2	K.YLS*FTPPEK.D	Sara_4_CID.1370.1370.2	K.AGS*DTELAAPK.K
JH_4_CID.2582.2582.2	R.SAS*ADNLILPR.W	Sara_4_CID.1372.1372.2	K.ISSSS*FSR.K
JH_4_CID.2583.2583.2	K.DWEDDS*DEDMSNFDR.F	Sara_4_CID.1373.1373.2	K.HVTLPSS*PR.K
JH_4_CID.2586.2586.3	R.QSVELHSPQS*LPR.G	Sara_4_CID.1375.1375.2	K.SEFNDAIVIS*NR.K
JH_4_CID.2595.2595.3	R.HAFSPVASVES*AS*GEVLHSPK.V	Sara_4_CID.1377.1377.2	K.MTSRFGKTY*SR.K
JH_4_CID.2598.2598.3	R.VLQKPSVFGNDS*DDDEASVSESLQR.E	Sara_4_CID.1378.1378.2	K.SAS*SDTSEELNAQDSPK.K
JH_4_CID.2604.2604.3	R.RQSVELHSPQS*LPR.G	Sara_4_CID.1379.1379.2	K.IRTS*PTFR.K
JH_4_CID.2608.2608.3	R.AS*PALGSGPDGSGDSLEMSSLDR.A	Sara_4_CID.1383.1383.2	K.SSGS*PYGGGYGSGGGSGGYGSR.K
JH_4_CID.2611.2611.2	K.KY*QGEEENSDVPCR.K	Sara_4_CID.1384.1384.2	K.SETNWES*PK.K
JH_4_CID.2612.2612.4	R.SKS*QLSLLTHDPPLAVADHK.S	Sara_4_CID.1385.1385.2	K.IYFEIS*ET*N#R.K
JH_4_CID.2614.2614.2	R.AS*PALGSGPDGSGDSLEMSSLDR.A	Sara_4_CID.1387.1387.3	K.MTSRFGKTYS*R.K
JH_4_CID.2618.2618.3	K.ELSHS*PPRDNSFESLEFR.N	Sara_4_CID.1389.1389.3	K.YHGHSMS*DPGVSYR.K
JH_4_CID.2626.2626.2	K.QADLSFSS*PVEMK.N	Sara_4_CID.1392.1392.3	K.TAS*FSESRADEVAPAKK.K
JH_4_CID.2628.2628.4	K.HGS*WGSGLDMHTKPWIR.A	Sara_4_CID.1393.1393.2	K.AIGLGTQS*Q#PPDR.K
JH_4_CID.2629.2629.3	K.HGS*WGSGLDMHTKPWIR.A	Sara_4_CID.1394.1394.3	K.KTSFDENDS*EELEDKDSK.K
JH_4_CID.2630.2630.3	R.QSVELHSPQS*LPR.G	Sara_4_CID.1396.1396.2	K.AIYQGPSS*PDKS.K
JH_4_CID.2645.2645.3	R.RQSVELHSPQS*LPR.G	Sara_4_CID.1397.1397.2	K.ESLKEEDES*DDDNM.K
JH_4_CID.2649.2649.3	K.GATPAEDDEDNDIDLFGS*DEEEEDKEAAR.L	Sara_4_CID.1399.1399.2	K.AEQS*LHDLQER.K
JH_4_CID.2650.2650.2	R.IDIS*PSTFR.K	Sara_4_CID.1401.1401.3	K.RDS*RPTMFR.K
JH_4_CID.2658.2658.2	R.ATYPQ@GEN@Y*FVT*PR.D	Sara_4_CID.1404.1404.3	K.QNKT*KPDIFLFPR.K
JH_4_CID.2663.2663.3	R.QSVELHSPQS*LPR.G	Sara_4_CID.1406.1406.4	K.KS*LLS*RLFPPIPR.K
JH_4_CID.2664.2664.4	K.HGS*WGSGLDMHTKPWIR.A	Sara_4_CID.1407.1407.3	K.RRS*PS*PAPPPPPPPPPR.K
JH_4_CID.2665.2665.3	K.HGS*WGSGLDMHTKPWIR.A	Sara_4_CID.1410.1410.2	K.ASHRS*KQ#RHK.K
JH_4_CID.2679.2679.3	R.RQSVELHSPQS*LPR.G	Sara_4_CID.1413.1413.3	K.IEDVGS*DEEDDSGKDKK.K
JH_4_CID.2682.2682.2	K.NFETNDLAFS*PK.G	Sara_4_CID.1414.1414.3	K.VLHAQCHSTPDS*AEDVR.K
JH_4_CID.2684.2684.3	K.GATPAEDDEDNDIDLFGS*DEEEEDKEAAR.L	Sara_4_CID.1415.1415.4	K.VTNWVLNTFLCY*LK.K
JH_4_CID.2685.2685.2	R.SAS*PDDDLGSSNWEAADLGNEER.K	Sara_4_CID.1417.1417.2	K.T*IAQMIEDEQR.K
JH_4_CID.2686.2686.2	R.IDIS*PSTFR.K	Sara_4_CID.1418.1418.2	K.QLS*LR.K
JH_4_CID.2698.2698.3	R.QSVELHSPQS*LPR.G	Sara_4_CID.1419.1419.2	K.KQQ#LAT*EFN#RK.K
JH_4_CID.2710.2710.4	R.LGLAVIHGEAQCTELDMDDGRHS*PPMVK.N	Sara_4_CID.1420.1420.3	K.SELNEIKENQRS*PVR.K
JH_4_CID.2722.2722.3	R.RQSVELHSPQS*LPR.G	Sara_4_CID.1422.1422.2	K.SAS*SDTSEELNAQDSPK.K
JH_4_CID.2723.2723.3	K.GATPAEDDEDNDIDLFGS*DEEEEDKEAAR.L	Sara_4_CID.1424.1424.3	K.GYTS*DSEVYTDHGRPGK.K
JH_4_CID.2731.2731.2	R.SQS*FPDVEPQLPQAPAR.G	Sara_4_CID.1429.1429.2	K.AGGAGEGS*DDDTSLT.K
JH_4_CID.2740.2740.3	R.QSVELHSPQS*LPR.G	Sara_4_CID.1432.1432.2	K.YGMGTS*VER.K
JH_4_CID.2741.2741.3	R.HAFSPVAS*VESASGEVLHSPK.V	Sara_4_CID.1433.1433.2	K.FGKS*LFHDIK.K
JH_4_CID.2744.2744.3	R.LKQLSVPAS*DEEDEVPVPVPR.G	Sara_4_CID.1435.1435.2	K.TRTFS*ATVR.K
JH_4_CID.2758.2758.3	R.RQSVELHSPQS*LPR.G	Sara_4_CID.1436.1436.3	K.FQ#TEIVTSSQGS*VEEDFGR.K
JH_4_CID.2765.2765.2	R.NLGS*INTELQDVQR.I	Sara_4_CID.1439.1439.2	K.HAEAT*LGSGNLR.K
JH_4_CID.2771.2771.2	R.IQQFDDGGS*DEEDIWEEK.H	Sara_4_CID.1442.1442.3	K.SRS*RDDLYDPDDPR.K
JH_4_CID.2772.2772.3	R.MLPHAPGVQMQAIPEDAIPEES*GDEDEEDPDKR.I	Sara_4_CID.1445.1445.2	K.AIYQGPSS*PDKS.K
JH_4_CID.2775.2775.3	R.QSVELHSPQS*LPR.G	Sara_4_CID.1446.1446.2	K.ALST*ESIER.K
JH_4_CID.2779.2779.4	R.LSSESHHGGS*PIHWVLPAGMSAK.M	Sara_4_CID.1447.1447.3	K.SATIVMLT*N#LK.K
JH_4_CID.2780.2780.3	K.EDSCVQPQSLLTSQENNSTSSPARNS*LTQEV.-	Sara_4_CID.1454.1454.3	K.YHGHS*MSDPGVS*YR.K
JH_4_CID.2784.2784.3	K.LKELFDYS*PPLHK.S	Sara_4_CID.1459.1459.4	K.ESDDKPEIEDVGS*DEEEEEKKDGDKK.K
JH_4_CID.2791.2791.3	R.RQSVELHSPQS*LPR.G	Sara_4_CID.1460.1460.4	K.LLKPGEEPSEYT*DEEDTKDHSK.K
JH_4_CID.2797.2797.2	R.VDS*TTCLFPVEEK.A	Sara_4_CID.1461.1461.2	K.ESLKEEDES*DDDNM.K
JH_4_CID.2810.2810.4	R.M#EHIPESRPLS*PTAFSLESLRK.N	Sara_4_CID.1463.1463.4	K.LLKPGEEPSEYT*DEEDTKDHSKQD.K
JH_4_CID.2813.2813.2	K.QLSVPAS*DEEDEVPVPVPR.G	Sara_4_CID.1464.1464.2	K.LAGS*LR.K
JH_4_CID.2821.2821.3	K.LKELFDYS*PPLHK.S	Sara_4_CID.1468.1468.2	K.YGMGTS*VER.K
JH_4_CID.2827.2827.3	R.EFITGDVEPTDAESAWHS*ENEEDDKLAGDMK.N	Sara_4_CID.1469.1469.3	K.YTTALLNQT*GIPR.K
JH_4_CID.2831.2831.3	R.RQSVELHSPQS*LPR.G	Sara_4_CID.1470.1470.3	K.LLKPGEEPSEYT*DEEDTKDHSKQD.K
JH_4_CID.2835.2835.3	R.S*FSMHDLTAIQGDEPVGHRPYQTLPEAK.R	Sara_4_CID.1471.1471.3	K.LGNRKS*VVFTSAR.K
JH_4_CID.2838.2838.2	R.RDS*VLWSDIPK.G	Sara_4_CID.1474.1474.2	K.VRPASSAAS*VYAGAGGSGSR.K
JH_4_CID.2839.2839.3	R.SKS*QLS*LLTHDPPLAVADHK.S	Sara_4_CID.1475.1475.3	K.VRPASSAAS*VYAGAGGSGSR.K
JH_4_CID.2840.2840.4	R.LGIAVIHGEAQDAESDLVDGRHS*PPMVR.S	Sara_4_CID.1477.1477.3	K.VAQPYPEFSMPIS*K.K
JH_4_CID.2841.2841.2	K.LLSEQDGS*LKDILR.R	Sara_4_CID.1480.1480.3	K.EELEQQT*DGDCDEEDDDKDGEMPK.K
JH_4_CID.2850.2850.4	R.SKS*QLS*LLTHDPPLAVADHK.S	Sara_4_CID.1482.1482.3	K.HPEAPDEES*DHDYQNHI.K
JH_4_CID.2852.2852.3	K.YGPVSVADTTGSGAADAKDDDDIDLFGS*DDEEESEDAKR.L	Sara_4_CID.1484.1484.2	K.IKACTGS*LNMTLQ#R.K
JH_4_CID.2853.2853.3	R.QSVELHSPQS*LPR.G	Sara_4_CID.1488.1488.2	K.N#T*PIVKAT*NR.K
JH_4_CID.2860.2860.3	R.KLS*GDQITLPTTVDYSSVPK.Q	Sara_4_CID.1489.1489.3	K.AKPS*PAPS*PTISAPDASGPQKR.K
JH_4_CID.2861.2861.2	R.KLS*GDQITLPTTVDYSSVPK.Q	Sara_4_CID.1492.1492.2	K.SKN#LKT*S*PR.K
JH_4_CID.2863.2863.3	R.VDIITEEMPENALPS*DEDDKDPNDPYR.A	Sara_4_CID.1496.1496.3	K.LRGSS*VASSVASEQ#R.K
JH_4_CID.2868.2868.4	K.KDKDDQEWESTS*PPKPTVYISGVIAR.G	Sara_4_CID.1502.1502.2	K.KDKET*S*K.K
JH_4_CID.2869.2869.3	K.ITKPGSIDSNNQLFAPGGRLS*WGK.G	Sara_4_CID.1503.1503.2	K.IQ#S*SGGS*SK.K
JH_4_CID.2871.2871.3	R.RQSVELHSPQS*LPR.G	Sara_4_CID.1505.1505.2	K.RGSIDS*PK.K
JH_4_CID.2873.2873.4	R.MEHIPESRPLS*PTAFSLESLRK.N	Sara_4_CID.1506.1506.2	K.ATAS*STPHK.K
JH_4_CID.2881.2881.3	K.SGKLS*QELDFVSHNVR.T	Sara_4_CID.1508.1508.2	K.LQ#S*LN#HK.K
JH_4_CID.2883.2883.3	K.KDKDDQEWESTS*PPKPTVYISGVIAR.G	Sara_4_CID.1509.1509.3	K.YTTALLNQT*GIPR.K
JH_4_CID.2885.2885.3	R.SKS*QLS*LLTHDPPLAVADHK.S	Sara_4_CID.1510.1510.4	K.LLKPGEEPSEYT*DEEDTKDHSKQD.K
JH_4_CID.2894.2894.3	R.QSVELHSPQS*LPR.G	Sara_4_CID.1512.1512.3	K.LT*DLM@RMCWQ#FN#PK.K
JH_4_CID.2895.2895.3	R.HAFSPVAS*VES*ASGEVLHSPK.V	Sara_4_CID.1522.1522.2	K.SS*RN#SLGR.K
JH_4_CID.2908.2908.4	R.MEHIPESRPLS*PTAFSLESLRK.N	Sara_4_CID.1524.1524.2	K.SALLDHVWVT*R.K
JH_4_CID.2912.2912.3	K.HSLPS*GLGLSETQITSHGFDSTK.E	Sara_4_CID.1525.1525.3	K.RLS*THSPFR.K
JH_4_CID.2917.2917.3	R.RQSVELHSPQS*LPR.G	Sara_4_CID.1527.1527.2	K.TS*LLS*K.K
JH_4_CID.2929.2929.3	K.AAEIPAVASCWVGPQVS*PEHK.E	Sara_4_CID.1529.1529.2	K.LELQGPRGS*PNAR.K
JH_4_CID.2936.2936.3	R.QSVELHSPQS*LPR.G	Sara_4_CID.1533.1533.2	K.SSQS*ESEIVPK.K
JH_4_CID.2941.2941.3	R.RGS*GDTSSLIDPDTSLSELR.E	Sara_4_CID.1537.1537.2	K.RGSIDS*PK.K
JH_4_CID.2950.2950.3	R.RQSVELHSPQS*LPR.G	Sara_4_CID.1538.1538.2	K.KDKET*S*K.K
JH_4_CID.2951.2951.3	K.SEQPLSQVLPTLS*PEHK.E	Sara_4_CID.1539.1539.2	K.IQ#S*SGGS*SK.K
JH_4_CID.2955.2955.4	K.GRTDGDWDDQEVLDYFSDKES*AK.Q	Sara_4_CID.1540.1540.3	K.KDRLS*ASDM@LQVR.K
JH_4_CID.2965.2965.3	R.HAFSPVASVES*ASGEVLHSPK.V	Sara_4_CID.1541.1541.2	K.LES*S*KKK.K
JH_4_CID.2966.2966.2	R.TPEELDDS*DFETEDFDVR.S	Sara_4_CID.1544.1544.2	K.LQ#S*LN#HK.K
JH_4_CID.2969.2969.3	R.VMTIPYQPMPASS*PVICAGGQDR.C	Sara_4_CID.1553.1553.2	K.QEGRT*VVVVNS*PR.K
JH_4_CID.2971.2971.3	R.QSVELHSPQS*LPR.G	Sara_4_CID.1554.1554.2	K.HTGPNS*PDTANDGFVR.K
JH_4_CID.2973.2973.3	K.VASQ@KGMSVYGLGRQVY*DPK.Y	Sara_4_CID.1555.1555.2	K.VQGTGVT*PPPTPSGTR.K
JH_4_CID.2982.2982.2	R.ASS*LEDLVLK.E	Sara_4_CID.1557.1557.2	K.SS*RN#SLGR.K
JH_4_CID.2986.2986.3	K.YGPVSVADTTGSGAADAKDDDDIDLFGS*DDEEESEDAK.R	Sara_4_CID.1562.1562.2	K.TS*LLS*K.K
JH_4_CID.2987.2987.2	R.WLDES*DAEMELR.A	Sara_4_CID.1564.1564.3	K.SRDLGAIVY*CVGVK.K
JH_4_CID.2989.2989.3	R.RQSVELHSPQS*LPR.G	Sara_4_CID.1566.1566.3	K.TSFDENDS*EELEDKDSK.K
JH_4_CID.2990.2990.3	K.SQLS*LLTHDPPLAVADHK.S	Sara_4_CID.1567.1567.2	K.KDY*Q#R.K
JH_4_CID.3001.3001.3	R.HAFSPVASVES*ASGEVLHSPK.V	Sara_4_CID.1571.1571.2	K.SRSLS*PGR.K
JH_4_CID.3002.3002.3	R.KKS*PNELVDDLFK.G	Sara_4_CID.1572.1572.2	K.KDKET*S*K.K
JH_4_CID.3004.3004.2	R.TPEELDDS*DFETEDFDVR.S	Sara_4_CID.1573.1573.2	K.IQ#S*SGGS*SK.K
JH_4_CID.3014.3014.3	K.MEDPGSVLST*ACGTPGYVAPEVLAQKPYSK.A	Sara_4_CID.1574.1574.3	K.LQVNY*LGNYIPR.K
JH_4_CID.3017.3017.2	R.KKS*PNELVDDLFK.G	Sara_4_CID.1576.1576.2	K.MKN#FET*N#DLAFS*PK.K
JH_4_CID.3020.3020.2	R.WLDES*DAEMELR.A	Sara_4_CID.1578.1578.2	K.LQ#S*LN#HK.K
JH_4_CID.3022.3022.3	R.RQSVELHSPQS*LPR.G	Sara_4_CID.1580.1580.2	K.ATAS*STPHK.K
JH_4_CID.3024.3024.3	K.DKDDQEWESTS*PPKPTVYISGVIAR.G	Sara_4_CID.1586.1586.3	K.RT*VEKT*WKLMDK.K
JH_4_CID.3038.3038.4	K.DKDDQEWESTSPPKPT*VYISGVIAR.G	Sara_4_CID.1592.1592.2	K.SS*RN#SLGR.K
JH_4_CID.3041.3041.2	R.ARES*PVHSICDELF.-	Sara_4_CID.1594.1594.2	K.AT*LSKHQ#AVQLPR.K
JH_4_CID.3042.3042.3	R.QSVELHSPQS*LPR.G	Sara_4_CID.1602.1602.4	K.GHKYVT*VVAN#FGATVVEK.K
JH_4_CID.3044.3044.3	K.YGPVSVADTTGSGAADAKDDDDIDLFGS*DDEEESEDAK.R	Sara_4_CID.1604.1604.3	K.QKGVVRPS*MSQCSSLKK.K
JH_4_CID.3049.3049.3	R.RLS*ENSCSLDDLEIGAGHLSSSAFNSEK.N	Sara_4_CID.1606.1606.3	K.LQVNY*LGNYIPR.K
JH_4_CID.3051.3051.3	K.YLS*FTPPEKDGFPSGTPALNTK.G	Sara_4_CID.1607.1607.2	K.SRSLS*PGR.K
JH_4_CID.3055.3055.3	K.DKDDQEWESTS*PPKPTVYISGVIAR.G	Sara_4_CID.1608.1608.2	K.KDKET*S*K.K
JH_4_CID.3056.3056.3	K.VEMGTSSQNDVDM#SWIPQETLNQINKAS*PR.R	Sara_4_CID.1609.1609.2	K.IQ#S*SGGS*SK.K
JH_4_CID.3058.3058.3	R.RQSVELHSPQS*LPR.G	Sara_4_CID.1610.1610.2	K.TFS*ATVR.K
JH_4_CID.3060.3060.3	R.RFS*FCFSPEPEAEAAAGPGPCER.L	Sara_4_CID.1611.1611.3	K.AALY*FQRALKLN#PR.K
JH_4_CID.3080.3080.3	R.QSVELHSPQS*LPR.G	Sara_4_CID.1613.1613.4	K.ITGTKN#LHVS*QVVHK.K
JH_4_CID.3083.3083.2	R.ARES*PVHSICDELF.-	Sara_4_CID.1621.1621.3	K.ESDDKPEIEDVGS*DEEEEEKK.K
JH_4_CID.3087.3087.3	K.AIGGIILTAS*HNPGGPNGDFGIK.F	Sara_4_CID.1624.1624.3	K.LLS*AQIASYQR.K
JH_4_CID.3090.3090.3	R.M#EHIPESRPLS*PTAFSLESLR.K	Sara_4_CID.1627.1627.2	K.STLTS*RGR.K
JH_4_CID.3093.3093.3	K.DKDDQEWESTS*PPKPTVYISGVIAR.G	Sara_4_CID.1628.1628.2	K.AEEDEILNRS*PR.K
JH_4_CID.3100.3100.3	R.RQSVELHSPQS*LPR.G	Sara_4_CID.1629.1629.2	K.ATAS*STPHK.K
JH_4_CID.3106.3106.3	K.AIGGIILTAS*HNPGGPN@GDFGIK.F	Sara_4_CID.1634.1634.3	K.AEEDEILNRS*PR.K
JH_4_CID.3114.3114.2	R.RFS*LSILR.D	Sara_4_CID.1636.1636.2	K.LQ#S*LN#HK.K
JH_4_CID.3115.3115.3	R.QSVELHSPQS*LPR.G	Sara_4_CID.1637.1637.3	K.RRQSVELHS*PQSLPR.K
JH_4_CID.3118.3118.2	R.ARES*PVHSICDELF.-	Sara_4_CID.1638.1638.2	K.RTQT*HLN#N#SR.K
JH_4_CID.3128.3128.3	R.TDGDWDDQEVLDYFS*DKESAK.Q	Sara_4_CID.1641.1641.2	K.KDKET*S*K.K
JH_4_CID.3137.3137.3	R.RQSVELHSPQS*LPR.G	Sara_4_CID.1642.1642.2	K.IQ#SS*GGSS*K.K
JH_4_CID.3146.3146.3	R.MEHIPESRPLS*PTAFSLESLR.K	Sara_4_CID.1643.1643.2	K.TFS*ATVR.K
JH_4_CID.3150.3150.3	R.YQDEVFGGFVTEPQEES*EEEVEEPEER.Q	Sara_4_CID.1645.1645.2	K.AS*RDSILSEM@KM@LK.K
JH_4_CID.3154.3154.2	R.ARES*PVHSICDELF.-	Sara_4_CID.1646.1646.3	K.LAS*IAAELQFRSLSR.K
JH_4_CID.3156.3156.4	R.MEHIPESRPLS*PTAFSLESLR.K	Sara_4_CID.1648.1648.2	K.M@AAM@S*LLQ#R.K
JH_4_CID.3170.3170.3	K.VLTPTQVMNRPSS*ISWDGLN@PGK.L	Sara_4_CID.1649.1649.2	K.RRGARS*AS*PGR.K
JH_4_CID.3172.3172.3	R.RQSVELHSPQS*LPR.G	Sara_4_CID.1650.1650.4	K.RRQSVELHSPQS*LPR.K
JH_4_CID.3181.3181.3	R.MEHIPESRPLS*PTAFSLESLR.K	Sara_4_CID.1651.1651.2	K.SSGQLKS*GGS*Q#LK.K
JH_4_CID.3186.3186.3	R.QSVELHSPQS*LPR.G	Sara_4_CID.1652.1652.3	K.AVLY*HLSGHLQ#KQ#PK.K
JH_4_CID.3189.3189.2	R.ARES*PVHSICDELF.-	Sara_4_CID.1653.1653.2	K.RGGT*RATAGPR.K
JH_4_CID.3205.3205.3	R.SPS*WEPFRDWYPAHSR.L	Sara_4_CID.1655.1655.3	K.AKRPELRNY*FR.K
JH_4_CID.3217.3217.3	R.QSVELHSPQS*LPR.G	Sara_4_CID.1656.1656.2	K.NAS*VPNLR.K
JH_4_CID.3224.3224.2	R.ARES*PVHSICDELF.-	Sara_4_CID.1657.1657.3	K.IM@DGLKS*IN#R.K
JH_4_CID.3227.3227.3	R.TQLWASEPGT*PPAPTSLPSQNPILK.N	Sara_4_CID.1658.1658.3	K.MPRRAGS*GQ#LPLPR.K
JH_4_CID.3258.3258.3	K.VEM#GTSSQNDVDMSWIPQETLNQINKAS*PR.R	Sara_4_CID.1659.1659.2	K.S*TTFSTNYR.K
JH_4_CID.3270.3270.3	R.QSVELHSPQS*LPR.G	Sara_4_CID.1662.1662.2	K.AEEDEILNRS*PR.K
JH_4_CID.3294.3294.3	K.VGIFSSQSVSS*PLLET*VQQRTPSR.E	Sara_4_CID.1663.1663.2	K.STLTS*RGR.K
JH_4_CID.3297.3297.2	R.ARES*PVHSICDELF.-	Sara_4_CID.1666.1666.2	K.DVYLS*PR.K
JH_4_CID.3310.3310.3	R.QSVELHSPQS*LPR.G	Sara_4_CID.1667.1667.3	K.S*IKASIAVHSPQKS*TK.K
JH_4_CID.3311.3311.3	R.SFGS*GTELGHWVTTPPDIPGSR.N	Sara_4_CID.1674.1674.3	K.KEKS*PELPEPSVR.K
JH_4_CID.3312.3312.2	R.LEVTS*DSEDASEVPEWLR.E	Sara_4_CID.1676.1676.3	K.AEEDEILNRS*PR.K
JH_4_CID.3324.3324.2	R.TALPTSGSS*TGELELLAGEVPAR.S	Sara_4_CID.1677.1677.3	K.RQSVELHSPQS*LPR.K
JH_4_CID.3337.3337.3	K.VEMGTSSQNDVDMSWIPQET*LNQINKASPR.R	Sara_4_CID.1679.1679.2	K.EQEDVVT*LSCYTK.K
JH_4_CID.3345.3345.2	K.LVSFHDDS*DEDLLHI.-	Sara_4_CID.1680.1680.2	K.KGDTDHS*R.K
JH_4_CID.3350.3350.4	K.VEMGTSSQNDVDMSWIPQETLNQINKAS*PR.R	Sara_4_CID.1681.1681.2	K.IQ#S*SGGS*SK.K
JH_4_CID.3361.3361.3	R.RQSVELHSPQS*LPR.G	Sara_4_CID.1683.1683.2	K.RRGARS*AS*PGR.K
JH_4_CID.3363.3363.2	R.MAMPINVS*DPDLLR.H	Sara_4_CID.1684.1684.2	K.VLHGAQTS*DEEKDF.K
JH_4_CID.3370.3370.3	K.VEMGTSSQNDVDMSWIPQET*LNQINKASPR.R	Sara_4_CID.1685.1685.2	K.SRS*PTPPS*IAAK.K
JH_4_CID.3374.3374.3	R.TNTNVNCPIECFMPLDVQADRDDS*RE.-	Sara_4_CID.1688.1688.4	K.RRQSVELHSPQS*LPR.K
JH_4_CID.3396.3396.3	R.QSVELHSPQS*LPR.G	Sara_4_CID.1690.1690.3	K.LCLIST*FLEDGIR.K
JH_4_CID.3403.3403.2	R.SLS*VTSLGGLPAWEAER.L	Sara_4_CID.1691.1691.3	K.VLHGAQTS*DEEKDF.K
JH_4_CID.3406.3406.3	R.TNTNVNCPIECFMPLDVQADRDDS*RE.-	Sara_4_CID.1692.1692.2	K.ATAS*STPHK.K
JH_4_CID.3407.3407.3	K.VEMGTSSQNDVDMSWIPQET*LNQINKASPR.R	Sara_4_CID.1697.1697.2	K.STLTS*RGR.K
JH_4_CID.3430.3430.3	R.RRGS*SIPQFTNSPTMVIMVGLPAR.G	Sara_4_CID.1698.1698.2	K.AVPT*TTCGTGSAPK.K
JH_4_CID.3431.3431.2	R.FIIGSVSEDNS*EDEISNLVK.L	Sara_4_CID.1699.1699.2	K.AEEDEILNRS*PR.K
JH_4_CID.3463.3463.3	K.KTSFDQDS*DVDIFPSDFTSEPPALPR.T	Sara_4_CID.1700.1700.3	K.S*IKASIAVHSPQKS*TK.K
JH_4_CID.3477.3477.2	R.S*QNNFVAILDLPEGEHQYK.F	Sara_4_CID.1702.1702.3	K.TGEPDEEEGTFRSS*IR.K
JH_4_CID.3491.3491.3	K.GIPLPTGDTS*PEPELLPGDPLPPPK.E	Sara_4_CID.1704.1704.2	K.TGEPDEEEGTFRSS*IR.K
JH_4_CID.3497.3497.2	K.GIPLPTGDTS*PEPELLPGDPLPPPK.E	Sara_4_CID.1705.1705.4	K.SYHQAYEPDYEGRYS*PSYDRR.K
JH_4_CID.3507.3507.4	K.RS*SKEEADMAYSAFLFQSSTIAAQVHDGPQEA.-	Sara_4_CID.1707.1707.3	K.RPGPEHSLGLEKES*DEEPED.K
JH_4_CID.3512.3512.3	R.DHGDLAFVDVPNDS*PFQIVK.N	Sara_4_CID.1708.1708.3	K.SYHQAYEPDYEGRYS*PSYDRR.K
JH_4_CID.3513.3513.3	R.QSVELHSPQS*LPR.G	Sara_4_CID.1709.1709.2	K.LQ#S*LN#HK.K
JH_4_CID.3531.3531.2	R.NLS*LPFILHEK.T	Sara_4_CID.1712.1712.2	K.AGEQ#LPWPAHGS*K.K
JH_4_CID.3636.3636.2	K.GLSAS*LPDLDSESWIEVK.K	Sara_4_CID.1713.1713.3	K.T*EKRSPGAPS*IR.K
JH_4_CID.3650.3650.2	K.ASS*FADMMGILK.D	Sara_4_CID.1718.1718.3	K.RQSVELHSPQS*LPR.K
JH_4_CID.3654.3654.3	R.RGS*SIPQFTNSPTMVIMVGLPAR.G	Sara_4_CID.1720.1720.3	K.IRPSRS*SQSAM@LR.K
JH_4_CID.3672.3672.3	K.GDMS*DEDDENEFFDAPEIITMPENLGHKR.T	Sara_4_CID.1721.1721.2	K.RLN#T*VPNLS*R.K
JH_4_CID.3674.3674.3	K.RLS*LESEGANEGAAAAPELSALEEAFRR.F	Sara_4_CID.1722.1722.2	K.SST*PLPTVSSSAENTR.K
JH_4_CID.3682.3682.3	R.RGSS*IPQFTNSPTMVIMVGLPAR.G	Sara_4_CID.1723.1723.3	K.LLKPGEEPSEYTDEEDT*K.K
JH_4_CID.3702.3702.3	R.AVVLPISLATTFKQDS*PGQSSGFVYSR.S	Sara_4_CID.1725.1725.3	K.ESDDKPEIEDVGS*DEEEEEK.K
JH_4_CID.3704.3704.3	K.IADFGLSNMMSDGEFLRT*SCGSPNYAAPEVISGR.L	Sara_4_CID.1727.1727.2	K.RQSVELHSPQS*LPR.K
JH_4_CID.3808.3808.3	R.RDS*FIGTPYWMAPEVVMCETSK.D	Sara_4_CID.1728.1728.3	K.NAIHTYVQAGS*HIAAK.K
JH_4_CID.3809.3809.3	K.GDMS*DEDDENEFFDAPEIITMPENLGHK.R	Sara_4_CID.1730.1730.3	K.AEEDEILNRS*PR.K
JH_4_CID.3846.3846.2	R.ATS*NVFAMFDQSQIQEFK.E	Sara_4_CID.1733.1733.2	K.DRIGGGGS*VVDCR.K
JH_4_CID.3857.3857.3	R.ATS*NVFAMFDQSQIQEFK.E	Sara_4_CID.1734.1734.3	K.TGEPDEEEGTFRS*SIR.K
JH_4_CID.3871.3871.3	K.AFPKEELAS*DLEEMATSSISVPK.K	Sara_4_CID.1736.1736.2	K.ESDDKPEIEDVGS*DEEEEEK.K
JH_4_CID.3884.3884.3	K.TSVTVYPGDVFCLHTPGGGGYGDPEDPAPPPGS*PPLFPAFPER.G	Sara_4_CID.1737.1737.2	K.RCHKQPLIS*LPR.K
JH_4_CID.3890.3890.3	R.TVPAAVPGICFLS*GGMSEEDATLNLNAINR.C	Sara_4_CID.1739.1739.2	K.TGEPDEEEGTFRSS*IR.K
JH_4_CID.3917.3917.3	K.VLEIPDRDS*EEELEHVIEQIAYR.D	Sara_4_CID.1741.1741.3	K.SKGQQALHPT*Q#TTVPR.K
JH_4_CID.3930.3930.4	K.VLEIPDRDS*EEELEHVIEQIAYR.D	Sara_4_CID.1744.1744.2	K.SSM@S*GLHLVK.K
JH_4_CID.3940.3940.3	K.LLDFGSLS*NLQVTQPTVGMNFK.T	Sara_4_CID.1746.1746.2	K.N#YIWALS*EILR.K
JH_4_CID.3958.3958.3	K.VLEIPDRDS*EEELEHVIEQIAYR.D	Sara_4_CID.1749.1749.2	K.DIKPDS*FCLPR.K
JH_4_CID.3998.3998.2	K.EELAS*DLEEMATSSISVPK.K	Sara_4_CID.1750.1750.3	K.N#PKVAS*VSVQLEM@K.K
JH_4_CID.4043.4043.2	R.TWT*LCGTPEYLAPEIILSK.G	Sara_4_CID.1751.1751.2	K.AEEDEILNRS*PR.K
JH_4_CID.4053.4053.3	R.TWT*LCGTPEYLAPEIILSK.G	Sara_4_CID.1754.1754.3	K.RGRKPKY*QMQ#EETLPR.K
JH_4_CID.4073.4073.3	R.KLS*DFGQETSYIEDNSNQNGAISLIFSLK.E	Sara_4_CID.1755.1755.4	K.SKKPARPNSEVLLS*GSEDADDPNKLSK.K
JH_4_CID.4082.4082.2	R.T*WTLCGTPEYLAPEIILSK.G	Sara_4_CID.1758.1758.2	K.KDKET*S*K.K
JH_4_CID.4092.4092.3	K.VIHDNFGIVEGLMTTVHAITAT*QK.T	Sara_4_CID.1762.1762.3	K.RQSVELHSPQS*LPR.K
JH_4_CID.4095.4095.4	K.VIHDNFGIVEGLMTTVHAIT*ATQK.T	Sara_4_CID.1767.1767.2	K.M@LTM@SVTLS*PLR.K
JH_4_CID.4128.4128.3	K.VIHDNFGIVEGLMTTVHAITAT*QK.T	Sara_4_CID.1769.1769.3	K.IRPSRS*SQ#SAM@LR.K
JH_4_CID.4142.4142.2	R.FALGLSGGS*LVSMLAR.D	Sara_4_CID.1770.1770.3	K.QES*DPEDDDVKKPALQSSVVATSK.K
JH_4_CID.4180.4180.3	R.KLS*DFGQETSYIEDNSNQN@GAISLIFSLK.E	Sara_4_CID.1772.1772.2	K.HIVQKQ#QT*DN#PKGMDEQLTS*LK.K
JH_4_CID.4278.4278.3	R.S*SSLSDPLEESSPIAAIFDTENLEK.I	Sara_4_CID.1774.1774.2	K.SS*RN#SLGR.K
		Sara_4_CID.1783.1783.2	K.NRLARELPS*AVS*R.K
		Sara_4_CID.1784.1784.3	K.SRSRSPDSSASRS*QSSPR.K
		Sara_4_CID.1786.1786.2	K.HEGEKLS*LPR.K
		Sara_4_CID.1789.1789.2	K.RQSVELHSPQS*LPR.K
		Sara_4_CID.1790.1790.3	K.ARSTPS*PVPQ#PR.K
		Sara_4_CID.1791.1791.3	K.QQ#KPT*LSGQRFK.K
		Sara_4_CID.1792.1792.3	K.SKES*LQEAGKSDANTDLIGGSPK.K
		Sara_4_CID.1795.1795.2	K.RIN#VY*FDIPR.K
		Sara_4_CID.1799.1799.2	K.EEAS*DDDMEGDEAVVR.K
		Sara_4_CID.1800.1800.3	K.AGGRRAAGS*GPGPGGRPGR.K
		Sara_4_CID.1802.1802.3	K.RQSVELHSPQS*LPR.K
		Sara_4_CID.1807.1807.4	K.RQSVELHSPQS*LPR.K
		Sara_4_CID.1809.1809.3	K.SSS*PVTELTARS*PVKQDK.K
		Sara_4_CID.1810.1810.4	K.LVQ#KEGGDQ#GET*RPR.K
		Sara_4_CID.1811.1811.3	K.N#PKVAS*VSVQLEM@K.K
		Sara_4_CID.1812.1812.2	K.HIVQKQ#QT*DN#PKGMDEQLTS*LK.K
		Sara_4_CID.1814.1814.2	K.N#YIWALS*EILR.K
		Sara_4_CID.1816.1816.2	K.SS*RN#SLGR.K
		Sara_4_CID.1817.1817.3	K.AVLY*HLSGHLQ#KQ#PK.K
		Sara_4_CID.1818.1818.2	K.FT*IQLQ#LS*QK.K
		Sara_4_CID.1819.1819.3	K.LRNS*QGKS*ALELAAPK.K
		Sara_4_CID.1820.1820.4	K.LLN#Q#QVHSLT*VEM@K.K
		Sara_4_CID.1823.1823.3	K.DRPHFEHFVS*M@NR.K
		Sara_4_CID.1825.1825.2	K.KFCIQQVGDVT*NR.K
		Sara_4_CID.1826.1826.3	K.RIY*ALMEKDS*LPR.K
		Sara_4_CID.1827.1827.2	K.GEPNVSY*ICSR.K
		Sara_4_CID.1828.1828.2	K.VKPQ#HVST*HFLPR.K
		Sara_4_CID.1830.1830.2	K.RQSVELHSPQS*LPR.K
		Sara_4_CID.1831.1831.3	K.FLLS*PVIQ#KGNYR.K
		Sara_4_CID.1833.1833.2	K.RIN#VY*FDIPR.K
		Sara_4_CID.1834.1834.3	K.RPHTPT*PGIYMGRPTYGSSR.K
		Sara_4_CID.1835.1835.4	K.RPHT*PTPGIYMGRPTYGSSR.K
		Sara_4_CID.1837.1837.2	K.EKS*PELPEPSVR.K
		Sara_4_CID.1838.1838.3	K.SRSLTRS*GSRSQSR.K
		Sara_4_CID.1840.1840.2	K.TASLTSAAS*IDGSR.K
		Sara_4_CID.1841.1841.3	K.RDHIS*HFILR.K
		Sara_4_CID.1844.1844.3	K.RQSVELHSPQS*LPR.K
		Sara_4_CID.1846.1846.3	K.WT*RAIRNVM@AGTLEK.K
		Sara_4_CID.1848.1848.4	K.RQSVELHSPQS*LPR.K
		Sara_4_CID.1849.1849.3	K.ELEKPIQSKPQSPVIQATAGS*PK.K
		Sara_4_CID.1851.1851.2	K.AAQ#N#IS*KTIATSQ#NR.K
		Sara_4_CID.1853.1853.4	K.DKFS*PTQDRPESSTVLKDTPR.K
		Sara_4_CID.1854.1854.4	K.QRLT*EPQHGLGS*Q#R.K
		Sara_4_CID.1856.1856.3	K.DKFS*PTQDRPESSTVLKDTPR.K
		Sara_4_CID.1859.1859.3	K.KM@WAFTIAFFS*LK.K
		Sara_4_CID.1860.1860.2	K.RGLQ#Q#VT*GHGGLR.K
		Sara_4_CID.1862.1862.3	K.KSVQFPT*FPSSR.K
		Sara_4_CID.1866.1866.2	K.LTITYGS*K.K
		Sara_4_CID.1869.1869.2	K.Q#FYS*VDR.K
		Sara_4_CID.1870.1870.3	K.N#PKVAS*VSVQLEM@K.K
		Sara_4_CID.1872.1872.2	K.RQSVELHSPQS*LPR.K
		Sara_4_CID.1874.1874.3	K.FLLS*PVIQ#KGNYR.K
		Sara_4_CID.1876.1876.2	K.KLQT*Q#R.K
		Sara_4_CID.1877.1877.2	K.RLS*LTPDPEK.K
		Sara_4_CID.1879.1879.3	K.RQSVELHSPQS*LPR.K
		Sara_4_CID.1881.1881.3	K.DIHLEMENLVN#S*RT*TPK.K
		Sara_4_CID.1883.1883.2	K.QSVELHSPQS*LPR.K
		Sara_4_CID.1884.1884.3	K.QSVELHSPQS*LPR.K
		Sara_4_CID.1887.1887.2	K.AGS*PQLDDIR.K
		Sara_4_CID.1889.1889.3	K.IRPSRS*SQ#SAM@LR.K
		Sara_4_CID.1890.1890.2	K.SRS*GEGEVSGLMR.K
		Sara_4_CID.1894.1894.2	K.STLTS*RGR.K
		Sara_4_CID.1895.1895.2	K.M@ALKM@VKGS*IDR.K
		Sara_4_CID.1896.1896.3	K.VQ#NTRKDVT*YR.K
		Sara_4_CID.1898.1898.3	K.DVKT*ALIKT*LST*R.K
		Sara_4_CID.1901.1901.3	K.KGWN#YDTVNT*PIPR.K
		Sara_4_CID.1902.1902.3	K.RFS*FKKS*FK.K
		Sara_4_CID.1905.1905.2	K.KDKET*S*K.K
		Sara_4_CID.1907.1907.3	K.TDSREDEIS*PPPPNPVVK.K
		Sara_4_CID.1910.1910.2	K.RQSVELHSPQS*LPR.K
		Sara_4_CID.1911.1911.2	K.RYLNEM@AS*IQ#K.K
		Sara_4_CID.1912.1912.2	K.TDSREDEIS*PPPPNPVVK.K
		Sara_4_CID.1914.1914.3	K.RQSVELHSPQS*LPR.K
		Sara_4_CID.1915.1915.3	K.QSVELHSPQS*LPR.K
		Sara_4_CID.1916.1916.2	K.QSVELHSPQS*LPR.K
		Sara_4_CID.1921.1921.2	K.SAS*PAPADVAPAQEDLR.K
		Sara_4_CID.1923.1923.2	K.KSS*PGTSNK.K
		Sara_4_CID.1924.1924.2	K.TAS*LTSAASIDGSR.K
		Sara_4_CID.1925.1925.3	K.AT*LQ#YRSLPRPS*K.K
		Sara_4_CID.1926.1926.3	K.KPPAPPS*PVQSQS*PSTNWS*PAAPAKK.K
		Sara_4_CID.1930.1930.2	K.LAY*Q#KRRES*IPR.K
		Sara_4_CID.1933.1933.2	K.TSS*VPEYVYK.K
		Sara_4_CID.1935.1935.2	K.SS*RN#SLGR.K
		Sara_4_CID.1938.1938.2	K.VGILS*GLS*ALPR.K
		Sara_4_CID.1940.1940.3	K.SAS*PAPADVAPAQEDLR.K
		Sara_4_CID.1942.1942.3	K.KGWN#YDTVNT*PIPR.K
		Sara_4_CID.1943.1943.2	K.KKM@S*PGNYGNTPRK.K
		Sara_4_CID.1944.1944.3	K.HYLSARN#GTGSSKS*K.K
		Sara_4_CID.1945.1945.3	K.VGILS*GLS*ALPR.K
		Sara_4_CID.1946.1946.2	K.M@RQLAHTGS*SGR.K
		Sara_4_CID.1947.1947.2	K.SSN#SLVFQT*LPR.K
		Sara_4_CID.1949.1949.2	K.Q#KMVS*ERER.K
		Sara_4_CID.1950.1950.3	K.HIKEEPLS*EEEPCTSTAVPSPEK.K
		Sara_4_CID.1953.1953.2	K.TDSREDEIS*PPPPNPVVK.K
		Sara_4_CID.1956.1956.2	K.QSVELHSPQS*LPR.K
		Sara_4_CID.1957.1957.3	K.QSVELHSPQS*LPR.K
		Sara_4_CID.1958.1958.3	K.RQSVELHSPQS*LPR.K
		Sara_4_CID.1961.1961.3	K.TVLCMASHS*GRLK.K
		Sara_4_CID.1963.1963.3	K.CHKQPLIS*LPR.K
		Sara_4_CID.1964.1964.2	K.YTT*IASHL.K
		Sara_4_CID.1965.1965.2	K.SAS*PAPADVAPAQEDLR.K
		Sara_4_CID.1968.1968.2	K.TAS*LTSAASIDGSR.K
		Sara_4_CID.1973.1973.2	K.SRPS*LPLPQSR.K
		Sara_4_CID.1975.1975.3	K.GENEETLGRPAQPPSAGETPHS*PGVEDAPIAK.K
		Sara_4_CID.1977.1977.2	K.SS*RN#SLGR.K
		Sara_4_CID.1978.1978.3	K.RKS*ELPQDVYTIK.K
		Sara_4_CID.1982.1982.2	K.RQSVELHSPQS*LPR.K
		Sara_4_CID.1984.1984.4	K.GENEETLGRPAQPPSAGETPHS*PGVEDAPIAK.K
		Sara_4_CID.1985.1985.2	K.M@RQLAHT*GSSGR.K
		Sara_4_CID.1986.1986.3	K.RTS*MGGTQQQFVEGVR.K
		Sara_4_CID.1987.1987.2	K.RTS*MGGTQQQFVEGVR.K
		Sara_4_CID.1991.1991.2	K.LEALQKT*T*PIR.K
		Sara_4_CID.1992.1992.3	K.LLEDN#VWEST*REGI.K
		Sara_4_CID.1993.1993.2	K.RDDLRRPS*TM@K.K
		Sara_4_CID.1994.1994.3	K.QPALVS*TPGLS*IK.K
		Sara_4_CID.1995.1995.3	K.KSTLALT*VSDEQ#AN#K.K
		Sara_4_CID.1996.1996.2	K.QSKEIAEGM@IS*EIR.K
		Sara_4_CID.1998.1998.3	K.QSVELHSPQS*LPR.K
		Sara_4_CID.2000.2000.3	K.TVLCMASHS*GRLK.K
		Sara_4_CID.2001.2001.2	K.SEPPTKSPASS*HQPSK.K
		Sara_4_CID.2002.2002.3	K.RQSVELHSPQS*LPR.K
		Sara_4_CID.2003.2003.2	K.VGILS*GLS*ALPR.K
		Sara_4_CID.2007.2007.2	K.GEVLYILDAT*NPR.K
		Sara_4_CID.2008.2008.2	K.LHSAT*GRHR.K
		Sara_4_CID.2009.2009.2	K.QKELEEIY*M@LPR.K
		Sara_4_CID.2010.2010.3	K.TCSRLDAISGS*LQ#R.K
		Sara_4_CID.2012.2012.2	K.QSVELHSPQS*LPR.K
		Sara_4_CID.2013.2013.2	K.QRENNQ#T*EKPGVPETSKEYAK.K
		Sara_4_CID.2015.2015.2	K.SSITM@TPPAS*PK.K
		Sara_4_CID.2017.2017.2	K.RT*RVN#GDNRL.K
		Sara_4_CID.2019.2019.3	K.QSIPSNDCPS*LN#AK.K
		Sara_4_CID.2020.2020.2	K.LLS*VQQDFTS*GLK.K
		Sara_4_CID.2021.2021.4	K.DN#VARMPMT*NIPR.K
		Sara_4_CID.2024.2024.3	K.DKS*PVREPIDNLTPEER.K
		Sara_4_CID.2026.2026.2	K.LQS*FPASK.K
		Sara_4_CID.2028.2028.2	K.M@RQLAHT*GSSGR.K
		Sara_4_CID.2030.2030.2	K.AGGLS*LVVN#VM@Q#R.K
		Sara_4_CID.2033.2033.2	K.CHKQ#PLIS*LPR.K
		Sara_4_CID.2034.2034.2	K.RDDLRRPS*TM@K.K
		Sara_4_CID.2036.2036.2	K.SVPTIDS*GNEDDDSSFK.K
		Sara_4_CID.2037.2037.2	K.QSGIGEPFQ#GKTS*LR.K
		Sara_4_CID.2040.2040.3	K.QSVELHSPQS*LPR.K
		Sara_4_CID.2042.2042.3	K.TVLCMASHS*GRLK.K
		Sara_4_CID.2043.2043.2	K.Q#KMVS*ERER.K
		Sara_4_CID.2044.2044.2	K.VGILS*GLS*ALPR.K
		Sara_4_CID.2045.2045.2	K.GEVLYILDAT*NPR.K
		Sara_4_CID.2047.2047.3	K.RQSVELHSPQS*LPR.K
		Sara_4_CID.2048.2048.2	K.ISARFS*DGLES*NR.K
		Sara_4_CID.2049.2049.2	K.LHSAT*GRHR.K
		Sara_4_CID.2052.2052.2	K.VQ#NTRKDVT*YR.K
		Sara_4_CID.2054.2054.3	K.QSIPSNDCPS*LN#AK.K
		Sara_4_CID.2055.2055.3	K.QQWEQ#N#S*RYFK.K
		Sara_4_CID.2056.2056.2	K.RFS*VSTLR.K
		Sara_4_CID.2057.2057.3	K.DKS*PVREPIDNLTPEER.K
		Sara_4_CID.2061.2061.2	K.QSVELHSPQS*LPR.K
		Sara_4_CID.2063.2063.2	K.T*EDLDDIIR.K
		Sara_4_CID.2066.2066.3	K.RSSDGSLS*HEDLAK.K
		Sara_4_CID.2068.2068.2	K.HHFEQ#PS*IIPR.K
		Sara_4_CID.2069.2069.2	K.SS*RN#SLGR.K
		Sara_4_CID.2070.2070.2	K.CHKQ#PLIS*LPR.K
		Sara_4_CID.2072.2072.2	K.VSGRTS*PLLLDR.K
		Sara_4_CID.2076.2076.2	K.LSGLS*FKR.K
		Sara_4_CID.2077.2077.2	K.EDEIS*PPPPNPVVK.K
		Sara_4_CID.2079.2079.2	K.ASLLEAHRS*CK.K
		Sara_4_CID.2080.2080.2	K.SIS*TVDLTEK.K
		Sara_4_CID.2082.2082.3	K.QSVELHSPQS*LPR.K
		Sara_4_CID.2083.2083.3	K.RQSVELHSPQS*LPR.K
		Sara_4_CID.2084.2084.3	K.TVLCMASHS*GRLK.K
		Sara_4_CID.2087.2087.2	K.RFGT*VLEALEK.K
		Sara_4_CID.2089.2089.2	K.GEVLYILDAT*NPR.K
		Sara_4_CID.2090.2090.2	K.VDGKTS*PVQSK.K
		Sara_4_CID.2092.2092.3	K.AILN#Y*IATKYDLYGK.K
		Sara_4_CID.2094.2094.2	K.AVTIQ#PS*AN#SER.K
		Sara_4_CID.2096.2096.2	K.QSVELHSPQS*LPR.K
		Sara_4_CID.2097.2097.2	K.RFS*VSTLR.K
		Sara_4_CID.2103.2103.2	K.STLT*SRGR.K
		Sara_4_CID.2104.2104.2	K.HHFEQ#PS*IIPR.K
		Sara_4_CID.2106.2106.2	K.CHKQ#PLIS*LPR.K
		Sara_4_CID.2110.2110.3	K.RKPS*VPDTASPADDSFVDPGER.K
		Sara_4_CID.2111.2111.2	K.MS*PS*YHQSK.K
		Sara_4_CID.2114.2114.2	K.EDEIS*PPPPNPVVK.K
		Sara_4_CID.2115.2115.2	K.SIFREES*PLR.K
		Sara_4_CID.2117.2117.3	K.QSVELHSPQS*LPR.K
		Sara_4_CID.2118.2118.3	K.RQSVELHSPQS*LPR.K
		Sara_4_CID.2120.2120.3	K.TVLCMASHS*GRLK.K
		Sara_4_CID.2122.2122.3	K.IRPSRS*SQ#SAM@LR.K
		Sara_4_CID.2124.2124.2	K.KNS*ATIPESDDL.K
		Sara_4_CID.2125.2125.2	K.LATTVS*APDLK.K
		Sara_4_CID.2126.2126.2	K.IRPSRS*SQ#SAM@LR.K
		Sara_4_CID.2129.2129.2	K.QPLLLS*EDEEDTKR.K
		Sara_4_CID.2131.2131.2	K.QSVELHSPQS*LPR.K
		Sara_4_CID.2133.2133.3	K.QPLLLS*EDEEDTKR.K
		Sara_4_CID.2138.2138.2	K.SS*RN#SLGR.K
		Sara_4_CID.2139.2139.3	K.RVS*VCAETFNPDEEEDNDPR.K
		Sara_4_CID.2141.2141.2	K.EAEPYY*LLLPR.K
		Sara_4_CID.2143.2143.3	K.RIDIS*PSTFRK.K
		Sara_4_CID.2145.2145.2	K.RVS*VCAETFNPDEEEDNDPR.K
		Sara_4_CID.2149.2149.2	K.CHKQ#PLIS*LPR.K
		Sara_4_CID.2152.2152.3	K.GSEDYPDPPLPHS*YSSDR.K
		Sara_4_CID.2154.2154.2	K.GSEDYPDPPLPHSYS*SDR.K
		Sara_4_CID.2156.2156.2	K.DRT*PPLLYR.K
		Sara_4_CID.2159.2159.3	K.RQSVELHSPQS*LPR.K
		Sara_4_CID.2160.2160.2	K.QPLLLS*EDEEDTKR.K
		Sara_4_CID.2161.2161.3	K.SLPKEEVAS*EPEEAASPITPK.K
		Sara_4_CID.2162.2162.2	K.KNS*ATIPESDDL.K
		Sara_4_CID.2163.2163.2	K.TVEIPEDEVVRT*PR.K
		Sara_4_CID.2166.2166.3	K.QPLLLS*EDEEDTKR.K
		Sara_4_CID.2169.2169.3	K.VRGWS*PPPEVR.K
		Sara_4_CID.2171.2171.3	K.RPLTTSPS*LEGTQETYTVAHEENVR.K
		Sara_4_CID.2173.2173.2	K.QSVELHSPQS*LPR.K
		Sara_4_CID.2174.2174.3	K.QSVELHSPQS*LPR.K
		Sara_4_CID.2175.2175.2	K.STLTS*RGR.K
		Sara_4_CID.2176.2176.2	K.AVEFRDSS*LPR.K
		Sara_4_CID.2177.2177.2	K.EAEPYY*LLLPR.K
		Sara_4_CID.2181.2181.2	K.AISKLT*T*RT*VKK.K
		Sara_4_CID.2183.2183.2	K.SSN#SLVFQT*LPR.K
		Sara_4_CID.2184.2184.2	K.SLS*PGGAALGYR.K
		Sara_4_CID.2187.2187.3	K.GSEDYPDPPLPHSYSS*DR.K
		Sara_4_CID.2188.2188.2	K.GSEDYPDPPLPHSYS*SDR.K
		Sara_4_CID.2189.2189.2	K.VVDYSQFQES*DDADEDYGR.K
		Sara_4_CID.2190.2190.3	K.RVS*VCAETFNPDEEEDNDPR.K
		Sara_4_CID.2194.2194.3	K.RQSVELHSPQS*LPR.K
		Sara_4_CID.2196.2196.3	K.ADAPDAGAQS*DSELPSYHQNDVSLDR.K
		Sara_4_CID.2205.2205.2	K.LT*LIDPET*LLPR.K
		Sara_4_CID.2206.2206.3	K.KAS*SQ#ERAPYVQ#KAR.K
		Sara_4_CID.2208.2208.2	K.AVEFRDSS*LPR.K
		Sara_4_CID.2209.2209.2	K.QSVELHSPQS*LPR.K
		Sara_4_CID.2210.2210.3	K.QSVELHSPQS*LPR.K
		Sara_4_CID.2211.2211.2	K.SSMS*GLHLVK.K
		Sara_4_CID.2212.2212.2	K.SS*RN#SLGR.K
		Sara_4_CID.2213.2213.3	K.KAQLPETIQDVERKS*TQEEDV.K
		Sara_4_CID.2215.2215.2	K.SQS*LPNSLDYAQTSER.K
		Sara_4_CID.2216.2216.4	K.RPS*TNDHSLDEGVGLVHSNTATEHIPSPAK.K
		Sara_4_CID.2217.2217.2	K.LS*KTN#FSNNNDFR.K
		Sara_4_CID.2218.2218.3	K.VRGWS*PPPEVR.K
		Sara_4_CID.2219.2219.2	K.MELGT*PLR.K
		Sara_4_CID.2220.2220.2	K.AYN#KAS*GWSVQ#Y*R.K
		Sara_4_CID.2222.2222.3	K.CSDVSELSSS*PPGPYHQEPYISKPEER.K
		Sara_4_CID.2223.2223.2	K.LEALQKT*T*PIR.K
		Sara_4_CID.2224.2224.2	K.LSGFS*FKK.K
		Sara_4_CID.2225.2225.3	K.RRDEDMLYS*PELAQR.K
		Sara_4_CID.2226.2226.2	K.LHVS*TINLQK.K
		Sara_4_CID.2227.2227.3	K.VVAGVAS*ALAHKYH.K
		Sara_4_CID.2229.2229.3	K.SRT*LS*QSSESGTLPSGPPGHTMEVSC.K
		Sara_4_CID.2230.2230.2	K.GITIQ#SAAVT*LDWK.K
		Sara_4_CID.2234.2234.3	K.SQS*LPNSLDYAQTSER.K
		Sara_4_CID.2236.2236.3	K.EAAPTVKS*SGWSRK.K
		Sara_4_CID.2240.2240.2	K.AEPEVKTPAS*K.K
		Sara_4_CID.2241.2241.2	K.ITLS*KHQ#S*VQ#LPR.K
		Sara_4_CID.2243.2243.3	K.IYHLPDAES*DEDEDFKEQTR.K
		Sara_4_CID.2244.2244.2	K.EDRS*RSK.K
		Sara_4_CID.2245.2245.3	K.QSVELHSPQS*LPR.K
		Sara_4_CID.2246.2246.2	K.QSVELHSPQS*LPR.K
		Sara_4_CID.2247.2247.3	K.RQSVELHSPQS*LPR.K
		Sara_4_CID.2248.2248.2	K.AVEFRDSS*LPR.K
		Sara_4_CID.2250.2250.4	K.IYHLPDAES*DEDEDFKEQTR.K
		Sara_4_CID.2254.2254.2	K.RLS*IATLR.K
		Sara_4_CID.2255.2255.2	K.IYHLPDAES*DEDEDFKEQTR.K
		Sara_4_CID.2257.2257.2	K.RIPYT*PGEIPK.K
		Sara_4_CID.2258.2258.2	K.LSGFS*FKK.K
		Sara_4_CID.2260.2260.3	K.LHLVENDFVGRQS*PAAR.K
		Sara_4_CID.2261.2261.2	K.LSCS*LEDLR.K
		Sara_4_CID.2262.2262.3	K.RIPYT*PGEIPK.K
		Sara_4_CID.2265.2265.3	K.TLS*QSSESGTLPSGPPGHTMEVSC.K
		Sara_4_CID.2266.2266.2	K.TLSQSS*ESGTLPSGPPGHTMEVSC.K
		Sara_4_CID.2268.2268.4	K.IGHHSTS*DDSSAYRS*VDEVNYWDK.K
		Sara_4_CID.2269.2269.2	K.ASS*VTTFTGEPNMCPR.K
		Sara_4_CID.2274.2274.2	K.AEPEVKTPAS*K.K
		Sara_4_CID.2275.2275.3	K.IGHHS*TSDDSSAYRS*VDEVNYWDK.K
		Sara_4_CID.2280.2280.3	K.T*RTSLHTLTGDLPK.K
		Sara_4_CID.2281.2281.2	K.AT*GTLLYGLASR.K
		Sara_4_CID.2282.2282.3	K.HGTDLWIDNMNSAPSHS*PEKK.K
		Sara_4_CID.2286.2286.3	K.QSVELHSPQS*LPR.K
		Sara_4_CID.2287.2287.2	K.QSVELHSPQS*LPR.K
		Sara_4_CID.2288.2288.3	K.RQSVELHSPQS*LPR.K
		Sara_4_CID.2289.2289.3	K.IYHLPDAES*DEDEDFKEQTR.K
		Sara_4_CID.2290.2290.4	K.HGTDLWIDNMNSAPS*HSPEKK.K
		Sara_4_CID.2292.2292.2	K.IT*LSKHQ#S*VQ#LPR.K
		Sara_4_CID.2297.2297.2	K.SSS*VGSSSSYPISSAVPR.K
		Sara_4_CID.2299.2299.2	K.ISASLM@GT*VMAK.K
		Sara_4_CID.2300.2300.2	K.HLGHAGT*PPKS*LPR.K
		Sara_4_CID.2301.2301.2	K.TS*PLLLDR.K
		Sara_4_CID.2303.2303.2	K.VN#GRNLLS*VDFDR.K
		Sara_4_CID.2304.2304.2	K.KT*EAKQ#SKDK.K
		Sara_4_CID.2307.2307.3	K.TVS*SPPTS*PRPGSAATMASSTSNIVPPR.K
		Sara_4_CID.2311.2311.2	K.NAEAVLQGPGIS*GK.K
		Sara_4_CID.2313.2313.2	K.GRPRS*LLS*LPR.K
		Sara_4_CID.2318.2318.2	K.ASLLYFIM@N#DLS*K.K
		Sara_4_CID.2321.2321.2	K.STLT*SRGR.K
		Sara_4_CID.2322.2322.3	K.QSVELHSPQS*LPR.K
		Sara_4_CID.2323.2323.3	K.RQSVELHSPQS*LPR.K
		Sara_4_CID.2327.2327.2	K.QSVELHSPQS*LPR.K
		Sara_4_CID.2328.2328.2	K.GILAADESVGT*MGNR.K
		Sara_4_CID.2330.2330.3	K.KTPEGRAS*PALGSGPDGSGDSLEMSSLDR.K
		Sara_4_CID.2332.2332.3	K.GWLRDPNAS*PGDAGEQAIR.K
		Sara_4_CID.2336.2336.3	K.T*LSQSSESGTLPSGPPGHTMEVSC.K
		Sara_4_CID.2337.2337.2	K.TLS*QSSESGTLPSGPPGHTMEVSC.K
		Sara_4_CID.2342.2342.2	K.LGESS*WDPARSSIS*R.K
		Sara_4_CID.2343.2343.4	K.HGS*WGSGLDM@HTKPWIR.K
		Sara_4_CID.2345.2345.2	K.S*KVGPSKQ#ESSALGSK.K
		Sara_4_CID.2346.2346.3	K.HGS*WGSGLDM@HTKPWIR.K
		Sara_4_CID.2350.2350.2	K.WKKM@SSM@S*LLFK.K
		Sara_4_CID.2355.2355.2	K.RRRS*VQ#LMER.K
		Sara_4_CID.2356.2356.3	K.IWPAGES*EEDIPR.K
		Sara_4_CID.2358.2358.3	K.TLS*QSS*ESGTLPSGPPGHTMEVSC.K
		Sara_4_CID.2359.2359.2	K.SVS*NLKPVPVIGSK.K
		Sara_4_CID.2364.2364.3	K.SEQ#LHHS*MCTRK.K
		Sara_4_CID.2365.2365.2	K.STLTS*RGR.K
		Sara_4_CID.2366.2366.3	K.QSVELHSPQS*LPR.K
		Sara_4_CID.2367.2367.3	K.RQSVELHSPQS*LPR.K
		Sara_4_CID.2369.2369.2	K.VS*T*QNMKM@GGLPR.K
		Sara_4_CID.2371.2371.3	K.NNTVTPGGEPNKT*R.K
		Sara_4_CID.2372.2372.2	K.QSVELHSPQS*LPR.K
		Sara_4_CID.2374.2374.2	K.GRPGKGSY*WTLDPR.K
		Sara_4_CID.2376.2376.2	K.IWPAGES*EEDIPR.K
		Sara_4_CID.2380.2380.2	K.TLS*QS*SESGTLPSGPPGHTMEVSC.K
		Sara_4_CID.2381.2381.2	K.KQIT*VEELVR.K
		Sara_4_CID.2390.2390.3	K.M@SVLN#M@VVSRS*PGNTEPVK.K
		Sara_4_CID.2393.2393.3	K.IWPAGES*EEDIPR.K
		Sara_4_CID.2394.2394.2	K.DEILPTT*PISEQK.K
		Sara_4_CID.2395.2395.3	K.TLS*QSS*ESGTLPSGPPGHTMEVSC.K
		Sara_4_CID.2398.2398.3	K.SEQ#LHHS*MCTRK.K
		Sara_4_CID.2400.2400.3	K.QSVELHSPQS*LPR.K
		Sara_4_CID.2401.2401.3	K.RQSVELHSPQS*LPR.K
		Sara_4_CID.2404.2404.2	K.QSVELHSPQS*LPR.K
		Sara_4_CID.2405.2405.2	K.RN#VT*LDCAQGT*AK.K
		Sara_4_CID.2406.2406.4	K.LSSAWRPNS*PHAPYFGSSRPLS*PHR.K
		Sara_4_CID.2407.2407.2	K.AGLPNT*HLHVPT*PR.K
		Sara_4_CID.2408.2408.3	K.LT*LIDPET*LLPR.K
		Sara_4_CID.2409.2409.3	K.HGKESSVQCT*VPR.K
		Sara_4_CID.2411.2411.3	K.HAFSPVASVESAS*GEVLHSPK.K
		Sara_4_CID.2412.2412.2	K.LQ#KAQASTDS*APR.K
		Sara_4_CID.2415.2415.4	K.KKS*QIQEYVDYNGGAGVQHIALR.K
		Sara_4_CID.2416.2416.3	K.CGSGPVHISGQHLVAVEEDAES*EDEDEEDVK.K
		Sara_4_CID.2418.2418.3	K.ERS*PALKS*PLQSVVVR.K
		Sara_4_CID.2419.2419.3	K.KKS*QIQEYVDYNGGAGVQHIALR.K
		Sara_4_CID.2423.2423.2	K.RIDIS*PSALR.K
		Sara_4_CID.2427.2427.3	K.GFGDGYNGYGGGPGGGNFGGS*PGYGGGR.K
		Sara_4_CID.2430.2430.2	K.GFGDGYNGYGGGPGGGNFGGS*PGYGGGR.K
		Sara_4_CID.2433.2433.3	K.NHPRVY*QN#RDFR.K
		Sara_4_CID.2435.2435.3	K.HAFSPVAS*VESAS*GEVLHSPK.K
		Sara_4_CID.2436.2436.2	K.DEILPTT*PISEQK.K
		Sara_4_CID.2437.2437.3	K.IWPAGES*EEDIPR.K
		Sara_4_CID.2441.2441.2	K.QSVELHSPQS*LPR.K
		Sara_4_CID.2442.2442.3	K.RQSVELHSPQS*LPR.K
		Sara_4_CID.2447.2447.3	K.Q#VSQM@RTEES*M@R.K
		Sara_4_CID.2448.2448.2	K.DWEDDS*DEDMSNFDR.K
		Sara_4_CID.2450.2450.4	K.KGDRS*PEPGQTWAHEVFSSR.K
		Sara_4_CID.2453.2453.2	K.RSMGSAGPSGT*LPR.K
		Sara_4_CID.2455.2455.3	K.ERS*PALKS*PLQSVVVR.K
		Sara_4_CID.2456.2456.3	K.GFGDGYN#GYGGGPGGGNFGGS*PGYGGGR.K
		Sara_4_CID.2460.2460.3	K.QSVELHSPQS*LPR.K
		Sara_4_CID.2462.2462.3	K.DRS*PS*PLRGNVVPSPLPTR.K
		Sara_4_CID.2474.2474.3	K.SLAPDLS*DDEHDPVDSISRPR.K
		Sara_4_CID.2475.2475.4	K.KKS*QIQEYVDYN#GGAGVQHIALR.K
		Sara_4_CID.2478.2478.3	K.VNLPYSSEEGVSRGRNS*GGEQK.K
		Sara_4_CID.2482.2482.2	K.DWEDDS*DEDMSNFDR.K
		Sara_4_CID.2483.2483.4	K.KGATPAEDDEDNDIDLFGS*DEEEEDKEAAR.K
		Sara_4_CID.2484.2484.2	K.QSVELHSPQS*LPR.K
		Sara_4_CID.2485.2485.3	K.RQSVELHSPQS*LPR.K
		Sara_4_CID.2492.2492.2	K.EIT*ALAPS*TMK.K
		Sara_4_CID.2493.2493.2	K.GAKVKHGASS*T*LPR.K
		Sara_4_CID.2496.2496.2	K.GFAEESTLS*N#R.K
		Sara_4_CID.2497.2497.2	K.RIS*GLIYEETR.K
		Sara_4_CID.2498.2498.3	K.LLLLERPS*PVRDR.K
		Sara_4_CID.2502.2502.3	K.KGATPAEDDEDNDIDLFGS*DEEEEDKEAAR.K
		Sara_4_CID.2503.2503.3	K.QSVELHSPQS*LPR.K
		Sara_4_CID.2507.2507.3	K.DVLNPVPVPVS*SPTTTKPSR.K
		Sara_4_CID.2510.2510.3	K.ERS*PALKSPLQSVVVR.K
		Sara_4_CID.2513.2513.3	K.TY*QVAPLS*PR.K
		Sara_4_CID.2516.2516.4	K.RDS*FDDRGPSLNPVLDYDHGSR.K
		Sara_4_CID.2517.2517.2	K.KLS*VGAYVSSVR.K
		Sara_4_CID.2524.2524.2	K.GAKVKHGAS*S*TLPR.K
		Sara_4_CID.2526.2526.2	K.QSVELHSPQS*LPR.K
		Sara_4_CID.2527.2527.3	K.RQSVELHSPQS*LPR.K
		Sara_4_CID.2531.2531.2	K.SS*RN#SLGR.K
		Sara_4_CID.2533.2533.2	K.GFAEESTLS*N#R.K
		Sara_4_CID.2534.2534.2	K.GSPGALSS*DSELPENPYSQVK.K
		Sara_4_CID.2535.2535.2	K.DWEDDS*DEDMSNFDR.K
		Sara_4_CID.2539.2539.3	K.RDS*FDDRGPSLNPVLDYDHGSR.K
		Sara_4_CID.2541.2541.4	K.GHQNGSMTAVNGHT*N#NFASLENSVTSR.K
		Sara_4_CID.2542.2542.2	K.VLDASWYS*PGTR.K
		Sara_4_CID.2544.2544.3	K.QSVELHSPQS*LPR.K
		Sara_4_CID.2545.2545.3	K.HAFSPVASVES*AS*GEVLHSPK.K
		Sara_4_CID.2551.2551.3	K.IWIPHSSS*SSVLQR.K
		Sara_4_CID.2554.2554.2	K.IWIPHSSSS*SVLQR.K
		Sara_4_CID.2558.2558.3	K.GHQN#GS*MTAVN#GHTNNFASLENSVTSR.K
		Sara_4_CID.2566.2566.2	K.QSVELHSPQS*LPR.K
		Sara_4_CID.2567.2567.3	K.RQSVELHSPQS*LPR.K
		Sara_4_CID.2570.2570.4	K.SSSRDDNLPLTEAVRPKT*PPVVIK.K
		Sara_4_CID.2572.2572.2	K.SS*RN#SLGR.K
		Sara_4_CID.2580.2580.3	K.CWEPLQAHFTPTSRS*PTEPK.K
		Sara_4_CID.2581.2581.2	K.YLS*FTPPEK.K
		Sara_4_CID.2582.2582.2	K.SAS*ADNLILPR.K
		Sara_4_CID.2583.2583.2	K.DWEDDS*DEDMSNFDR.K
		Sara_4_CID.2586.2586.3	K.QSVELHSPQS*LPR.K
		Sara_4_CID.2587.2587.2	K.IDIS*PSALR.K
		Sara_4_CID.2590.2590.3	K.NITEIADLTQKIY*DLR.K
		Sara_4_CID.2591.2591.3	K.DRS*PS*PLRGN#VVPSPLPTR.K
		Sara_4_CID.2595.2595.3	K.HAFSPVASVES*AS*GEVLHSPK.K
		Sara_4_CID.2598.2598.3	K.VLQKPSVFGNDS*DDDEASVSESLQR.K
		Sara_4_CID.2602.2602.2	K.QSVELHSPQS*LPR.K
		Sara_4_CID.2603.2603.2	K.T*LDPLVNTSS*LIM@R.K
		Sara_4_CID.2604.2604.3	K.RQSVELHSPQS*LPR.K
		Sara_4_CID.2608.2608.3	K.AS*PALGSGPDGSGDSLEMSSLDR.K
		Sara_4_CID.2611.2611.2	K.KY*QGEEENSDVPCR.K
		Sara_4_CID.2612.2612.4	K.SKS*QLSLLTHDPPLAVADHK.K
		Sara_4_CID.2614.2614.2	K.AS*PALGSGPDGSGDSLEMSSLDR.K
		Sara_4_CID.2617.2617.2	K.SS*RN#SLGR.K
		Sara_4_CID.2618.2618.3	K.ELSHS*PPRDNSFESLEFR.K
		Sara_4_CID.2619.2619.2	K.GT*EPIIVDPFDPR.K
		Sara_4_CID.2621.2621.2	K.QALIAPGDT*ES*Q#Q#R.K
		Sara_4_CID.2626.2626.2	K.QADLSFSS*PVEMK.K
		Sara_4_CID.2628.2628.4	K.HGS*WGSGLDMHTKPWIR.K
		Sara_4_CID.2629.2629.3	K.HGS*WGSGLDMHTKPWIR.K
		Sara_4_CID.2630.2630.3	K.QSVELHSPQS*LPR.K
		Sara_4_CID.2636.2636.3	K.QVS*MSS*TDSLDEDR.K
		Sara_4_CID.2639.2639.2	K.KVQ#T*ESST*GSVGSNR.K
		Sara_4_CID.2643.2643.2	K.QSVELHSPQS*LPR.K
		Sara_4_CID.2645.2645.3	K.RQSVELHSPQS*LPR.K
		Sara_4_CID.2646.2646.2	K.N#CAKQIS*FN#GS*EGR.K
		Sara_4_CID.2649.2649.3	K.GATPAEDDEDNDIDLFGS*DEEEEDKEAAR.K
		Sara_4_CID.2650.2650.2	K.IDIS*PSTFR.K
		Sara_4_CID.2653.2653.3	K.WLKDGKQ#IVPS*R.K
		Sara_4_CID.2654.2654.2	K.N#RIDTPPST*NCTHV.K
		Sara_4_CID.2656.2656.2	K.QALIAPGDT*ES*Q#Q#R.K
		Sara_4_CID.2657.2657.2	K.SS*RN#SLGR.K
		Sara_4_CID.2658.2658.2	K.ATYPQ#GEN#Y*FVT*PR.K
		Sara_4_CID.2663.2663.3	K.QSVELHSPQS*LPR.K
		Sara_4_CID.2664.2664.4	K.HGS*WGSGLDMHTKPWIR.K
		Sara_4_CID.2665.2665.3	K.HGS*WGSGLDMHTKPWIR.K
		Sara_4_CID.2666.2666.2	K.QPT*PPFFGR.K
		Sara_4_CID.2667.2667.2	K.GATPAEDDEDNDIDLFGS*DEEEEDKEAAR.K
		Sara_4_CID.2674.2674.2	K.DIKDT*TVGT*LSQR.K
		Sara_4_CID.2679.2679.3	K.RQSVELHSPQS*LPR.K
		Sara_4_CID.2680.2680.2	K.QSVELHSPQS*LPR.K
		Sara_4_CID.2682.2682.2	K.NFETNDLAFS*PK.K
		Sara_4_CID.2684.2684.3	K.GATPAEDDEDNDIDLFGS*DEEEEDKEAAR.K
		Sara_4_CID.2685.2685.2	K.SAS*PDDDLGSSNWEAADLGNEER.K
		Sara_4_CID.2686.2686.2	K.IDIS*PSTFR.K
		Sara_4_CID.2687.2687.2	K.QQ#Q#CERS*EER.K
		Sara_4_CID.2689.2689.2	K.KFM@WRDS*FM@R.K
		Sara_4_CID.2691.2691.2	K.NT*TVLN#SK.K
		Sara_4_CID.2695.2695.2	K.AES*TANAGQ#SDNR.K
		Sara_4_CID.2696.2696.2	K.RFS*LFGK.K
		Sara_4_CID.2698.2698.3	K.QSVELHSPQS*LPR.K
		Sara_4_CID.2710.2710.4	K.LGLAVIHGEAQCTELDMDDGRHS*PPMVK.K
		Sara_4_CID.2713.2713.2	K.AVDWM@DS*RGEEQ#R.K
		Sara_4_CID.2721.2721.2	K.QSVELHSPQS*LPR.K
		Sara_4_CID.2722.2722.3	K.RQSVELHSPQS*LPR.K
		Sara_4_CID.2723.2723.3	K.GATPAEDDEDNDIDLFGS*DEEEEDKEAAR.K
		Sara_4_CID.2731.2731.2	K.SQS*FPDVEPQLPQAPAR.K
		Sara_4_CID.2733.2733.2	K.STLT*SRGR.K
		Sara_4_CID.2738.2738.3	K.M@GENNNVT*EFVLLGLTQ#DPTGQ#K.K
		Sara_4_CID.2740.2740.3	K.QSVELHSPQS*LPR.K
		Sara_4_CID.2741.2741.3	K.HAFSPVAS*VESASGEVLHSPK.K
		Sara_4_CID.2744.2744.3	K.LKQLSVPAS*DEEDEVPVPVPR.K
		Sara_4_CID.2756.2756.3	K.WPDFNT*VVVRPQ#EQEM@K.K
		Sara_4_CID.2758.2758.3	K.RQSVELHSPQS*LPR.K
		Sara_4_CID.2759.2759.2	K.MDIVHLLET*N#T*EPLQ#ER.K
		Sara_4_CID.2765.2765.2	K.NLGS*INTELQDVQR.K
		Sara_4_CID.2769.2769.2	K.STLTS*RGR.K
		Sara_4_CID.2770.2770.2	K.QSVELHSPQS*LPR.K
		Sara_4_CID.2771.2771.2	K.SKEFVSS*DESSSGENKS*KK.K
		Sara_4_CID.2772.2772.3	K.MLPHAPGVQMQAIPEDAIPEES*GDEDEEDPDKR.K
		Sara_4_CID.2775.2775.3	K.QSVELHSPQS*LPR.K
		Sara_4_CID.2777.2777.2	K.SLDVT*REDN#R.K
		Sara_4_CID.2779.2779.4	K.LSSESHHGGS*PIHWVLPAGMSAK.K
		Sara_4_CID.2780.2780.3	K.EDSCVQPQSLLTSQENNSTSSPARNS*LTQEV.K
		Sara_4_CID.2784.2784.3	K.LKELFDYS*PPLHK.K
		Sara_4_CID.2789.2789.2	K.LT*LIDPET*LLPR.K
		Sara_4_CID.2791.2791.3	K.RQSVELHSPQS*LPR.K
		Sara_4_CID.2797.2797.2	K.VDS*TTCLFPVEEK.K
		Sara_4_CID.2804.2804.2	K.SS*RN#SLGR.K
		Sara_4_CID.2807.2807.2	K.QSVELHSPQS*LPR.K
		Sara_4_CID.2810.2810.4	K.M@EHIPESRPLS*PTAFSLESLRK.K
		Sara_4_CID.2812.2812.3	K.QSVELHSPQS*LPR.K
		Sara_4_CID.2813.2813.2	K.QLSVPAS*DEEDEVPVPVPR.K
		Sara_4_CID.2821.2821.3	K.LKELFDYS*PPLHK.K
		Sara_4_CID.2827.2827.3	K.EFITGDVEPTDAESAWHS*ENEEDDKLAGDMK.K
		Sara_4_CID.2828.2828.2	K.LT*LIDPET*LLPR.K
		Sara_4_CID.2831.2831.3	K.RQSVELHSPQS*LPR.K
		Sara_4_CID.2835.2835.3	K.SFS*MHDLTAIQGDEPVGHRPYQTLPEAK.K
		Sara_4_CID.2838.2838.2	K.RDS*VLWSDIPK.K
		Sara_4_CID.2839.2839.3	K.SKS*QLS*LLTHDPPLAVADHK.K
		Sara_4_CID.2840.2840.4	K.LGIAVIHGEAQDAESDLVDGRHS*PPMVR.K
		Sara_4_CID.2841.2841.2	K.LLSEQDGS*LKDILR.K
		Sara_4_CID.2846.2846.2	K.QSVELHSPQS*LPR.K
		Sara_4_CID.2847.2847.2	K.STLT*SRGR.K
		Sara_4_CID.2850.2850.4	K.SKS*QLS*LLTHDPPLAVADHK.K
		Sara_4_CID.2852.2852.3	K.YGPVSVADTTGSGAADAKDDDDIDLFGS*DDEEESEDAKR.K
		Sara_4_CID.2853.2853.3	K.QSVELHSPQS*LPR.K
		Sara_4_CID.2856.2856.3	K.SSLHS*KSWSPR.K
		Sara_4_CID.2860.2860.3	K.KLS*GDQITLPTTVDYSSVPK.K
		Sara_4_CID.2861.2861.2	K.KLS*GDQITLPTTVDYSSVPK.K
		Sara_4_CID.2863.2863.3	K.VDIITEEMPENALPS*DEDDKDPNDPYR.K
		Sara_4_CID.2864.2864.2	K.IRLCNS*PVPQ#M@GGK.K
		Sara_4_CID.2868.2868.4	K.KDKDDQEWESTS*PPKPTVYISGVIAR.K
		Sara_4_CID.2869.2869.3	K.ITKPGSIDSNNQLFAPGGRLS*WGK.K
		Sara_4_CID.2871.2871.3	K.RQSVELHSPQS*LPR.K
		Sara_4_CID.2873.2873.4	K.MEHIPESRPLS*PTAFSLESLRK.K
		Sara_4_CID.2875.2875.2	K.GASRRT*SAGPRR.K
		Sara_4_CID.2876.2876.3	K.MEHIPESRPLS*PTAFSLESLRK.K
		Sara_4_CID.2881.2881.3	K.SGKLS*QELDFVSHNVR.K
		Sara_4_CID.2883.2883.3	K.KDKDDQEWESTS*PPKPTVYISGVIAR.K
		Sara_4_CID.2885.2885.3	K.SKS*QLS*LLTHDPPLAVADHK.K
		Sara_4_CID.2887.2887.2	K.QSVELHSPQS*LPR.K
		Sara_4_CID.2894.2894.3	K.QSVELHSPQS*LPR.K
		Sara_4_CID.2895.2895.3	K.HAFSPVAS*VES*ASGEVLHSPK.K
		Sara_4_CID.2902.2902.2	K.TEES*DFLLLVLK.K
		Sara_4_CID.2904.2904.2	K.GS*LN#VNLNSVVLR.K
		Sara_4_CID.2908.2908.4	K.MEHIPESRPLS*PTAFSLESLRK.K
		Sara_4_CID.2909.2909.3	K.MEHIPESRPLS*PTAFSLESLRK.K
		Sara_4_CID.2912.2912.3	K.HSLPS*GLGLSETQITSHGFDSTK.K
		Sara_4_CID.2917.2917.3	K.RQSVELHSPQS*LPR.K
		Sara_4_CID.2929.2929.3	K.AAEIPAVASCWVGPQVS*PEHK.K
		Sara_4_CID.2931.2931.2	K.S*Q#DTELN#GYLRSSR.K
		Sara_4_CID.2933.2933.2	K.QSVELHSPQS*LPR.K
		Sara_4_CID.2934.2934.2	K.STLT*SRGR.K
		Sara_4_CID.2936.2936.3	K.QSVELHSPQS*LPR.K
		Sara_4_CID.2941.2941.3	K.RGS*GDTSSLIDPDTSLSELR.K
		Sara_4_CID.2950.2950.3	K.RQSVELHSPQS*LPR.K
		Sara_4_CID.2951.2951.3	K.SEQPLSQVLPTLS*PEHK.K
		Sara_4_CID.2955.2955.4	K.GRTDGDWDDQEVLDYFSDKES*AK.K
		Sara_4_CID.2965.2965.3	K.HAFSPVASVES*ASGEVLHSPK.K
		Sara_4_CID.2966.2966.2	K.TPEELDDS*DFETEDFDVR.K
		Sara_4_CID.2967.2967.2	K.S*SRN#SLGR.K
		Sara_4_CID.2968.2968.3	K.VDQLKYDVQHLQ#T*ALRNFQHR.K
		Sara_4_CID.2969.2969.3	K.VMTIPYQPMPASS*PVICAGGQDR.K
		Sara_4_CID.2971.2971.3	K.QSVELHSPQS*LPR.K
		Sara_4_CID.2973.2973.3	K.VASQ#KGMSVYGLGRQVY*DPK.K
		Sara_4_CID.2974.2974.4	K.SAHVLQSQRLWHHRLS*IDWR.K
		Sara_4_CID.2980.2980.2	K.QSVELHSPQS*LPR.K
		Sara_4_CID.2982.2982.2	K.ASS*LEDLVLK.K
		Sara_4_CID.2986.2986.3	K.YGPVSVADTTGSGAADAKDDDDIDLFGS*DDEEESEDAK.K
		Sara_4_CID.2987.2987.2	K.WLDES*DAEMELR.K
		Sara_4_CID.2989.2989.3	K.RQSVELHSPQS*LPR.K
		Sara_4_CID.2990.2990.3	K.SQLS*LLTHDPPLAVADHK.K
		Sara_4_CID.3001.3001.3	K.HAFSPVASVES*ASGEVLHSPK.K
		Sara_4_CID.3002.3002.3	K.KKS*PNELVDDLFK.K
		Sara_4_CID.3003.3003.2	K.STLTS*RGR.K
		Sara_4_CID.3004.3004.2	K.TPEELDDS*DFETEDFDVR.K
		Sara_4_CID.3007.3007.3	K.QSVELHSPQS*LPR.K
		Sara_4_CID.3014.3014.3	K.MEDPGSVLST*ACGTPGYVAPEVLAQKPYSK.K
		Sara_4_CID.3015.3015.2	K.QSVELHSPQS*LPR.K
		Sara_4_CID.3017.3017.2	K.KKS*PNELVDDLFK.K
		Sara_4_CID.3020.3020.2	K.WLDES*DAEMELR.K
		Sara_4_CID.3022.3022.3	K.RQSVELHSPQS*LPR.K
		Sara_4_CID.3024.3024.3	K.DKDDQEWESTS*PPKPTVYISGVIAR.K
		Sara_4_CID.3037.3037.3	K.GVRQWS*SELLSKR.K
		Sara_4_CID.3038.3038.4	K.DKDDQEWESTS*PPKPTVYISGVIAR.K
		Sara_4_CID.3039.3039.2	K.SLPS*ASTSK.K
		Sara_4_CID.3041.3041.2	K.ARES*PVHSICDELF.K
		Sara_4_CID.3042.3042.3	K.QSVELHSPQS*LPR.K
		Sara_4_CID.3044.3044.3	K.YGPVSVADTTGSGAADAKDDDDIDLFGS*DDEEESEDAK.K
		Sara_4_CID.3048.3048.3	K.ARES*PVHSICDELF.K
		Sara_4_CID.3049.3049.3	K.RLS*ENSCSLDDLEIGAGHLSSSAFNSEK.K
		Sara_4_CID.3051.3051.3	K.YLS*FTPPEKDGFPSGTPALNTK.K
		Sara_4_CID.3055.3055.3	K.DKDDQEWESTS*PPKPTVYISGVIAR.K
		Sara_4_CID.3056.3056.3	K.VEMGTSSQNDVDM@SWIPQETLNQINKAS*PR.K
		Sara_4_CID.3057.3057.2	K.SN#VSRSFY*HGPSR.K
		Sara_4_CID.3058.3058.3	K.RQSVELHSPQS*LPR.K
		Sara_4_CID.3059.3059.2	K.AAITS*ADFSPNCK.K
		Sara_4_CID.3060.3060.3	K.RFS*FCFSPEPEAEAAAGPGPCER.K
		Sara_4_CID.3067.3067.3	K.YN#YPVIQ#N#Y*YTSR.K
		Sara_4_CID.3069.3069.2	K.LT*LIDPET*LLPR.K
		Sara_4_CID.3073.3073.2	K.STLTS*RGR.K
		Sara_4_CID.3080.3080.3	K.QSVELHSPQS*LPR.K
		Sara_4_CID.3083.3083.2	K.ARES*PVHSICDELF.K
		Sara_4_CID.3084.3084.3	K.ARES*PVHSICDELF.K
		Sara_4_CID.3087.3087.3	K.AIGGIILTAS*HNPGGPNGDFGIK.K
		Sara_4_CID.3090.3090.3	K.M@EHIPESRPLS*PTAFSLESLR.K
		Sara_4_CID.3093.3093.3	K.DKDDQEWESTS*PPKPTVYISGVIAR.K
		Sara_4_CID.3095.3095.2	K.KTYGGY*QGR.K
		Sara_4_CID.3100.3100.3	K.RQSVELHSPQS*LPR.K
		Sara_4_CID.3106.3106.3	K.AIGGIILTAS*HNPGGPN#GDFGIK.K
		Sara_4_CID.3107.3107.2	K.LT*LIDPET*LLPR.K
		Sara_4_CID.3114.3114.2	K.RFS*LSILR.K
		Sara_4_CID.3115.3115.3	K.QSVELHSPQS*LPR.K
		Sara_4_CID.3118.3118.2	K.ARES*PVHSICDELF.K
		Sara_4_CID.3125.3125.2	K.S*PS*KAQEQ#QDSPTEPSGSPQER.K
		Sara_4_CID.3128.3128.3	K.TDGDWDDQEVLDYFS*DKESAK.K
		Sara_4_CID.3137.3137.3	K.RQSVELHSPQS*LPR.K
		Sara_4_CID.3143.3143.2	K.QSVELHS*PQSLPR.K
		Sara_4_CID.3146.3146.3	K.MEHIPESRPLS*PTAFSLESLR.K
		Sara_4_CID.3149.3149.3	K.QSVELHSPQS*LPR.K
		Sara_4_CID.3150.3150.3	K.YQDEVFGGFVTEPQEES*EEEVEEPEER.K
		Sara_4_CID.3154.3154.2	K.ARES*PVHSICDELF.K
		Sara_4_CID.3156.3156.4	K.MEHIPESRPLS*PTAFSLESLR.K
		Sara_4_CID.3162.3162.2	K.GSVVS*PAFS*IY*GR.K
		Sara_4_CID.3170.3170.3	K.VLTPTQVMNRPSS*ISWDGLDPGK.K
		Sara_4_CID.3172.3172.3	K.RQSVELHSPQS*LPR.K
		Sara_4_CID.3179.3179.2	K.QSVELHS*PQSLPR.K
		Sara_4_CID.3181.3181.3	K.MEHIPESRPLS*PTAFSLESLR.K
		Sara_4_CID.3186.3186.3	K.QSVELHSPQS*LPR.K
		Sara_4_CID.3189.3189.2	K.ARES*PVHSICDELF.K
		Sara_4_CID.3195.3195.2	K.GSVVS*PAFS*IY*GR.K
		Sara_4_CID.3200.3200.2	K.STLTS*RGR.K
		Sara_4_CID.3205.3205.3	K.SPS*WEPFRDWYPAHSR.K
		Sara_4_CID.3216.3216.2	K.LT*LIDPET*LLPR.K
		Sara_4_CID.3217.3217.3	K.QSVELHSPQS*LPR.K
		Sara_4_CID.3219.3219.2	K.QSVELHSPQS*LPR.K
		Sara_4_CID.3224.3224.2	K.ARES*PVHSICDELF.K
		Sara_4_CID.3227.3227.3	K.TQLWASEPGT*PPAPTSLPSQNPILK.K
		Sara_4_CID.3256.3256.2	K.STLT*SRGR.K
		Sara_4_CID.3258.3258.3	K.VEM@GTSSQNDVDMSWIPQETLNQINKAS*PR.K
		Sara_4_CID.3270.3270.3	K.QSVELHSPQS*LPR.K
		Sara_4_CID.3282.3282.2	K.QSVELHSPQS*LPR.K
		Sara_4_CID.3291.3291.2	K.RTKSTT*VSRGPQ#Q#S*K.K
		Sara_4_CID.3294.3294.3	K.VGIFSSQSVSS*PLLETVQQRT*PSR.K
		Sara_4_CID.3295.3295.2	K.SS*RN#SLGR.K
		Sara_4_CID.3297.3297.2	K.ARES*PVHSICDELF.K
		Sara_4_CID.3310.3310.3	K.QSVELHSPQS*LPR.K
		Sara_4_CID.3311.3311.3	K.SFGS*GTELGHWVTTPPDIPGSR.K
		Sara_4_CID.3312.3312.2	K.LEVTS*DSEDASEVPEWLR.K
		Sara_4_CID.3324.3324.2	K.TALPTSGSS*TGELELLAGEVPAR.K
		Sara_4_CID.3329.3329.2	K.LT*LIDPET*LLPR.K
		Sara_4_CID.3337.3337.3	K.VEMGTSSQNDVDMSWIPQET*LNQINKASPR.K
		Sara_4_CID.3343.3343.3	K.INPYMSS*PCHIEMILTEK.K
		Sara_4_CID.3345.3345.2	K.LVSFHDDS*DEDLLHI.K
		Sara_4_CID.3347.3347.3	K.LVSFHDDS*DEDLLHI.K
		Sara_4_CID.3350.3350.4	K.VEMGTSSQNDVDMSWIPQETLNQINKAS*PR.K
		Sara_4_CID.3360.3360.3	K.QSVELHSPQS*LPR.K
		Sara_4_CID.3361.3361.3	K.RQSVELHSPQS*LPR.K
		Sara_4_CID.3363.3363.2	K.MAMPINVS*DPDLLR.K
		Sara_4_CID.3364.3364.2	K.QSVELHSPQS*LPR.K
		Sara_4_CID.3365.3365.2	K.SS*RN#SLGR.K
		Sara_4_CID.3370.3370.3	K.VEMGTSSQNDVDMSWIPQET*LNQINKASPR.K
		Sara_4_CID.3374.3374.3	K.TNTNVNCPIECFMPLDVQADRDDS*RE.K
		Sara_4_CID.3393.3393.2	K.SKSLPRQS*TSAR.K
		Sara_4_CID.3396.3396.3	K.QSVELHSPQS*LPR.K
		Sara_4_CID.3403.3403.2	K.SLS*VTSLGGLPAWEAER.K
		Sara_4_CID.3406.3406.3	K.TNTNVNCPIECFMPLDVQADRDDS*RE.K
		Sara_4_CID.3407.3407.3	K.VEMGTSSQNDVDMSWIPQET*LNQINKASPR.K
		Sara_4_CID.3409.3409.2	K.LPPS*PLLS*LICK.K
		Sara_4_CID.3417.3417.2	K.GEVLYILDAT*NPR.K
		Sara_4_CID.3430.3430.3	K.RRGS*SIPQFTNSPTMVIMVGLPAR.K
		Sara_4_CID.3431.3431.2	K.FIIGSVSEDNS*EDEISNLVK.K
		Sara_4_CID.3436.3436.3	K.QSVELHSPQS*LPR.K
		Sara_4_CID.3457.3457.2	K.LT*LIDPET*LLPR.K
		Sara_4_CID.3463.3463.3	K.KTSFDQDS*DVDIFPSDFTSEPPALPR.K
		Sara_4_CID.3477.3477.2	K.S*QNNFVAILDLPEGEHQYK.K
		Sara_4_CID.3491.3491.3	K.GIPLPTGDTS*PEPELLPGDPLPPPK.K
		Sara_4_CID.3497.3497.2	K.GIPLPTGDTS*PEPELLPGDPLPPPK.K
		Sara_4_CID.3507.3507.4	K.RS*SKEEADMAYSAFLFQSSTIAAQVHDGPQEA.K
		Sara_4_CID.3512.3512.3	K.DHGDLAFVDVPNDS*PFQIVK.K
		Sara_4_CID.3513.3513.3	K.QSVELHSPQS*LPR.K
		Sara_4_CID.3531.3531.2	K.NLS*LPFILHEK.K
		Sara_4_CID.3556.3556.2	K.LLQ#S*VKNS*M@LQMK.K
		Sara_4_CID.3595.3595.3	K.KEITFSSNLHSRLLMQ#N#T*WM@KK.K
		Sara_4_CID.3636.3636.2	K.GLSAS*LPDLDSESWIEVK.K
		Sara_4_CID.3647.3647.3	K.QSVELHSPQS*LPR.K
		Sara_4_CID.3650.3650.2	K.ASS*FADMMGILK.K
		Sara_4_CID.3654.3654.3	K.RGS*SIPQFTNSPTMVIMVGLPAR.K
		Sara_4_CID.3672.3672.3	K.GDMS*DEDDENEFFDAPEIITMPENLGHKR.K
		Sara_4_CID.3674.3674.3	K.RLS*LESEGANEGAAAAPELSALEEAFRR.K
		Sara_4_CID.3681.3681.2	K.NCKVNAPLLS*QRY*R.K
		Sara_4_CID.3682.3682.3	K.RGSS*IPQFTNSPTMVIMVGLPAR.K
		Sara_4_CID.3702.3702.3	K.AVVLPISLATTFKQDS*PGQSSGFVYSR.K
		Sara_4_CID.3704.3704.3	K.IADFGLSNMMSDGEFLRT*SCGSPNYAAPEVISGR.K
		Sara_4_CID.3717.3717.2	K.CRN#RDT*GQ#IVAIK.K
		Sara_4_CID.3745.3745.2	K.SPAKT*IT*PQNAPR.K
		Sara_4_CID.3776.3776.2	K.RLQ#LLGES*DFALGR.K
		Sara_4_CID.3797.3797.2	K.AVQEQ#LQVNDNT*KGPR.K
		Sara_4_CID.3800.3800.2	K.KFSLLQT*LAT*FR.K
		Sara_4_CID.3808.3808.3	K.RDS*FIGTPYWMAPEVVMCETSK.K
		Sara_4_CID.3809.3809.3	K.GDMS*DEDDENEFFDAPEIITMPENLGHK.K
		Sara_4_CID.3815.3815.2	K.RLQ#LLGES*DFALGR.K
		Sara_4_CID.3846.3846.2	K.ATS*NVFAMFDQSQIQEFK.K
		Sara_4_CID.3857.3857.3	K.ATS*NVFAMFDQSQIQEFK.K
		Sara_4_CID.3871.3871.3	K.AFPKEELAS*DLEEMATSSISVPK.K
		Sara_4_CID.3884.3884.3	K.TSVTVYPGDVFCLHTPGGGGYGDPEDPAPPPGS*PPLFPAFPER.K
		Sara_4_CID.3890.3890.3	K.TVPAAVPGICFLS*GGMSEEDATLNLNAINR.K
		Sara_4_CID.3917.3917.3	K.VLEIPDRDS*EEELEHVIEQIAYR.K
		Sara_4_CID.3930.3930.4	K.VLEIPDRDS*EEELEHVIEQIAYR.K
		Sara_4_CID.3940.3940.3	K.LLDFGSLS*NLQVTQPTVGMNFK.K
		Sara_4_CID.3958.3958.3	K.VLEIPDRDS*EEELEHVIEQIAYR.K
		Sara_4_CID.3970.3970.3	K.N#EDLGRMY*NLVSR.K
		Sara_4_CID.3990.3990.2	K.GN#RRALVDQKS*SVIK.K
		Sara_4_CID.3998.3998.2	K.EELAS*DLEEMATSSISVPK.K
		Sara_4_CID.4039.4039.2	K.T*KRRPRSLLER.K
		Sara_4_CID.4043.4043.2	K.TWT*LCGTPEYLAPEIILSK.K
		Sara_4_CID.4053.4053.3	K.TWT*LCGTPEYLAPEIILSK.K
		Sara_4_CID.4073.4073.3	K.KLS*DFGQETSYIEDNSNQNGAISLIFSLK.K
		Sara_4_CID.4075.4075.2	K.ELAVRS*LLLLER.K
		Sara_4_CID.4082.4082.2	K.T*WTLCGTPEYLAPEIILSK.K
		Sara_4_CID.4092.4092.3	K.VIHDNFGIVEGLMTTVHAITAT*QK.K
		Sara_4_CID.4095.4095.4	K.VIHDNFGIVEGLMTTVHAIT*ATQK.K
		Sara_4_CID.4128.4128.3	K.VIHDNFGIVEGLMTTVHAITAT*QK.K
		Sara_4_CID.4142.4142.2	K.FALGLSGGS*LVSMLAR.K
		Sara_4_CID.4180.4180.3	K.KLS*DFGQETSYIEDNSNQN#GAISLIFSLK.K
		Sara_4_CID.4278.4278.3	K.S*SSLSDPLEESSPIAAIFDTENLEK.K
		Sara_4_CID.4455.4455.3	K.TSVKEDLN#VNEVFKY*LAEK.K
		Sara_4_CID.4466.4466.3	K.KQ#QELEALQ#KNQREADLT*R.K
		Sara_4_CID.4506.4506.2	K.Y*GKLGQGALVQVSPALVK.K
		Sara_4_CID.4513.4513.2	K.T*RVEKLCQAFENGK.K
		Sara_4_CID.4590.4590.2	K.AYY*HLLEQ#VAPR.K
		Sara_4_CID.4621.4621.2	K.IT*ARVEGGYHSN#R.K
		Sara_4_CID.4666.4666.2	K.KDSGIY*YCK.K
		Sara_4_CID.4667.4667.2	K.EKESSLRT*K.K
		Sara_4_CID.4683.4683.2	K.EQ#FRGRSQ#T*PPR.K
		Sara_4_CID.4718.4718.2	K.LT*LIDPET*LLPR.K
		Sara_4_CID.4747.4747.2	K.ILNS*IVLLGK.K
		Sara_4_CID.4828.4828.2	K.LT*LIDPET*LLPR.K
		Sara_4_CID.5173.5173.2	K.STLTS*RGR.K

## Sheet: CID-AQP2-M-(S264)
Seqest Search		Mascot Search
JH_5_CID.0497.0497.4	R.KADS*DSEDKGEESKPK.K	Sara_5_CID.0497.0497.4	K.KADS*DSEDKGEESKPK.K
JH_5_CID.0499.0499.3	R.KADS*DSEDKGEESKPK.K	Sara_5_CID.0499.0499.3	K.KADS*DSEDKGEESKPK.K
JH_5_CID.0532.0532.4	R.KRS*VSHGSNHAQNAEEQR.N	Sara_5_CID.0532.0532.4	K.KRS*VSHGSNHAQNAEEQR.K
JH_5_CID.0572.0572.2	K.GAEQGS*EEEKEEK.E	Sara_5_CID.0534.0534.3	K.ERPSS*REETSGR.K
JH_5_CID.0579.0579.2	R.AAGGGGGS*GEDEAQSR.R	Sara_5_CID.0539.0539.3	K.QLN#SALPQ#DIESLTGGLTGS*K.K
JH_5_CID.0602.0602.2	R.VDGKTS*PVQSK.S	Sara_5_CID.0551.0551.3	K.RRAS*PS*PPPKR.K
JH_5_CID.0618.0618.3	K.DGEKEDSKKEETPGT*PK.K	Sara_5_CID.0554.0554.4	K.DKKPY*CRKDFLAMFSPK.K
JH_5_CID.0626.0626.4	K.DGEKEDSKKEETPGT*PK.K	Sara_5_CID.0565.0565.3	K.RAS*PS*PPPKR.K
JH_5_CID.0629.0629.2	R.AQTAPTKTS*PR.N	Sara_5_CID.0571.0571.3	K.N#TPAT*Q#KN#KVKQDSESPK.K
JH_5_CID.0631.0631.3	K.AGKES*EEEEEDTEQNKK.A	Sara_5_CID.0572.0572.2	K.GAEQGS*EEEKEEK.K
JH_5_CID.0633.0633.3	K.KLNS*DEEGESSGKR.K	Sara_5_CID.0574.0574.3	K.GAEQGS*EEEKEEK.K
JH_5_CID.0647.0647.3	K.VEDRS*PPDSHR.A	Sara_5_CID.0576.0576.4	K.LQSNFT*EPPVKPR.K
JH_5_CID.0652.0652.3	K.RES*PSPAPKPR.K	Sara_5_CID.0578.0578.3	K.ELNSNKKYS*WMQ#K.K
JH_5_CID.0654.0654.3	R.FTDT*RKDEQER.C	Sara_5_CID.0579.0579.2	K.AAGGGGGS*GEDEAQSR.K
JH_5_CID.0658.0658.3	K.NTPSQHSHSIQHS*PER.S	Sara_5_CID.0584.0584.3	K.TQSSSCERDS*PSTSR.K
JH_5_CID.0659.0659.4	R.S*KSKDHAEDKLQNNDSAGK.A	Sara_5_CID.0585.0585.3	K.RRRS*PT*PPPR.K
JH_5_CID.0664.0664.3	K.AGKES*EEEEEDTEQNKK.A	Sara_5_CID.0589.0589.3	K.RRRS*PS*PPPAR.K
JH_5_CID.0667.0667.3	R.HSHSGSTS*PYPK.S	Sara_5_CID.0591.0591.3	K.RAS*PS*PPPKR.K
JH_5_CID.0671.0671.3	K.QKSDAEEDGGTGS*QDEEDSKPK.A	Sara_5_CID.0595.0595.4	K.RRRS*PT*PPPR.K
JH_5_CID.0672.0672.4	K.QKSDAEEDGGTGS*QDEEDSKPK.A	Sara_5_CID.0597.0597.3	K.TKS*DES*GEEKNGDEDCQR.K
JH_5_CID.0673.0673.4	K.KRDGKEDET*STDVDEKPK.K	Sara_5_CID.0600.0600.2	K.SST*PPRQS*PSR.K
JH_5_CID.0676.0676.2	R.HRPSS*PAT*PPPK.T	Sara_5_CID.0602.0602.2	K.VDGKTS*PVQSK.K
JH_5_CID.0681.0681.4	R.RRPPKGEEGS*DDDETENGPKPK.K	Sara_5_CID.0603.0603.3	K.KRRPPS*PEPSAK.K
JH_5_CID.0690.0690.2	R.T*GSESSQTGTSATSGR.N	Sara_5_CID.0604.0604.3	K.RSS*DERPVSGQGR.K
JH_5_CID.0692.0692.3	R.HRPSS*PAT*PPPK.T	Sara_5_CID.0605.0605.4	K.RRRS*PS*PPPAR.K
JH_5_CID.0699.0699.3	K.IDASKNEEDEGHSNSS*PR.H	Sara_5_CID.0606.0606.3	K.EDSKKEETPGT*PK.K
JH_5_CID.0703.0703.3	K.ERDKEVS*DDEAEEK.E	Sara_5_CID.0607.0607.3	K.HNS*TTSSTSSGGYRR.K
JH_5_CID.0704.0704.2	R.SRTPS*ASHEEQQE.-	Sara_5_CID.0612.0612.3	K.RRRS*PT*PPPR.K
JH_5_CID.0706.0706.2	K.SKES*LQEAGK.S	Sara_5_CID.0615.0615.3	K.RRRS*PS*PPPAR.K
JH_5_CID.0709.0709.2	K.IDASKNEEDEGHSNSS*PR.H	Sara_5_CID.0617.0617.3	K.VKSST*PPRQS*PSR.K
JH_5_CID.0715.0715.2	R.TPS*ASHEEQQE.-	Sara_5_CID.0618.0618.3	K.DGEKEDSKKEETPGT*PK.K
JH_5_CID.0719.0719.2	R.RPPS*PEPSAK.V	Sara_5_CID.0621.0621.3	K.RRS*PSLSSK.K
JH_5_CID.0720.0720.2	R.DKEVS*DDEAEEK.E	Sara_5_CID.0623.0623.3	K.RRS*PS*PPPAR.K
JH_5_CID.0721.0721.3	K.SDAEEDGGTGS*QDEEDSKPK.A	Sara_5_CID.0626.0626.4	K.DGEKEDSKKEETPGT*PK.K
JH_5_CID.0725.0725.2	R.KGTGDCS*DEEVDGK.A	Sara_5_CID.0627.0627.2	K.VKSST*PPRQS*PSR.K
JH_5_CID.0726.0726.3	R.SYS*PDGKESPSDKK.S	Sara_5_CID.0628.0628.2	K.M@Q#Y*NRR.K
JH_5_CID.0727.0727.3	R.KRS*PS*PSPTPEAK.K	Sara_5_CID.0629.0629.2	K.AQTAPTKTS*PR.K
JH_5_CID.0728.0728.2	K.NEKS*EEEQSSASVK.K	Sara_5_CID.0631.0631.3	K.AGKES*EEEEEDTEQNKK.K
JH_5_CID.0729.0729.3	R.KGTGDCS*DEEVDGK.A	Sara_5_CID.0632.0632.3	K.RRS*PT*PPPR.K
JH_5_CID.0730.0730.2	K.SDAEEDGGTGS*QDEEDSKPK.A	Sara_5_CID.0633.0633.3	K.KLNS*DEEGESSGKR.K
JH_5_CID.0732.0732.3	R.SYS*PDGKES*PSDKK.S	Sara_5_CID.0634.0634.2	K.DSNS*PEPSSCR.K
JH_5_CID.0734.0734.3	R.DKEVS*DDEAEEK.E	Sara_5_CID.0636.0636.2	K.SST*PPRQS*PSR.K
JH_5_CID.0735.0735.2	R.SYS*PDGKES*PSDKK.S	Sara_5_CID.0639.0639.2	K.AEDDGGES*EGDAS*EKDAK.K
JH_5_CID.0736.0736.2	R.KRS*PS*PSPTPEAK.K	Sara_5_CID.0640.0640.3	K.LKERPS*SREETSGR.K
JH_5_CID.0737.0737.2	K.RST*PSGPVR.S	Sara_5_CID.0646.0646.3	K.DRPGAAGIS*PT*VR.K
JH_5_CID.0740.0740.3	R.VHGHS*DEEEEEEQPR.H	Sara_5_CID.0647.0647.3	K.VEDRS*PPDSHR.K
JH_5_CID.0741.0741.3	K.IDASKNEEDEGHSNS*SPR.H	Sara_5_CID.0648.0648.2	K.AGKES*EEEEEDTEQNKK.K
JH_5_CID.0747.0747.2	K.GEVAPKET*PK.K	Sara_5_CID.0650.0650.3	K.RRS*PS*PPPAR.K
JH_5_CID.0754.0754.3	K.QKS*DAEEDGGTGS*QDEEDSKPK.A	Sara_5_CID.0652.0652.3	K.RES*PSPAPKPR.K
JH_5_CID.0755.0755.4	K.ERDKEVS*DDEAEEKEEK.E	Sara_5_CID.0653.0653.2	K.GDKT*PGGGGANLK.K
JH_5_CID.0756.0756.3	K.ERDKEVS*DDEAEEKEEK.E	Sara_5_CID.0654.0654.3	K.FTDT*RKDEQER.K
JH_5_CID.0760.0760.3	K.SQEPISNDQKDS*DDDKEK.G	Sara_5_CID.0655.0655.3	K.AQQPAS*RGALAAR.K
JH_5_CID.0761.0761.2	R.KGTGDCS*DEEVDGK.A	Sara_5_CID.0657.0657.4	K.NTPSQHSHSIQHS*PER.K
JH_5_CID.0762.0762.2	R.SQSS*DTEQPSPTSGGGK.V	Sara_5_CID.0658.0658.3	K.NTPSQHSHSIQHS*PER.K
JH_5_CID.0763.0763.2	K.EEDEEAES*PPEKK.T	Sara_5_CID.0659.0659.4	K.SKS*KDHAEDKLQNNDSAGK.K
JH_5_CID.0764.0764.3	R.KGTGDCS*DEEVDGK.A	Sara_5_CID.0660.0660.2	K.ERAPS*PASR.K
JH_5_CID.0767.0767.3	R.SGKNSQEDS*EDS*EEKDVK.T	Sara_5_CID.0661.0661.3	K.RKRS*PS*PSPTPEAK.K
JH_5_CID.0769.0769.3	R.HLDRS*PESDRPR.K	Sara_5_CID.0662.0662.3	K.NEKS*EEEQSSASVKK.K
JH_5_CID.0772.0772.3	R.AEETETASS*PPEKDRENR.T	Sara_5_CID.0664.0664.3	K.AGKES*EEEEEDTEQNKK.K
JH_5_CID.0774.0774.3	R.IGHHS*TSDDSSAYR.S	Sara_5_CID.0665.0665.3	K.M@YNIEPADRFKT*K.K
JH_5_CID.0775.0775.3	R.RRT*PS*PPPR.R	Sara_5_CID.0666.0666.3	K.RRS*PT*PPPR.K
JH_5_CID.0777.0777.3	R.DKEVS*DDEAEEKEEK.E	Sara_5_CID.0667.0667.3	K.HSHSGSTS*PYPK.K
JH_5_CID.0778.0778.4	R.DREKEPEAASSRGS*PVR.V	Sara_5_CID.0668.0668.3	K.HRPSS*PAT*PPPK.K
JH_5_CID.0779.0779.3	R.VHGHS*DEEEEEEQPR.H	Sara_5_CID.0671.0671.3	K.QKSDAEEDGGTGS*QDEEDSKPK.K
JH_5_CID.0781.0781.3	K.NSQEDS*EDSEEKDVK.T	Sara_5_CID.0672.0672.4	K.QKSDAEEDGGTGS*QDEEDSKPK.K
JH_5_CID.0789.0789.2	K.LDGETAS*DSESR.A	Sara_5_CID.0673.0673.4	K.KRDGKEDET*STDVDEKPK.K
JH_5_CID.0790.0790.2	R.DKEVS*DDEAEEKEEK.E	Sara_5_CID.0674.0674.3	K.SRHS*PRLS*R.K
JH_5_CID.0796.0796.2	R.KGTGDCS*DEEVDGK.A	Sara_5_CID.0676.0676.2	K.HRPSS*PAT*PPPK.K
JH_5_CID.0802.0802.3	R.DKEVS*DDEAEEKEEK.E	Sara_5_CID.0678.0678.3	K.RES*PSPAPKPR.K
JH_5_CID.0804.0804.3	R.KGTGDCS*DEEVDGKADGADAK.A	Sara_5_CID.0679.0679.3	K.KRN#TFLLT*M@R.K
JH_5_CID.0805.0805.3	R.IGHHS*TSDDSSAYR.S	Sara_5_CID.0681.0681.4	K.RRPPKGEEGS*DDDETENGPKPK.K
JH_5_CID.0809.0809.3	R.DGKEDETS*TDVDEKPK.K	Sara_5_CID.0682.0682.3	K.GNDS*DGEAESDDPEKKK.K
JH_5_CID.0810.0810.4	K.IEDVGS*DEEDDSGKDKKK.K	Sara_5_CID.0683.0683.4	K.RS*PKSYRSVS*PER.K
JH_5_CID.0811.0811.3	K.IEDVGS*DEEDDSGKDKKK.K	Sara_5_CID.0685.0685.3	K.RES*PS*PAPKPR.K
JH_5_CID.0816.0816.2	K.GTGDCS*DEEVDGK.A	Sara_5_CID.0686.0686.2	K.EESTT*GFDK.K
JH_5_CID.0821.0821.4	R.KSSSFSEEKGES*DDEKPR.K	Sara_5_CID.0687.0687.3	K.FT*DTRKDEQER.K
JH_5_CID.0824.0824.3	K.KKEPAISSQNS*PEAR.E	Sara_5_CID.0688.0688.2	K.RSTPS*GPVR.K
JH_5_CID.0825.0825.3	R.KSSSFSEEKGES*DDEKPR.K	Sara_5_CID.0689.0689.2	K.RES*PS*PAPKPR.K
JH_5_CID.0831.0831.2	K.KEVQS*PEQVK.S	Sara_5_CID.0690.0690.2	K.TGS*ESSQTGTSATSGR.K
JH_5_CID.0837.0837.2	K.NSQEDS*EDS*EEKDVK.T	Sara_5_CID.0692.0692.3	K.HRPSS*PAT*PPPK.K
JH_5_CID.0839.0839.3	R.KGTGDCS*DEEVDGKADGADAK.A	Sara_5_CID.0695.0695.3	K.SQS*VEPESQEKEHK.K
JH_5_CID.0845.0845.4	K.IEDVGS*DEEDDSGKDKKK.K	Sara_5_CID.0699.0699.3	K.IDASKNEEDEGHSNSS*PR.K
JH_5_CID.0848.0848.3	R.RQQYS*DQEYHSSTEK.L	Sara_5_CID.0700.0700.2	K.QKS*DAEEDGGTGS*QDEEDSKPK.K
JH_5_CID.0852.0852.2	R.KGTGDCS*DEEVDGKADGADAK.A	Sara_5_CID.0702.0702.2	K.FT*DTRKDEQER.K
JH_5_CID.0859.0859.3	K.KKEPAISSQNS*PEAR.E	Sara_5_CID.0703.0703.3	K.ERDKEVS*DDEAEEK.K
JH_5_CID.0868.0868.3	K.GAEQGS*EEEKEEKEGEVK.A	Sara_5_CID.0704.0704.2	K.SRTPS*ASHEEQQE.K
JH_5_CID.0869.0869.2	R.S*GDETPGSEAPGDK.A	Sara_5_CID.0706.0706.2	K.SKES*LQEAGK.K
JH_5_CID.0872.0872.3	R.KGTGDCS*DEEVDGKADGADAK.A	Sara_5_CID.0707.0707.3	K.RRT*PS*PPPR.K
JH_5_CID.0875.0875.3	K.IEDVGS*DEEDDSGKDKK.K	Sara_5_CID.0709.0709.2	K.IDASKNEEDEGHSNS*SPR.K
JH_5_CID.0884.0884.2	K.MSS*PPPSPQK.C	Sara_5_CID.0712.0712.4	K.IDASKNEEDEGHSNSS*PR.K
JH_5_CID.0888.0888.3	R.DKEVS*DDEAEEKEEKEEEK.E	Sara_5_CID.0713.0713.3	K.FT*DT*RKDEQER.K
JH_5_CID.0894.0894.2	K.IEDVGS*DEEDDSGKDKK.K	Sara_5_CID.0714.0714.3	K.QKSDAEEDGGTGS*QDEEDSKPK.K
JH_5_CID.0909.0909.3	R.KGTGDCS*DEEVDGKADGADAK.A	Sara_5_CID.0715.0715.2	K.TPS*ASHEEQQE.K
JH_5_CID.0910.0910.4	R.DKEVS*DDEAEEKEEKEEEK.E	Sara_5_CID.0719.0719.2	K.RPPS*PEPSAK.K
JH_5_CID.0914.0914.3	K.IEDVGS*DEEDDSGKDKK.K	Sara_5_CID.0720.0720.2	K.DKEVS*DDEAEEK.K
JH_5_CID.0917.0917.3	R.AGDM#LEDS*PKRPK.E	Sara_5_CID.0721.0721.3	K.SDAEEDGGTGS*QDEEDSKPK.K
JH_5_CID.0919.0919.4	K.EREKEIS*DDEAEEEKGEK.E	Sara_5_CID.0722.0722.2	K.FT*DT*RKDEQER.K
JH_5_CID.0921.0921.4	K.EKTPSPKEEDEEAES*PPEKK.T	Sara_5_CID.0723.0723.3	K.SALN#ATDS*ERR.K
JH_5_CID.0926.0926.2	R.YGM#GTS*VER.A	Sara_5_CID.0725.0725.2	K.KGTGDCS*DEEVDGK.K
JH_5_CID.0931.0931.2	K.IEDVGS*DEEDDSGKDKK.K	Sara_5_CID.0726.0726.3	K.SYS*PDGKESPSDKK.K
JH_5_CID.0936.0936.3	R.RRS*PS*PYYSR.G	Sara_5_CID.0727.0727.3	K.KRS*PS*PSPTPEAK.K
JH_5_CID.0938.0938.4	K.CCLDEGKNEPERKNS*VCTK.L	Sara_5_CID.0728.0728.2	K.NEKS*EEEQSSASVK.K
JH_5_CID.0939.0939.2	R.RGGGS*GGGDESEGEEVDED.-	Sara_5_CID.0729.0729.3	K.KGTGDCS*DEEVDGK.K
[truncated: 1,057 more rows]

## Sheet: CID-AQP2-L-(S264)
Seqest Search		Mascot Search
[truncated: 1,357 more rows]

## Sheet: HCD-AQP2-H-(S256-S261)
Seqest Search		Mascot Search
[truncated: 2,281 more rows]

## Sheet: HCD-AQP2-M-(S256-S261)
Seqest Search		Mascot Search
[truncated: 1,665 more rows]

[truncated: 4 more sheets: HCD-AQP2-L-(S256-S261), HCD-AQP2-H-(S264), HCD-AQP2-M-(S264), HCD-AQP2-L-(S264)]
